# Supplementary material for: Lipidomic QTL in Diversity Outbred mice identifies a novel function for α/β hydrolase domain 2 (Abhd2) as an enzyme that metabolizes phosphatidylcholine and cardiolipin
Source: PLoS Genet. 2023 Jul 31;19(7):e1010713. doi: 10.1371/journal.pgen.1010713 (PMC10414554; doi:10.1371/journal.pgen.1010713)
Supplement: S1 Table — (XLSX) [file pgen.1010713.s010.xlsx]

## Sheet: Sheet1
S1 Table. 73 protein-coding and non-coding genes are located within a 2Mbp region flanking liver lipid QTL
Gene stable ID	Gene Symbol	Gene description	Chr	Gene start (bp)	Gene end (bp)
ENSMUSG00000108788	4921513I08Rik	RIKEN cDNA 4921513I08 gene [Source:MGI Symbol;Acc:MGI:1918125]	7	78254296	78255421
ENSMUSG00000108390	Gm39038	predicted gene, 39038 [Source:MGI Symbol;Acc:MGI:5621923]	7	78560635	78575232
ENSMUSG00000052629	Gm9885	predicted gene 9885 [Source:MGI Symbol;Acc:MGI:3641726]	7	78578830	78581038
ENSMUSG00000030612	Mrpl46	mitochondrial ribosomal protein L46 [Source:MGI Symbol;Acc:MGI:1914558]	7	78775236	78783531
ENSMUSG00000108536	Gm45059	predicted gene 45059 [Source:MGI Symbol;Acc:MGI:5753635]	7	78777290	78778366
ENSMUSG00000030611	Mrps11	mitochondrial ribosomal protein S11 [Source:MGI Symbol;Acc:MGI:1915244]	7	78783119	78792989
ENSMUSG00000108603	5330411O13Rik	RIKEN cDNA 5330411O13 gene [Source:MGI Symbol;Acc:MGI:1923923]	7	78818285	78820663
ENSMUSG00000030610	Det1	de-etiolated homolog 1 (Arabidopsis) [Source:MGI Symbol;Acc:MGI:1923625]	7	78821547	78847263
ENSMUSG00000108791	1700011D18Rik	RIKEN cDNA 1700011D18 gene [Source:MGI Symbol;Acc:MGI:1922714]	7	78847254	78847530
ENSMUSG00000108385	Gm44730	predicted gene 44730 [Source:MGI Symbol;Acc:MGI:5753306]	7	78855488	78858442
ENSMUSG00000065609	Mir7-2	microRNA 7-2 [Source:MGI Symbol;Acc:MGI:3619437]	7	78888277	78888373
ENSMUSG00000030609	Aen	apoptosis enhancing nuclease [Source:MGI Symbol;Acc:MGI:1915298]	7	78895854	78911209
ENSMUSG00000039236	Isg20	interferon-stimulated protein [Source:MGI Symbol;Acc:MGI:1928895]	7	78913424	78920396
ENSMUSG00000108670	Gm44815	predicted gene 44815 [Source:MGI Symbol;Acc:MGI:5753391]	7	78922254	78923886
ENSMUSG00000097441	Gm26633	predicted gene, 26633 [Source:MGI Symbol;Acc:MGI:5477127]	7	79018053	79053323
ENSMUSG00000030607	Acan	aggrecan [Source:MGI Symbol;Acc:MGI:99602]	7	79053483	79115099
ENSMUSG00000030606	Hapln3	hyaluronan and proteoglycan link protein 3 [Source:MGI Symbol;Acc:MGI:1914916]	7	79115102	79131018
ENSMUSG00000030605	Mfge8	milk fat globule-EGF factor 8 protein [Source:MGI Symbol;Acc:MGI:102768]	7	79133768	79149060
ENSMUSG00000108387	Gm31510	predicted gene, 31510 [Source:MGI Symbol;Acc:MGI:5590669]	7	79271688	79273035
ENSMUSG00000039202	Abhd2	abhydrolase domain containing 2 [Source:MGI Symbol;Acc:MGI:1914344]	7	79273199	79365508
ENSMUSG00000108521	Gm44639	predicted gene 44639 [Source:MGI Symbol;Acc:MGI:5753215]	7	79277767	79280775
ENSMUSG00000108460	Gm39041	predicted gene, 39041 [Source:MGI Symbol;Acc:MGI:5621926]	7	79299025	79302926
ENSMUSG00000089453	Gm24224	predicted gene, 24224 [Source:MGI Symbol;Acc:MGI:5454001]	7	79352488	79352745
ENSMUSG00000039194	Rlbp1	retinaldehyde binding protein 1 [Source:MGI Symbol;Acc:MGI:97930]	7	79374870	79387048
ENSMUSG00000039187	Fanci	Fanconi anemia, complementation group I [Source:MGI Symbol;Acc:MGI:2384790]	7	79391929	79450264
ENSMUSG00000082400	Gm16017	predicted gene 16017 [Source:MGI Symbol;Acc:MGI:3802069]	7	79412310	79412517
ENSMUSG00000039176	Polg	polymerase (DNA directed), gamma [Source:MGI Symbol;Acc:MGI:1196389]	7	79446231	79466362
ENSMUSG00000108599	Gm10616	predicted gene 10616 [Source:MGI Symbol;Acc:MGI:3642103]	7	79466409	79468535
ENSMUSG00000097023	Mir9-3hg	Mir9-3 host gene [Source:MGI Symbol;Acc:MGI:2142071]	7	79500026	79534403
ENSMUSG00000093238	Mir9-3	microRNA 9-3 [Source:MGI Symbol;Acc:MGI:3619443]	7	79505264	79505353
ENSMUSG00000102995	A330074H02Rik	RIKEN cDNA A330074H02 gene [Source:MGI Symbol;Acc:MGI:3028065]	7	79510362	79511400
ENSMUSG00000103663	2900037B21Rik	RIKEN cDNA 2900037B21 gene [Source:MGI Symbol;Acc:MGI:1925652]	7	79512924	79513260
ENSMUSG00000103831	Gm37608	predicted gene, 37608 [Source:MGI Symbol;Acc:MGI:5610836]	7	79516882	79518761
ENSMUSG00000108616	Gm35040	predicted gene, 35040 [Source:MGI Symbol;Acc:MGI:5594199]	7	79536043	79560033
ENSMUSG00000108373	Gm45168	predicted gene 45168 [Source:MGI Symbol;Acc:MGI:5753744]	7	79577755	79579079
ENSMUSG00000108776	Gm45169	predicted gene 45169 [Source:MGI Symbol;Acc:MGI:5753745]	7	79586648	79592613
ENSMUSG00000030549	Rhcg	Rhesus blood group-associated C glycoprotein [Source:MGI Symbol;Acc:MGI:1888517]	7	79593363	79617657
ENSMUSG00000108318	Gm45170	predicted gene 45170 [Source:MGI Symbol;Acc:MGI:5753746]	7	79602006	79603676
ENSMUSG00000046591	Ticrr	TOPBP1-interacting checkpoint and replication regulator [Source:MGI Symbol;Acc:MGI:1924261]	7	79660196	79698148
ENSMUSG00000050382	Kif7	kinesin family member 7 [Source:MGI Symbol;Acc:MGI:1098239]	7	79698098	79715720
ENSMUSG00000039133	9330171B17Rik	RIKEN cDNA 9330171B17 gene [Source:MGI Symbol;Acc:MGI:3696417]	7	79710283	79712357
ENSMUSG00000030546	Plin1	perilipin 1 [Source:MGI Symbol;Acc:MGI:1890505]	7	79720218	79732903
ENSMUSG00000030545	Pex11a	peroxisomal biogenesis factor 11 alpha [Source:MGI Symbol;Acc:MGI:1338788]	7	79735957	79743131
ENSMUSG00000108425	Gm44706	predicted gene 44706 [Source:MGI Symbol;Acc:MGI:5753282]	7	79740678	79742016
ENSMUSG00000039099	Wdr93	WD repeat domain 93 [Source:MGI Symbol;Acc:MGI:3646885]	7	79743163	79785950
ENSMUSG00000108506	Gm44705	predicted gene 44705 [Source:MGI Symbol;Acc:MGI:5753281]	7	79790287	79790625
ENSMUSG00000030544	Mesp1	mesoderm posterior 1 [Source:MGI Symbol;Acc:MGI:107785]	7	79792241	79793788
ENSMUSG00000030543	Mesp2	mesoderm posterior 2 [Source:MGI Symbol;Acc:MGI:1096325]	7	79810727	79813439
ENSMUSG00000039062	Anpep	alanyl (membrane) aminopeptidase [Source:MGI Symbol;Acc:MGI:5000466]	7	79821803	79861059
ENSMUSG00000108476	Gm44974	predicted gene 44974 [Source:MGI Symbol;Acc:MGI:5753550]	7	79830593	79831871
ENSMUSG00000063801	Ap3s2	adaptor-related protein complex 3, sigma 2 subunit [Source:MGI Symbol;Acc:MGI:1337060]	7	79875325	79920649
ENSMUSG00000097685	Gm26646	predicted gene, 26646 [Source:MGI Symbol;Acc:MGI:5477140]	7	79916937	79920641
ENSMUSG00000097699	5430400D12Rik	RIKEN cDNA 5430400D12 gene [Source:MGI Symbol;Acc:MGI:1918589]	7	79920723	79922521
ENSMUSG00000108350	Gm44950	predicted gene 44950 [Source:MGI Symbol;Acc:MGI:5753526]	7	79922572	79924867
ENSMUSG00000039043	Arpin	actin-related protein 2/3 complex inhibitor [Source:MGI Symbol;Acc:MGI:1917670]	7	79925361	79935359
ENSMUSG00000077059	Gm24541	predicted gene, 24541 [Source:MGI Symbol;Acc:MGI:5454318]	7	79949187	79949282
ENSMUSG00000048897	Zfp710	zinc finger protein 710 [Source:MGI Symbol;Acc:MGI:1921747]	7	80024814	80094173
ENSMUSG00000108365	Gm44951	predicted gene 44951 [Source:MGI Symbol;Acc:MGI:5753527]	7	80036705	80038728
ENSMUSG00000108714	Gm21057	predicted gene, 21057 [Source:MGI Symbol;Acc:MGI:5434414]	7	80062710	80075267
ENSMUSG00000108655	Gm44949	predicted gene 44949 [Source:MGI Symbol;Acc:MGI:5753525]	7	80088982	80090431
ENSMUSG00000030541	Idh2	isocitrate dehydrogenase 2 (NADP+), mitochondrial [Source:MGI Symbol;Acc:MGI:96414]	7	80094846	80115392
ENSMUSG00000108494	Gm45203	predicted gene 45203 [Source:MGI Symbol;Acc:MGI:5753779]	7	80110804	80112634
ENSMUSG00000108757	Gm45202	predicted gene 45202 [Source:MGI Symbol;Acc:MGI:5753778]	7	80155169	80156771
ENSMUSG00000030539	Sema4b	sema domain, immunoglobulin domain (Ig), transmembrane domain (TM) and short cytoplasmic domain, (semaphorin) 4B [Source:MGI Symbol;Acc:MGI:107559]	7	80186841	80226527
ENSMUSG00000030538	Cib1	calcium and integrin binding 1 (calmyrin) [Source:MGI Symbol;Acc:MGI:1344418]	7	80227147	80232813
ENSMUSG00000050973	Gdpgp1	GDP-D-glucose phosphorylase 1 [Source:MGI Symbol;Acc:MGI:2443429]	7	80232865	80242061
ENSMUSG00000082954	Gm15504	predicted gene 15504 [Source:MGI Symbol;Acc:MGI:3782951]	7	80237680	80237944
