# Supplementary material for: Lipidomic QTL in Diversity Outbred mice identifies a novel function for α/β hydrolase domain 2 (Abhd2) as an enzyme that metabolizes phosphatidylcholine and cardiolipin
Source: PLoS Genet. 2023 Jul 31;19(7):e1010713. doi: 10.1371/journal.pgen.1010713 (PMC10414554; doi:10.1371/journal.pgen.1010713)
Supplement: S3 Table — (XLSX) [file pgen.1010713.s012.xlsx]

## Sheet: Sheet1
S3 Table. 583 unique lipid species were detected in hepatic tissue of WT and Abhd2KO mice
Lipid Class	Lipid Species	WT F (n=5)	KO F (n=5)	WT M (n=5)	KO M (n=5)
Acylcarnitine (ACar)	ACar 16:0	5.74 ± 0.49	5.39 ± 0.60	8.05 ± 0.50	4.41 ± 0.93
Acylcarnitine (ACar)	ACar 18:0	5.84 ± 0.70	5.09 ± 0.63	6.22 ± 0.24	3.23 ± 0.63
Acylcarnitine (ACar)	ACar 18:1	10.7 ± 1.34	10.5 ± 1.22	16.8 ± 1.36	8.17 ± 2.51
Acylcarnitine (ACar)	ACar 20:0	0.74 ± 0.08	0.73 ± 0.13	1.86 ± 0.18	0.93 ± 0.22
Acylcarnitine (ACar)	ACar 20:1	3.81 ± 0.46	3.74 ± 0.90	8.24 ± 0.75	2.69 ± 0.94
Acylcarnitine (ACar)	ACar 20:4	0.58 ± 0.04	0.69 ± 0.10	0.80 ± 0.09	0.67 ± 0.13
Ceramide (Cer)	Cer d17:1/16:0	5.71 ± 0.70	4.75 ± 0.56	2.39 ± 0.43	2.10 ± 0.39
Ceramide (Cer)	Cer d17:1/22:0	6.33 ± 0.66	5.33 ± 0.83	10.5 ± 2.53	13.0 ± 3.80
Ceramide (Cer)	Cer d17:1/24:0	94.0 ± 14.3	84.0 ± 8.72	45.4 ± 4.35	65.4 ± 13.8
Ceramide (Cer)	Cer d17:1/24:1	10.7 ± 1.15	9.62 ± 0.81	12.1 ± 1.62	13.3 ± 2.67
Ceramide (Cer)	Cer d18:0/16:0	11.8 ± 1.57	10.7 ± 1.66	8.16 ± 0.90	7.22 ± 0.50
Ceramide (Cer)	Cer d18:0/18:0	6.70 ± 1.72	7.36 ± 2.48	2.23 ± 0.27	2.44 ± 0.62
Ceramide (Cer)	Cer d18:0/20:0	3.08 ± 1.19	2.27 ± 0.66	3.83 ± 0.75	2.97 ± 0.86
Ceramide (Cer)	Cer d18:0/22:0	8.04 ± 1.66	7.51 ± 0.76	14.9 ± 2.99	13.0 ± 2.25
Ceramide (Cer)	Cer d18:0/24:0	13.3 ± 2.80	11.1 ± 0.89	6.58 ± 1.02	8.38 ± 0.90
Ceramide (Cer)	Cer d18:0/24:1	15.2 ± 2.61	13.3 ± 2.10	12.2 ± 1.53	9.68 ± 2.19
Ceramide (Cer)	Cer d18:1/16:0	20.2 ± 3.01	19.4 ± 3.54	17.2 ± 1.62	13.3 ± 1.16
Ceramide (Cer)	Cer d18:1/18:0	23.0 ± 4.24	22.5 ± 6.36	11.9 ± 0.95	8.51 ± 1.70
Ceramide (Cer)	Cer d18:1/20:0	13.3 ± 1.91	12.0 ± 2.21	31.4 ± 4.80	25.2 ± 5.35
Ceramide (Cer)	Cer d18:1/22:0	76.4 ± 9.54	67.2 ± 8.44	203. ± 53.0	240. ± 54.9
Ceramide (Cer)	Cer d18:1/22:1	9.64 ± 0.81	7.77 ± 0.70	29.9 ± 7.13	30.9 ± 4.97
Ceramide (Cer)	Cer d18:1/23:0	94.1 ± 14.3	84.2 ± 8.75	47.1 ± 4.64	68.0 ± 14.6
Ceramide (Cer)	Cer d18:1/24:0	149 ± 23.2	127 ± 13.2	84.1 ± 12.2	139 ± 24.9
Ceramide (Cer)	Cer d18:1/24:1	229 ± 30.1	186 ± 25.5	192 ± 9.08	184 ± 20.7
Ceramide (Cer)	Cer d18:1/24:2	23.3 ± 2.03	20.0 ± 2.22	22.5 ± 2.06	22.2 ± 1.80
Ceramide (Cer)	Cer d18:1/25:0	8.06 ± 1.99	5.32 ± 0.69	6.54 ± 1.83	13.6 ± 3.27
Ceramide (Cer)	Cer d18:2/20:0	0.16 ± 0.11	0.19 ± 0.05	3.84 ± 0.84	2.58 ± 0.77
Ceramide (Cer)	Cer d18:2/22:0	9.64 ± 0.81	7.77 ± 0.70	29.9 ± 7.13	31.8 ± 5.45
Ceramide (Cer)	Cer d18:2/24:0	23.7 ± 3.93	17.3 ± 2.49	17.7 ± 2.62	22.0 ± 2.21
Ceramide (Cer)	Cer d18:2/24:1	23.3 ± 2.03	20.0 ± 2.22	22.5 ± 2.06	22.2 ± 1.80
Ceramide (Cer)	Cer d41:2	12.5 ± 1.22	11.6 ± 0.94	13.3 ± 1.86	14.5 ± 2.86
Ceramide (Cer)	Cer t18:0_18:0	5.23 ± 0.38	4.68 ± 0.71	5.67 ± 1.29	6.00 ± 1.55
Ceramide (Cer)	Cer t18:0_22:0	3.14 ± 0.40	2.44 ± 0.91	3.93 ± 0.69	6.69 ± 1.06
Ceramide (Cer)	Cer t18:0_24:0	4.97 ± 0.69	4.88 ± 1.00	3.67 ± 0.51	6.33 ± 0.62
Ceramide (Cer)	Cer t18:0_24:1	4.70 ± 0.56	4.15 ± 0.47	3.33 ± 0.79	4.32 ± 0.53
Ceramide Phosphate (CerP)	CerP d41:1	2.57 ± 0.21	2.49 ± 0.11	1.58 ± 0.23	1.82 ± 0.22
Ceramide Phosphate (CerP)	CerP d42:1	2.86 ± 0.16	2.79 ± 0.12	2.20 ± 0.33	2.61 ± 0.23
Cardiolipin (CL)	CL 16:0_18:1_16:0_18:2	2.09 ± 0.17	2.13 ± 0.20	3.51 ± 0.59	1.96 ± 0.29
Cardiolipin (CL)	CL 16:0_18:2_16:1_18:2	3.31 ± 0.39	3.07 ± 0.25	5.54 ± 0.69	4.98 ± 1.03
Cardiolipin (CL)	CL 16:1_16:1_16:1_18:2	0.39 ± 0.05	0.35 ± 0.03	0.43 ± 0.07	0.55 ± 0.15
Cardiolipin (CL)	CL 16:1_18:2_16:1_18:2	3.17 ± 0.53	2.71 ± 0.26	4.37 ± 0.99	6.02 ± 1.83
Cardiolipin (CL)	CL 16:1_18:2_18:1_18:2	33.0 ± 2.26	32.4 ± 1.70	46.8 ± 3.58	40.4 ± 4.36
Cardiolipin (CL)	CL 16:1_18:2_18:2_18:2	28.2 ± 2.35	26.3 ± 3.26	29.5 ± 5.29	35.4 ± 5.97
Cardiolipin (CL)	CL 18:1_18:1_18:1_18:2	4.29 ± 0.67	3.52 ± 0.55	7.00 ± 0.85	3.13 ± 0.48
Cardiolipin (CL)	CL 18:1_18:1_18:2_18:2	12.8 ± 1.02	10.6 ± 0.61	13.1 ± 0.47	10.8 ± 0.58
Cardiolipin (CL)	CL 18:1_18:2_18:1_20:3	3.37 ± 0.35	2.58 ± 0.26	7.32 ± 0.52	3.60 ± 0.32
Cardiolipin (CL)	CL 18:1_18:2_18:2_18:2	139 ± 5.48	124 ± 9.92	124 ± 12.3	116 ± 11.2
Cardiolipin (CL)	CL 18:1_18:2_18:2_20:3	21.2 ± 1.58	17.4 ± 1.64	35.2 ± 1.02	20.6 ± 1.07
Cardiolipin (CL)	CL 18:1_20:3_18:2_20:3	0.45 ± 0.05	0.40 ± 0.06	1.42 ± 0.14	0.52 ± 0.06
Cardiolipin (CL)	CL 18:2_18:2_18:2_18:2	105 ± 5.20	91.1 ± 13.1	74.8 ± 12.5	92.2 ± 15.8
Cardiolipin (CL)	CL 18:2_18:2_18:2_20:3	31.3 ± 1.08	25.0 ± 2.60	33.9 ± 4.08	29.0 ± 3.02
Cardiolipin (CL)	CL 18:2_18:2_18:2_20:4	2.49 ± 0.15	2.04 ± 0.16	2.67 ± 0.38	1.97 ± 0.23
Cardiolipin (CL)	CL 18:2_20:3_18:2_20:3	1.75 ± 0.10	1.47 ± 0.18	3.73 ± 0.21	1.82 ± 0.15
Diacylglyceride (DG)	DG 14:0_16:0	3.06 ± 0.34	3.18 ± 0.15	5.90 ± 1.25	5.26 ± 0.82
Diacylglyceride (DG)	DG 14:0_18:2	19.3 ± 2.82	20.8 ± 0.80	67.8 ± 10.8	53.6 ± 10.8
Diacylglyceride (DG)	DG 15:0_18:1	14.5 ± 2.01	13.8 ± 1.49	44.6 ± 9.00	33.0 ± 8.07
Diacylglyceride (DG)	DG 15:0_18:2	6.75 ± 0.72	6.82 ± 0.19	16.7 ± 1.50	14.6 ± 1.76
Diacylglyceride (DG)	DG 16:0_16:0	22.3 ± 1.62	20.7 ± 1.53	87.0 ± 31.7	57.3 ± 20.8
Diacylglyceride (DG)	DG 16:0_16:1	151. ± 29.2	135. ± 18.5	867. ± 242.	580. ± 212.
Diacylglyceride (DG)	DG 16:0_18:0	9.29 ± 0.35	8.73 ± 0.35	13.1 ± 2.56	10.6 ± 1.72
Diacylglyceride (DG)	DG 16:0_18:1	2225 ± 311	1977 ± 317	10128 ± 2838	5718 ± 2198
Diacylglyceride (DG)	DG 16:0_20:4	85.0 ± 7.37	78.7 ± 9.34	276. ± 69.5	153. ± 37.2
Diacylglyceride (DG)	DG 16:0_22:6	192 ± 15.0	222 ± 35.7	1683 ± 757.	628 ± 314.
Diacylglyceride (DG)	DG 16:1_18:2	64.9 ± 9.34	72.8 ± 7.45	238 ± 36.4	213 ± 34.4
Diacylglyceride (DG)	DG 16:1_22:6	2.83 ± 0.38	3.98 ± 0.84	22.1 ± 5.73	12.0 ± 2.60
Diacylglyceride (DG)	DG 17:0_18:1	11.6 ± 1.94	10.4 ± 2.07	21.4 ± 3.87	17.4 ± 4.42
Diacylglyceride (DG)	DG 17:0_20:4	1.68 ± 0.39	1.10 ± 0.20	2.28 ± 0.12	2.28 ± 0.43
Diacylglyceride (DG)	DG 17:0_22:6	2.18 ± 0.51	2.29 ± 0.56	6.70 ± 1.97	3.98 ± 1.36
Diacylglyceride (DG)	DG 17:1_18:1	24.2 ± 4.24	21.5 ± 3.79	51.5 ± 5.49	41.4 ± 8.01
Diacylglyceride (DG)	DG 17:1_20:1	5.89 ± 0.86	4.74 ± 0.91	10.6 ± 1.06	9.57 ± 1.97
Diacylglyceride (DG)	DG 18:0_18:0	4.84 ± 0.29	5.04 ± 0.30	5.17 ± 0.72	4.64 ± 0.47
Diacylglyceride (DG)	DG 18:0_18:1	57.7 ± 5.11	45.8 ± 8.67	103. ± 22.6	92.9 ± 37.7
Diacylglyceride (DG)	DG 18:0_20:3	11.8 ± 1.23	9.34 ± 1.20	29.1 ± 4.49	26.3 ± 8.49
Diacylglyceride (DG)	DG 18:0_20:4	270 ± 6.47	197 ± 17.3	250 ± 15.6	230 ± 31.9
Diacylglyceride (DG)	DG 18:0_22:5	2.94 ± 0.10	2.11 ± 0.16	6.61 ± 0.60	6.25 ± 0.91
Diacylglyceride (DG)	DG 18:0_22:6	12.1 ± 1.69	11.7 ± 1.45	18.0 ± 4.42	11.2 ± 2.33
Diacylglyceride (DG)	DG 18:1_18:1	3084 ± 553	2465 ± 577	7188 ± 1065	5218 ± 1635
Diacylglyceride (DG)	DG 18:1_18:2	835 ± 58.5	662 ± 50.8	1599 ± 216	1643 ± 163
Diacylglyceride (DG)	DG 18:1_20:0	0.71 ± 0.18	0.48 ± 0.16	7.69 ± 0.78	7.61 ± 1.21
Diacylglyceride (DG)	DG 18:1_20:1	25.9 ± 4.92	20.8 ± 6.42	137 ± 25.4	103 ± 39.3
Diacylglyceride (DG)	DG 18:1_20:4	67.8 ± 4.15	60.1 ± 6.91	248 ± 38.0	217 ± 38.7
Diacylglyceride (DG)	DG 18:1_22:1	0.03 ± 0.01	0.02 ± 0.00	4.48 ± 0.81	4.32 ± 1.06
Diacylglyceride (DG)	DG 18:1_22:3	1.48 ± 0.29	0.89 ± 0.22	5.66 ± 1.01	5.85 ± 2.33
Diacylglyceride (DG)	DG 18:1_22:5_a	6.96 ± 1.21	6.78 ± 1.75	27.6 ± 5.70	34.8 ± 7.45
Diacylglyceride (DG)	DG 18:1_22:5_b	5.77 ± 0.43	4.23 ± 0.46	10.5 ± 0.89	13.1 ± 2.17
Diacylglyceride (DG)	DG 18:1_22:6	49.3 ± 7.20	50.1 ± 14.2	137 ± 26.6	120 ± 19.4
Diacylglyceride (DG)	DG 18:1_24:6	2.06 ± 0.34	1.35 ± 0.11	4.54 ± 0.62	6.16 ± 0.74
Diacylglyceride (DG)	DG 18:2_20:1	16.6 ± 1.91	13.5 ± 2.25	57.3 ± 8.20	50.8 ± 13.8
Diacylglyceride (DG)	DG 30:1	3.27 ± 0.86	3.07 ± 0.46	7.55 ± 1.01	6.97 ± 1.53
Diacylglyceride (DG)	DG 31:0	0.30 ± 0.10	0.19 ± 0.06	0.61 ± 0.20	0.71 ± 0.19
Diacylglyceride (DG)	DG 31:1	0.73 ± 0.21	0.91 ± 0.06	2.90 ± 0.42	2.46 ± 0.52
Diacylglyceride (DG)	DG 32:3	1.85 ± 0.18	2.13 ± 0.34	3.37 ± 0.67	3.69 ± 0.49
Diacylglyceride (DG)	DG 33:0	0.76 ± 0.14	0.75 ± 0.21	1.50 ± 0.34	1.57 ± 0.46
Diacylglyceride (DG)	DG 34:2	1050 ± 94.6	974 ± 97.1	4481 ± 805	2948 ± 765
Diacylglyceride (DG)	DG 35:3	3.55 ± 0.33	3.49 ± 0.22	6.68 ± 1.05	7.24 ± 0.55
Diacylglyceride (DG)	DG 36:5	3.61 ± 0.65	3.94 ± 0.14	8.27 ± 2.13	6.62 ± 1.29
Diacylglyceride (DG)	DG 36:6	2.07 ± 0.33	2.39 ± 0.33	7.04 ± 1.64	5.14 ± 1.21
Diacylglyceride (DG)	DG 37:1	0.01 ± 0.00	0.00 ± 0.00	0.84 ± 0.20	1.09 ± 0.35
Diacylglyceride (DG)	DG 37:3	1.99 ± 0.42	1.26 ± 0.37	3.80 ± 0.55	3.44 ± 0.56
Diacylglyceride (DG)	DG 37:5	0.16 ± 0.06	0.12 ± 0.05	0.92 ± 0.23	0.98 ± 0.25
Diacylglyceride (DG)	DG 37:6	0.28 ± 0.10	0.68 ± 0.20	2.99 ± 1.03	1.55 ± 0.71
Diacylglyceride (DG)	DG 39:5	0.02 ± 0.00	0.04 ± 0.01	0.28 ± 0.08	0.55 ± 0.22
Diacylglyceride (DG)	DG 39:7	0.36 ± 0.09	0.63 ± 0.21	2.24 ± 0.47	1.64 ± 0.35
Diacylglyceride (DG)	DG 40:3	0.08 ± 0.00	0.08 ± 0.00	1.30 ± 0.15	1.92 ± 0.52
Diacylglyceride (DG)	DG 40:8	2.46 ± 1.33	3.15 ± 1.59	4.43 ± 2.19	9.28 ± 2.53
Diacylglyceride (DG)	DG 42:10	1.09 ± 0.18	1.85 ± 0.26	2.53 ± 0.45	4.02 ± 0.75
Diacylglyceride (DG)	DG 42:11	0.26 ± 0.13	0.30 ± 0.11	0.10 ± 0.06	0.53 ± 0.13
Diacylglyceride (DG)	DG 42:9	0.02 ± 0.00	0.15 ± 0.07	0.45 ± 0.35	1.03 ± 0.27
Dimyristoyl Phosphoethanolamine (DMPE)	DMPE 16:0_18:1	1.59 ± 0.20	1.44 ± 0.16	1.75 ± 0.25	2.03 ± 0.30
Ether Phosphotidylcholine (EtherPC)	EtherPC 16:2e_20:4	6.62 ± 0.97	5.52 ± 0.57	5.39 ± 0.94	7.35 ± 1.83
Ether Phosphotidylcholine (EtherPC)	EtherPC 32:0e	26.3 ± 4.36	22.3 ± 1.84	16.2 ± 1.45	22.6 ± 2.93
Ether Phosphotidylcholine (EtherPC)	EtherPC 34:0e	2.47 ± 0.37	2.04 ± 0.27	1.21 ± 0.17	1.47 ± 0.08
Ether Phosphotidylcholine (EtherPC)	EtherPC 36:4e	44.6 ± 7.95	32.7 ± 1.34	31.9 ± 4.02	34.7 ± 2.15
Ether Phosphotidylcholine (EtherPC)	EtherPC 38:4e	5.61 ± 0.81	4.04 ± 0.23	3.72 ± 0.55	3.67 ± 0.34
Ether Phosphotidylcholine (EtherPC)	EtherPC 38:5e	41.2 ± 5.30	34.6 ± 1.33	36.3 ± 2.57	38.4 ± 3.31
Ether Phosphotidylcholine (EtherPC)	EtherPC 40:5e	0.70 ± 0.07	0.51 ± 0.02	0.63 ± 0.09	0.38 ± 0.08
Ether Phosphotidylcholine (EtherPC)	EtherPC 40:6e	3.49 ± 0.36	3.57 ± 0.42	1.66 ± 0.25	1.61 ± 0.18
Ether Phosphotidylcholine (EtherPC)	EtherPC 40:7e	3.31 ± 0.35	3.46 ± 0.39	2.88 ± 0.30	2.55 ± 0.15
Ether Phosphotidylethanolamine (EtherPE)	EtherPE 18:1e_18:1	4.37 ± 0.48	3.51 ± 0.17	3.77 ± 0.44	3.91 ± 0.43
Fatty Acid (FA)	FA 16:1	253 ± 40.0	245 ± 29.4	623 ± 152	649 ± 110
Fatty Acid (FA)	FA 18:1	2300 ± 281	2259 ± 206	3271 ± 556	3157 ± 159
Fatty Acid (FA)	FA 18:2	236 ± 36.4	199 ± 13.7	274 ± 72.7	575 ± 144
Fatty Acid (FA)	FA 20:1	65.2 ± 12.6	54.8 ± 11.3	200. ± 25.3	165. ± 17.2
Fatty Acid (FA)	FA 20:2	13.2 ± 2.10	10.9 ± 1.45	30.3 ± 4.60	31.1 ± 3.72
Fatty Acid (FA)	FA 20:3_a	10.7 ± 1.37	9.60 ± 0.52	19.1 ± 2.18	26.4 ± 2.77
Fatty Acid (FA)	FA 20:3_b	33.2 ± 5.44	24.8 ± 4.57	46.9 ± 8.54	53.5 ± 12.0
Fatty Acid (FA)	FA 20:4	99.2 ± 13.9	82.4 ± 10.9	165 ± 34.4	214 ± 35.1
Fatty Acid (FA)	FA 20:5	8.12 ± 0.51	8.52 ± 1.85	21.6 ± 9.56	38.3 ± 16.0
Fatty Acid (FA)	FA 22:5	8.17 ± 0.54	8.13 ± 1.63	16.1 ± 3.58	26.6 ± 6.44
Fatty Acid (FA)	FA 22:6	95.8 ± 20.0	98.0 ± 23.4	140 ± 21.8	167 ± 32.6
Glucuronosyldiacylglycerol (GlcADG)	GlcADG 16:0_22:6	6.26 ± 0.81	5.22 ± 1.08	14.1 ± 3.37	5.26 ± 1.89
Hexosyl Ceramide (HexCer)	HexCer d18:1/16:0	13.5 ± 3.77	6.80 ± 2.13	0.75 ± 0.33	0.52 ± 0.41
Hexosyl Ceramide (HexCer)	HexCer d18:1/20:0	5.85 ± 1.11	4.57 ± 0.99	8.77 ± 1.01	5.09 ± 0.87
Hexosyl Ceramide (HexCer)	HexCer d18:1/22:0	31.9 ± 6.70	24.9 ± 2.25	49.0 ± 9.15	38.1 ± 9.21
Hexosyl Ceramide (HexCer)	HexCer d18:1/23:0	24.8 ± 5.51	18.2 ± 1.60	10.3 ± 1.24	8.43 ± 1.44
Hexosyl Ceramide (HexCer)	HexCer d18:1/24:0	26.5 ± 5.26	19.2 ± 1.26	13.2 ± 1.79	13.6 ± 1.46
Hexosyl Ceramide (HexCer)	HexCer d18:1/24:1	23.0 ± 4.76	16.9 ± 1.63	16.6 ± 1.05	12.2 ± 1.52
Lysophosphatidylcholine (LPC)	LPC 15:0	0.50 ± 0.04	0.52 ± 0.04	0.48 ± 0.09	0.80 ± 0.19
Lysophosphatidylcholine (LPC)	LPC 16:0	9.23 ± 0.62	10.8 ± 1.02	11.5 ± 1.26	14.6 ± 3.34
Lysophosphatidylcholine (LPC)	LPC 16:1	2.03 ± 0.14	2.06 ± 0.12	2.79 ± 0.24	3.58 ± 0.64
Lysophosphatidylcholine (LPC)	LPC 17:0	2.96 ± 0.20	2.62 ± 0.11	2.33 ± 0.29	2.84 ± 0.41
Lysophosphatidylcholine (LPC)	LPC 18:0	289 ± 27.5	238 ± 28.5	214 ± 15.1	221 ± 26.3
Lysophosphatidylcholine (LPC)	LPC 18:1	35.9 ± 4.65	34.1 ± 3.24	44.2 ± 1.90	45.2 ± 2.60
Lysophosphatidylcholine (LPC)	LPC 18:2	21.5 ± 2.07	21.9 ± 2.83	15.7 ± 1.23	24.9 ± 1.91
Lysophosphatidylcholine (LPC)	LPC 19:0	0.84 ± 0.14	0.69 ± 0.07	1.62 ± 0.18	2.52 ± 0.33
Lysophosphatidylcholine (LPC)	LPC 20:0	0.23 ± 0.02	0.16 ± 0.01	0.86 ± 0.13	1.32 ± 0.16
Lysophosphatidylcholine (LPC)	LPC 20:1	0.44 ± 0.09	0.32 ± 0.05	1.01 ± 0.08	1.03 ± 0.10
Lysophosphatidylcholine (LPC)	LPC 20:3_a	0.90 ± 0.12	0.74 ± 0.11	0.90 ± 0.11	0.90 ± 0.17
Lysophosphatidylcholine (LPC)	LPC 20:3_b	2.23 ± 0.22	1.88 ± 0.16	2.14 ± 0.30	2.44 ± 0.23
Lysophosphatidylcholine (LPC)	LPC 20:4	18.7 ± 1.74	16.1 ± 1.78	16.1 ± 1.27	15.3 ± 1.24
Lysophosphatidylcholine (LPC)	LPC 22:5	0.31 ± 0.03	0.21 ± 0.02	0.25 ± 0.03	0.26 ± 0.03
Lysophosphatidylcholine (LPC)	LPC 22:6_a	0.15 ± 0.03	0.11 ± 0.02	0.19 ± 0.01	0.20 ± 0.02
Lysophosphatidylcholine (LPC)	LPC 22:6_b	9.08 ± 1.02	9.26 ± 1.31	8.01 ± 1.57	8.88 ± 1.33
Lysophosphatidylcholine (LPC)	LPC 24:0	0.38 ± 0.03	0.35 ± 0.02	0.28 ± 0.05	0.34 ± 0.03
Lysophosphatidylethanolamine (LPE)	LPE 16:0	50.8 ± 6.20	40.6 ± 8.70	67.9 ± 12.3	87.7 ± 19.1
Lysophosphatidylethanolamine (LPE)	LPE 16:1	0.69 ± 0.05	0.63 ± 0.06	0.81 ± 0.13	1.28 ± 0.32
Lysophosphatidylethanolamine (LPE)	LPE 18:0	95.2 ± 14.0	73.7 ± 15.4	110 ± 14.9	113 ± 18.8
Lysophosphatidylethanolamine (LPE)	LPE 18:1	16.1 ± 2.20	13.6 ± 1.31	23.8 ± 1.65	29.3 ± 4.40
Lysophosphatidylethanolamine (LPE)	LPE 18:2	3.00 ± 0.33	2.64 ± 0.39	1.69 ± 0.40	3.58 ± 0.83
Lysophosphatidylethanolamine (LPE)	LPE 20:3	0.51 ± 0.03	0.46 ± 0.04	0.50 ± 0.03	0.71 ± 0.06
Lysophosphatidylethanolamine (LPE)	LPE 20:4	21.5 ± 3.33	16.1 ± 2.76	18.2 ± 5.22	23.6 ± 5.67
Lysophosphatidylethanolamine (LPE)	LPE 22:4	0.21 ± 0.01	0.18 ± 0.01	0.18 ± 0.01	0.23 ± 0.01
Lysophosphatidylethanolamine (LPE)	LPE 22:5	0.50 ± 0.03	0.38 ± 0.02	0.37 ± 0.03	0.40 ± 0.04
Lysophosphatidylethanolamine (LPE)	LPE 22:6	24.4 ± 5.43	19.3 ± 5.81	13.9 ± 4.36	17.1 ± 4.41
Lysophosphatidylinositol (LPI)	LPI 16:0	0.70 ± 0.05	0.76 ± 0.12	0.93 ± 0.08	1.39 ± 0.25
Lysophosphatidylinositol (LPI)	LPI 16:1	0.23 ± 0.02	0.23 ± 0.02	0.17 ± 0.02	0.24 ± 0.04
Lysophosphatidylinositol (LPI)	LPI 18:0	42.1 ± 3.87	42.0 ± 8.45	54.7 ± 4.67	66.9 ± 11.2
Lysophosphatidylinositol (LPI)	LPI 18:1	1.05 ± 0.14	1.17 ± 0.09	1.19 ± 0.08	1.95 ± 0.27
Lysophosphatidylinositol (LPI)	LPI 20:4	3.03 ± 0.12	2.90 ± 0.34	3.03 ± 0.18	4.40 ± 0.61
Lysophosphatidylserine (LPS)	LPS 16:0	0.12 ± 0.01	0.16 ± 0.01	0.19 ± 0.02	0.20 ± 0.03
Lysophosphatidylserine (LPS)	LPS 18:1	0.12 ± 0.03	0.17 ± 0.01	0.15 ± 0.01	0.19 ± 0.03
Lysophosphatidylserine (LPS)	LPS 20:4	0.80 ± 0.06	0.80 ± 0.09	0.59 ± 0.07	0.63 ± 0.09
Lysophosphatidylserine (LPS)	LPS 22:6	0.50 ± 0.05	0.55 ± 0.07	0.32 ± 0.04	0.57 ± 0.11
Monolysocardiolipin (MLCL)	MLCL 54:3	0.07 ± 0.03	0.04 ± 0.02	0.05 ± 0.01	0.06 ± 0.02
Monolysocardiolipin (MLCL)	MLCL 54:5	3.23 ± 0.41	2.36 ± 0.34	3.64 ± .39	3.50 ± 0.35
Monolysocardiolipin (MLCL)	MLCL 54:6_a	0.52 ± 0.05	0.37 ± 0.10	0.36 ± 0.07	0.48 ± 0.05
Monolysocardiolipin (MLCL)	MLCL 54:6_b	0.97 ± 0.06	0.73 ± 0.07	1.10 ± 0.21	1.56 ± 0.25
Monolysocardiolipin (MLCL)	MLCL 56:6	0.81 ± 0.04	0.10 ± 0.04	0.46 ± 0.08	0.19 ± 0.05
Monoacylglycerol (MG)	MG 18:1	0.05 ± 0.01	0.03 ± 0.01	0.16 ± 0.02	0.12 ± 0.02
Monoacylglycerol (MG)	MG 22:6	0.14 ± 0.01	0.11 ± 0.03	0.42 ± 0.10	0.20 ± 0.04
Oxidized Lysophosphatidylcholine (OxLPC)	OxLPC 20:2 OO	0.37 ± 0.07	0.42 ± 0.14	0.44 ± 0.10	0.28 ± 0.04
Oxidized Phosphatidylethanolamine (OxPE(	OxPE 18:0_22:3 OH	0.82 ± 0.07	0.59 ± 0.08	0.50 ± 0.10	0.93 ± 0.32
Oxidized Triacyglycerol (OxTG)	OxTG 16:0_16:1_18:1 OH	1.62 ± 0.36	1.76 ± 0.41	8.24 ± 1.44	4.50 ± 1.55
Oxidized Triacyglycerol (OxTG)	OxTG 16:0_16:1_9:0 CHO	1.35 ± 0.30	1.98 ± 0.68	10.3 ± 3.12	5.66 ± 2.62
Oxidized Triacyglycerol (OxTG)	OxTG 16:0_18:1_11:0 CHO	0.67 ± 0.20	0.81 ± 0.33	5.83 ± 2.26	3.02 ± 1.87
Oxidized Triacyglycerol (OxTG)	OxTG 16:0_18:1_18:1 OH	2.85 ± 0.53	3.35 ± 0.69	19.5 ± 4.13	9.38 ± 3.69
Oxidized Triacyglycerol (OxTG)	OxTG 16:0_18:1_18:2 OH_a	3.33 ± 0.63	3.90 ± 0.70	16.7 ± 2.88	8.84 ± 3.15
Oxidized Triacyglycerol (OxTG)	OxTG 16:0_18:1_18:2 OH_b	5.92 ± 1.82	5.26 ± 0.89	14.3 ± 2.83	8.17 ± 3.04
Oxidized Triacyglycerol (OxTG)	OxTG 16:1_18:1_9:0 CHO	4.31 ± 0.77	5.60 ± 1.64	26.8 ± 8.24	15.7 ± 7.10
Oxidized Triacyglycerol (OxTG)	OxTG 18:1_18:1_18:1 OH	2.52 ± 0.37	2.85 ± 0.56	10.5 ± 2.26	6.21 ± 2.20
Oxidized Triacyglycerol (OxTG)	OxTG 18:1_18:1_18:2 OH	1.40 ± 0.22	1.57 ± 0.32	5.62 ± 0.88	3.87 ± 1.30
Oxidized Triacyglycerol (OxTG)	OxTG 18:1_18:2_9:0 CHO	1.76 ± 0.38	1.86 ± 0.63	7.46 ± 2.08	3.89 ± 1.84
Phosphatidic Acid (PA)	PA 16:0_18:1	21.5 ± 3.31	20.0 ± 2.36	41.0 ± 4.72	22.6 ± 5.64
Phosphatidic Acid (PA)	PA 34:0	2.66 ± 0.17	3.09 ± 0.49	2.35 ± 0.98	3.44 ± 0.73
Phosphatidic Acid (PA)	PA 34:2	9.93 ± 1.13	9.00 ± 1.18	15.6 ± 1.28	9.90 ± 1.65
Phosphatidic Acid (PA)	PA 34:3	3.67 ± 0.45	4.00 ± 0.40	4.03 ± 0.39	3.08 ± 0.50
Phosphatidic Acid (PA)	PA 35:1	0.30 ± 0.07	0.38 ± 0.14	0.47 ± 0.04	0.48 ± 0.03
Phosphatidic Acid (PA)	PA 36:1	4.00 ± 0.37	3.38 ± 0.51	4.47 ± 1.12	4.28 ± 0.63
Phosphatidic Acid (PA)	PA 36:2	3.31 ± 0.81	3.70 ± 0.59	4.04 ± 0.93	2.52 ± 0.82
Phosphatidic Acid (PA)	PA 36:3	5.29 ± 0.69	5.15 ± 0.72	5.62 ± 0.53	4.47 ± 0.51
Phosphatidic Acid (PA)	PA 36:4	7.19 ± 0.83	6.89 ± 0.50	9.96 ± 1.17	8.40 ± 1.34
Phosphatidic Acid (PA)	PA 36:5	1.42 ± 0.18	1.39 ± 0.18	2.56 ± 0.40	1.69 ± 0.32
Phosphatidic Acid (PA)	PA 38:1	12.0 ± 0.75	10.3 ± 0.36	12.7 ± 2.31	11.0 ± 1.20
Phosphatidic Acid (PA)	PA 38:2	3.59 ± 0.33	3.03 ± 0.22	2.88 ± 0.62	2.58 ± 0.41
Phosphatidic Acid (PA)	PA 38:5	2.59 ± 0.63	3.30 ± 0.69	3.18 ± 0.49	2.14 ± 0.26
Phosphatidic Acid (PA)	PA 38:6	7.42 ± 0.69	8.10 ± 0.51	8.15 ± 0.43	6.03 ± 0.40
Phosphatidic Acid (PA)	PA 40:4	60.9 ± 9.26	58.0 ± 5.17	50.7 ± 5.98	42.1 ± 0.97
Phosphatidic Acid (PA)	PA 40:5	28.8 ± 4.01	27.1 ± 2.90	22.3 ± 3.40	15.2 ± 0.71
Phosphatidic Acid (PA)	PA 42:10	1.73 ± 0.69	2.16 ± 1.22	3.92 ± 1.76	2.18 ± 0.27
Phosphatidic Acid (PA)	PA 42:4	7.00 ± 1.25	6.96 ± 0.60	5.14 ± 1.37	5.72 ± 0.98
Phosphatidylcholine (PC)	PC 15:0_18:1	74.3 ± 6.78	78.8 ± 7.62	99.9 ± 7.01	90.8 ± 7.08
Phosphatidylcholine (PC)	PC 15:1_18:1	70.3 ± 7.03	57.9 ± 7.70	119 ± 10.3	100 ± 11.1
Phosphatidylcholine (PC)	PC 16:0_17:1	74.4 ± 8.20	69.6 ± 5.42	87.4 ± 13.2	94.9 ± 19.6
Phosphatidylcholine (PC)	PC 16:0_18:0	268. ± 17.5	255. ± 11.4	193. ± 30.5	218. ± 26.3
Phosphatidylcholine (PC)	PC 16:0_18:1	4067 ± 294	3878 ± 266	5708 ± 462	5250 ± 567
Phosphatidylcholine (PC)	PC 16:0_18:2	3418 ± 292	3267 ± 465.	4344 ± 631.	4488 ± 628.
Phosphatidylcholine (PC)	PC 16:0_20:3	1646 ± 142.	1420 ± 154	2515 ± 157	2139 ± 169
Phosphatidylcholine (PC)	PC 16:0_20:4	3259 ± 210	2857 ± 328	4737 ± 578	3673 ± 500
Phosphatidylcholine (PC)	PC 16:0_20:5	269 ± 40.3	220 ± 20.4	267 ± 32.3	300 ± 46.7
Phosphatidylcholine (PC)	PC 16:0_22:6	3923 ± 288	3614 ± 537	5424 ± 952	4269 ± 758
Phosphatidylcholine (PC)	PC 16:1_18:2	174 ± 23.4	158 ± 18.3	226 ± 47.7	263 ± 53.3
Phosphatidylcholine (PC)	PC 16:1_22:6	202 ± 26.4	155 ± 8.89	292 ± 63.2	239 ± 51.0
Phosphatidylcholine (PC)	PC 17:0_18:1_a	151 ± 9.30	147 ± 7.35	158 ± 9.61	133 ± 7.44
Phosphatidylcholine (PC)	PC 17:0_18:1_b	90.0 ± 9.03	87.1 ± 7.81	82.4 ± 10.3	89.6 ± 13.8
Phosphatidylcholine (PC)	PC 17:0_18:2	132 ± 12.5	129 ± 18.4	125 ± 20.8	146 ± 23.1
Phosphatidylcholine (PC)	PC 17:0_20:3_a	69.2 ± 4.50	63.3 ± 2.62	79.9 ± 5.69	56.6 ± 2.18
Phosphatidylcholine (PC)	PC 17:0_20:3_b	20.1 ± 3.17	17.1 ± 3.34	24.8 ± 2.91	23.9 ± 2.26
Phosphatidylcholine (PC)	PC 17:0_20:4	115 ± 8.09	98.4 ± 9.86	116 ± 17.0	91.5 ± 11.8
Phosphatidylcholine (PC)	PC 17:0_22:6	28.9 ± 1.47	26.5 ± 1.97	20.4 ± 3.70	24.8 ± 4.40
Phosphatidylcholine (PC)	PC 18:0_18:1	2816 ± 224	2550 ± 136	3030 ± 113	2562 ± 141
Phosphatidylcholine (PC)	PC 18:0_18:2	3649 ± 199	3254 ± 330	3171 ± 255	3124 ± 253
Phosphatidylcholine (PC)	PC 18:0_20:2	218. ± 33.3	171. ± 33.1	329. ± 35.4	299. ± 22.0
Phosphatidylcholine (PC)	PC 18:0_20:3	1631 ± 133	1339 ± 91.9	1928 ± 37.4	1435 ± 51.2
Phosphatidylcholine (PC)	PC 18:0_20:4	3580 ± 240	2886 ± 305	3453 ± 383	2528 ± 241
Phosphatidylcholine (PC)	PC 18:0_22:4	49.2 ± 3.93	40.0 ± 1.37	53.3 ± 2.82	43.8 ± 3.22
Phosphatidylcholine (PC)	PC 18:0_22:5	83.4 ± 14.9	55.7 ± 5.72	50.1 ± 6.78	37.8 ± 6.24
Phosphatidylcholine (PC)	PC 18:0_22:6	2128 ± 167	1864 ± 251	1785 ± 225	1514 ± 201
Phosphatidylcholine (PC)	PC 19:0_18:1	41.8 ± 7.29	33.3 ± 6.09	73.3 ± 15.2	90.0 ± 12.2
Phosphatidylcholine (PC)	PC 19:0_20:4	18.0 ± 3.18	13.8 ± 1.30	48.8 ± 9.77	50.6 ± 10.3
Phosphatidylcholine (PC)	PC 20:0_18:1	58.5 ± 5.03	57.3 ± 5.04	114. ± 19.7	97.0 ± 8.93
Phosphatidylcholine (PC)	PC 20:4_22:6	68.0 ± 9.68	260. ± 33.8	90.0 ± 11.0	221. ± 30.2
Phosphatidylcholine (PC)	PC 20:5_22:6	0.07 ± 0.01	0.32 ± 0.04	0.05 ± 0.00	0.26 ± 0.04
Phosphatidylcholine (PC)	PC 28:0	0.21 ± 0.03	0.16 ± 0.02	0.12 ± 0.01	0.16 ± 0.02
Phosphatidylcholine (PC)	PC 30:0	24.4 ± 2.75	19.6 ± 2.08	13.6 ± 2.02	19.9 ± 2.09
Phosphatidylcholine (PC)	PC 30:1	1.18 ± 0.17	1.11 ± 0.07	1.18 ± 0.20	1.94 ± 0.66
Phosphatidylcholine (PC)	PC 31:0	12.9 ± 1.19	11.2 ± 0.66	8.78 ± 1.35	10.8 ± 1.16
Phosphatidylcholine (PC)	PC 31:1	1.28 ± 0.22	1.19 ± 0.10	1.50 ± 0.36	2.54 ± 0.95
Phosphatidylcholine (PC)	PC 32:0	339 ± 23.5	315 ± 9.16	312 ± 28.5	328 ± 19.9
Phosphatidylcholine (PC)	PC 32:1	312 ± 38.9	317 ± 24.8	418 ± 33.7	447 ± 63.7
Phosphatidylcholine (PC)	PC 32:2	26.7 ± 5.55	22.9 ± 3.16	31.7 ± 8.08	48.2 ± 14.9
Phosphatidylcholine (PC)	PC 32:3	0.13 ± 0.01	0.11 ± 0.01	0.10 ± 0.02	0.19 ± 0.06
Phosphatidylcholine (PC)	PC 33:0_a	7.92 ± 0.90	7.72 ± 0.78	6.48 ± 1.05	8.31 ± 1.21
Phosphatidylcholine (PC)	PC 33:0_b	6.56 ± 0.55	5.88 ± 0.16	4.12 ± 0.66	5.23 ± 0.57
Phosphatidylcholine (PC)	PC 33:3	0.21 ± 0.03	0.17 ± 0.02	0.16 ± 0.05	0.41 ± 0.17
Phosphatidylcholine (PC)	PC 34:4	6.25 ± 1.28	4.21 ± 0.25	6.22 ± 1.53	8.44 ± 3.02
Phosphatidylcholine (PC)	PC 35:3	6.81 ± 0.86	6.05 ± 0.85	7.90 ± 1.43	10.1 ± 1.53
Phosphatidylcholine (PC)	PC 35:4	9.57 ± 1.54	7.24 ± 0.78	13.1 ± 4.08	15.1 ± 5.48
Phosphatidylcholine (PC)	PC 36:0	1.55 ± 0.17	1.14 ± 0.09	1.07 ± 0.17	1.14 ± 0.13
Phosphatidylcholine (PC)	PC 36:6	3.59 ± 0.65	2.81 ± 0.22	3.16 ± 0.71	4.15 ± 1.46
Phosphatidylcholine (PC)	PC 37:2_a	12.8 ± 3.09	10.0 ± 3.09	23.1 ± 7.39	39.6 ± 7.00
Phosphatidylcholine (PC)	PC 37:2_b	5.73 ± 0.84	4.06 ± 0.90	10.5 ± 3.31	17.6 ± 4.28
Phosphatidylcholine (PC)	PC 37:5	5.89 ± 1.20	4.73 ± 0.65	7.02 ± 1.60	6.87 ± 1.53
Phosphatidylcholine (PC)	PC 37:6	9.26 ± 1.81	8.06 ± 1.26	12.9 ± 4.71	16.4 ± 6.80
Phosphatidylcholine (PC)	PC 38:5_a	664 ± 92.0	598 ± 50.5	726 ± 51.8	570 ± 36.1
Phosphatidylcholine (PC)	PC 38:5_b	440 ± 49.0	360 ± 26.7	386 ± 41.7	318 ± 22.7
Phosphatidylcholine (PC)	PC 38:9	0.34 ± 0.05	0.27 ± 0.01	0.31 ± 0.06	0.40 ± 0.12
Phosphatidylcholine (PC)	PC 39:3	1.26 ± 0.32	0.86 ± 0.22	4.39 ± 1.50	4.86 ± 0.38
Phosphatidylcholine (PC)	PC 39:5	4.72 ± 1.07	3.07 ± 0.51	4.02 ± 0.76	3.49 ± 0.56
Phosphatidylcholine (PC)	PC 39:7	3.61 ± 0.80	3.29 ± 0.50	4.01 ± 0.92	3.96 ± 0.80
Phosphatidylcholine (PC)	PC 40:3	0.33 ± 0.04	0.24 ± 0.02	1.05 ± 0.25	1.17 ± 0.11
Phosphatidylcholine (PC)	PC 40:7	520 ± 74.8	453 ± 41.8	525 ± 50.7	436 ± 44.8
Phosphatidylcholine (PC)	PC 40:8	63.7 ± 13.1	114 ± 5.80	69.1 ± 14.8	137 ± 24.8
Phosphatidylcholine (PC)	PC 40:9	0.53 ± 0.07	1.08 ± 0.10	0.42 ± 0.04	1.13 ± 0.19
Phosphatidylcholine (PC)	PC 41:6	1.83 ± 0.43	1.52 ± 0.25	3.79 ± 0.70	5.87 ± 1.00
Phosphatidylcholine (PC)	PC 42:7	3.35 ± 0.91	2.19 ± 0.44	8.03 ± 1.24	5.65 ± 0.73
Phosphatidylcholine (PC)	PC 42:8	1.09 ± 0.19	1.22 ± 0.14	0.86 ± 0.07	1.17 ± 0.06
Phosphatidylcholine (PC)	PC 42:9	1.54 ± 0.33	5.02 ± 0.65	1.62 ± 0.21	6.24 ± 0.60
Phosphatidylethanolamine (PE)	PE 14:0_22:6	3.93 ± 0.48	2.84 ± 0.36	1.82 ± 0.63	3.86 ± 1.21
Phosphatidylethanolamine (PE)	PE 15:0_20:4	7.53 ± 0.89	5.85 ± 1.30	6.98 ± 2.40	8.51 ± 2.72
Phosphatidylethanolamine (PE)	PE 15:0_22:6	19.1 ± 1.60	15.7 ± 3.42	10.9 ± 4.26	18.9 ± 6.02
Phosphatidylethanolamine (PE)	PE 16:0_16:0	7.14 ± 0.88	6.52 ± 0.13	5.23 ± 0.78	6.73 ± 1.02
Phosphatidylethanolamine (PE)	PE 16:0_16:1	22.6 ± 6.22	22.9 ± 5.49	23.1 ± 4.27	40.1 ± 8.50
Phosphatidylethanolamine (PE)	PE 16:0_17:1	2.78 ± 0.53	2.62 ± 0.45	2.35 ± 0.48	3.92 ± 0.85
Phosphatidylethanolamine (PE)	PE 16:0_18:0	5.83 ± 0.43	5.21 ± 0.48	8.98 ± 1.09	8.88 ± 2.00
Phosphatidylethanolamine (PE)	PE 16:0_18:1	247 ± 36.1	217 ± 32.8	206 ± 33.0	292 ± 51.7
Phosphatidylethanolamine (PE)	PE 16:0_18:2	368 ± 31.0	328 ± 56.0	310 ± 58.5	455 ± 76.8
Phosphatidylethanolamine (PE)	PE 16:0_20:3	23.4 ± 3.96	17.0 ± 4.45	17.5 ± 4.58	26.9 ± 7.14
Phosphatidylethanolamine (PE)	PE 16:0_20:4	1450 ± 87.3	1295 ± 88.5	1437 ± 179	1504 ± 182
Phosphatidylethanolamine (PE)	PE 16:0_22:6	2971 ± 139	2673 ± 190	2566 ± 359	2726 ± 332
Phosphatidylethanolamine (PE)	PE 16:1_18:2	17.7 ± 3.95	15.7 ± 3.81	11.8 ± 3.07	22.9 ± 6.27
Phosphatidylethanolamine (PE)	PE 16:1_20:4	60.2 ± 9.56	50.6 ± 3.24	71.7 ± 16.5	85.1 ± 18.9
Phosphatidylethanolamine (PE)	PE 16:1_22:6	26.6 ± 3.75	28.2 ± 3.24	30.2 ± 9.70	35.8 ± 8.93
Phosphatidylethanolamine (PE)	PE 17:0_18:0	1.85 ± 0.19	1.87 ± 0.27	0.92 ± 0.19	1.30 ± 0.23
Phosphatidylethanolamine (PE)	PE 17:0_18:1	15.1 ± 2.78	13.5 ± 3.43	8.09 ± 2.07	11.3 ± 2.21
Phosphatidylethanolamine (PE)	PE 17:0_18:2	24.9 ± 3.34	21.0 ± 4.93	14.7 ± 3.97	30.4 ± 7.27
Phosphatidylethanolamine (PE)	PE 17:0_20:4	141. ± 12.2	112. ± 11.0	118. ± 24.8	132. ± 28.3
Phosphatidylethanolamine (PE)	PE 17:0_22:6_a	66.0 ± 7.20	54.2 ± 7.79	36.6 ± 7.62	38.9 ± 7.03
Phosphatidylethanolamine (PE)	PE 17:0_22:6_b	39.6 ± 6.32	34.3 ± 4.78	15.1 ± 3.48	20.2 ± 3.74
Phosphatidylethanolamine (PE)	PE 17:1_20:4	17.2 ± 1.78	14.2 ± 0.94	17.5 ± 6.60	21.6 ± 5.98
Phosphatidylethanolamine (PE)	PE 17:1_22:6	10.6 ± 1.49	9.56 ± 1.19	7.33 ± 1.86	8.09 ± 1.64
Phosphatidylethanolamine (PE)	PE 18:0_18:0	1.78 ± 0.25	1.22 ± 0.13	2.17 ± 0.30	2.14 ± 0.47
Phosphatidylethanolamine (PE)	PE 18:0_18:1	159 ± 15.1	131 ± 11.7	211 ± 20.5	245 ± 34.6
Phosphatidylethanolamine (PE)	PE 18:0_18:2	719 ± 33.2	593 ± 71.3	528 ± 69.3	711 ± 87.1
Phosphatidylethanolamine (PE)	PE 18:0_19:1	3.05 ± 0.44	2.44 ± 0.48	2.86 ± 0.77	4.34 ± 0.76
Phosphatidylethanolamine (PE)	PE 18:0_20:1	25.9 ± 6.48	14.6 ± 2.96	50.6 ± 9.22	50.5 ± 12.1
Phosphatidylethanolamine (PE)	PE 18:0_20:3	205 ± 14.7	160 ± 16.7	183 ± 19.3	227 ± 28.7
Phosphatidylethanolamine (PE)	PE 18:0_20:4	2467 ± 142	2119 ± 128	2356 ± 259	2374 ± 261
Phosphatidylethanolamine (PE)	PE 18:0_22:4	82.4 ± 9.73	55.4 ± 3.39	77.2 ± 9.55	86.9 ± 12.6
Phosphatidylethanolamine (PE)	PE 18:0_22:5_a	76.3 ± 8.98	50.1 ± 2.83	42.7 ± 5.56	50.3 ± 10.1
Phosphatidylethanolamine (PE)	PE 18:0_22:5_b	27.4 ± 2.63	22.4 ± 1.76	40.4 ± 5.48	50.7 ± 7.58
Phosphatidylethanolamine (PE)	PE 18:0_22:6	1830 ± 122.	1610 ± 197.	1652 ± 200.	1691 ± 199.
Phosphatidylethanolamine (PE)	PE 18:1_18:2	503 ± 52.0	422 ± 63.9	454 ± 61.1	527 ± 56.5
Phosphatidylethanolamine (PE)	PE 18:1_20:1	16.8 ± 3.15	11.7 ± 2.47	34.9 ± 8.87	37.4 ± 5.57
Phosphatidylethanolamine (PE)	PE 18:1_20:4	1525 ± 138	1274 ± 52.6	1506 ± 172	1458 ± 159
Phosphatidylethanolamine (PE)	PE 18:2_19:0	5.94 ± 0.87	5.19 ± 1.58	8.93 ± 2.71	20.6 ± 4.85
Phosphatidylethanolamine (PE)	PE 19:0_20:3	0.96 ± 0.15	0.71 ± 0.12	3.27 ± 0.83	5.37 ± 1.01
Phosphatidylethanolamine (PE)	PE 19:0_20:4	59.1 ± 8.27	43.7 ± 5.73	196. ± 45.2	231. ± 55.2
Phosphatidylethanolamine (PE)	PE 19:0_22:6	1.80 ± 0.15	1.51 ± 0.31	3.81 ± 0.92	6.02 ± 1.56
Phosphatidylethanolamine (PE)	PE 19:1_20:4	16.7 ± 2.78	11.8 ± 1.11	17.2 ± 2.98	17.4 ± 3.69
Phosphatidylethanolamine (PE)	PE 20:0_20:4	3.02 ± 0.23	2.06 ± 0.22	48.5 ± 14.0	81.4 ± 31.1
Phosphatidylethanolamine (PE)	PE 20:0_22:6	0.82 ± 0.03	0.66 ± 0.10	9.15 ± 3.12	15.2 ± 4.24
Phosphatidylethanolamine (PE)	PE 20:1_22:6	16.4 ± 3.78	10.8 ± 2.10	38.2 ± 4.07	29.1 ± 5.19
Phosphatidylethanolamine (PE)	PE 20:2_22:6	2.57 ± 0.33	2.19 ± 0.17	2.76 ± 0.33	3.04 ± 0.26
Phosphatidylethanolamine (PE)	PE 20:4_22:1	1.37 ± 0.15	0.87 ± 0.06	2.81 ± 0.52	4.11 ± 1.11
Phosphatidylethanolamine (PE)	PE 20:4_22:6	2.83 ± 0.36	8.15 ± 0.86	2.39 ± 0.27	7.40 ± 1.43
Phosphatidylethanolamine (PE)	PE 38:2	4.48 ± 0.62	3.81 ± 0.71	7.24 ± 1.38	11.5 ± 1.47
Phosphatidylethanolamine (PE)	PE 41:7	2.65 ± 0.51	2.08 ± 0.27	2.56 ± 0.25	1.96 ± 0.20
Phosphatidylethanol (PEtOH)	PEtOH 15:0_18:1	27.4 ± 8.48	16.3 ± 2.62	24.0 ± 5.16	24.1 ± 6.50
Phosphatidylethanol (PEtOH)	PEtOH 17:1_20:4	4.73 ± 1.26	2.87 ± 0.34	3.26 ± 0.79	3.72 ± 0.82
Phosphatidylglycerol (PG)	PG 16:0_16:1_a	1.36 ± 0.20	1.48 ± 0.30	7.52 ± 4.51	1.86 ± 0.23
Phosphatidylglycerol (PG)	PG 16:0_16:1_b	0.64 ± 0.16	0.47 ± 0.08	1.12 ± 0.41	0.57 ± 0.12
Phosphatidylglycerol (PG)	PG 16:0_18:0	0.63 ± 0.08	0.52 ± 0.07	0.73 ± 0.32	0.41 ± 0.03
Phosphatidylglycerol (PG)	PG 16:0_18:1	108 ± 9.03	98.3 ± 3.61	166 ± 18.2	116 ± 5.65
Phosphatidylglycerol (PG)	PG 16:0_18:2	13.5 ± 1.56	12.5 ± 1.87	32.6 ± 10.1	14.7 ± 1.87
Phosphatidylglycerol (PG)	PG 16:0_20:4	1.17 ± 0.32	1.00 ± 0.37	5.04 ± 3.08	0.83 ± 0.11
Phosphatidylglycerol (PG)	PG 16:1_18:1	6.68 ± 1.46	5.41 ± 1.07	23.7 ± 6.22	9.01 ± 2.29
Phosphatidylglycerol (PG)	PG 16:1_18:2	0.74 ± 0.13	0.67 ± 0.11	1.88 ± 0.30	1.06 ± 0.18
Phosphatidylglycerol (PG)	PG 16:1_20:4	0.38 ± 0.05	0.32 ± 0.02	0.68 ± 0.07	0.46 ± 0.06
Phosphatidylglycerol (PG)	PG 16:1_22:6	3.82 ± 1.09	3.06 ± 0.64	11.7 ± 2.63	4.02 ± 0.62
Phosphatidylglycerol (PG)	PG 17:0_20:4	0.49 ± 0.03	0.42 ± 0.03	0.45 ± 0.03	0.33 ± 0.03
Phosphatidylglycerol (PG)	PG 17:1_18:1	1.43 ± 0.29	1.20 ± 0.24	2.08 ± 0.38	0.99 ± 0.14
Phosphatidylglycerol (PG)	PG 17:1_18:2	0.26 ± 0.06	0.20 ± 0.03	0.31 ± 0.02	0.25 ± 0.03
Phosphatidylglycerol (PG)	PG 17:1_22:6	0.45 ± 0.11	0.37 ± 0.06	0.64 ± 0.07	0.36 ± 0.03
Phosphatidylglycerol (PG)	PG 18:0_18:1	4.56 ± 0.29	4.03 ± 0.29	9.64 ± 3.41	5.28 ± 0.48
Phosphatidylglycerol (PG)	PG 18:0_18:2	23.9 ± 2.83	19.2 ± 3.35	27.7 ± 9.88	14.2 ± 1.27
Phosphatidylglycerol (PG)	PG 18:0_20:3	1.65 ± 0.26	1.46 ± 0.30	4.45 ± 0.99	1.51 ± 0.11
Phosphatidylglycerol (PG)	PG 18:0_20:4	4.08 ± 0.99	3.24 ± 1.06	6.39 ± 2.92	1.68 ± 0.20
Phosphatidylglycerol (PG)	PG 18:1_16:2	0.20 ± 0.04	0.16 ± 0.03	0.54 ± 0.15	0.24 ± 0.04
Phosphatidylglycerol (PG)	PG 18:1_18:1	129 ± 26.7	104 ± 18.6	180 ± 28.7	90.2 ± 16.2
Phosphatidylglycerol (PG)	PG 18:1_18:2_a	1.81 ± 0.34	2.50 ± 1.24	6.03 ± 3.28	1.71 ± 0.08
Phosphatidylglycerol (PG)	PG 18:1_18:2_b	43.8 ± 7.56	33.6 ± 5.52	60.0 ± 5.62	37.8 ± 3.71
Phosphatidylglycerol (PG)	PG 18:1_20:0	3.55 ± 0.60	3.07 ± 0.85	2.52 ± 0.40	2.62 ± 0.37
Phosphatidylglycerol (PG)	PG 18:1_20:1	2.39 ± 0.55	1.71 ± 0.36	6.02 ± 1.37	2.59 ± 0.40
Phosphatidylglycerol (PG)	PG 18:1_20:2	3.19 ± 0.76	2.26 ± 0.49	6.48 ± 1.78	3.02 ± 0.73
Phosphatidylglycerol (PG)	PG 18:1_20:3	9.89 ± 1.99	6.80 ± 1.15	14.1 ± 2.27	8.55 ± 1.57
Phosphatidylglycerol (PG)	PG 18:1_20:4	12.2 ± 2.10	8.57 ± 1.04	16.4 ± 2.21	10.7 ± 1.34
Phosphatidylglycerol (PG)	PG 18:1_20:5	2.94 ± 0.50	2.09 ± 0.22	3.85 ± 0.24	3.07 ± 0.45
Phosphatidylglycerol (PG)	PG 18:1_22:4	6.24 ± 1.05	4.45 ± 0.35	6.75 ± 0.60	4.91 ± 0.62
Phosphatidylglycerol (PG)	PG 18:1_22:5	25.2 ± 5.32	16.3 ± 3.28	22.7 ± 3.47	12.4 ± 2.67
Phosphatidylglycerol (PG)	PG 18:2_18:2	2.87 ± 0.63	2.19 ± 0.49	3.38 ± 0.22	2.77 ± 0.42
Phosphatidylglycerol (PG)	PG 18:2_22:6	19.3 ± 3.39	13.6 ± 1.23	24.6 ± 2.60	15.5 ± 2.79
Phosphatidylglycerol (PG)	PG 18:3_22:6	0.60 ± 0.06	0.48 ± 0.03	0.72 ± 0.08	0.53 ± 0.07
Phosphatidylglycerol (PG)	PG 20:1_22:6	1.07 ± 0.24	0.78 ± 0.13	2.43 ± 0.27	1.23 ± 0.14
Phosphatidylglycerol (PG)	PG 20:2_22:6	1.69 ± 0.32	1.13 ± 0.15	2.49 ± 0.31	1.35 ± 0.18
Phosphatidylglycerol (PG)	PG 20:3_22:6	2.40 ± 0.48	1.60 ± 0.24	3.16 ± 0.31	2.01 ± 0.30
Phosphatidylglycerol (PG)	PG 20:4_22:6	3.06 ± 0.50	2.22 ± 0.33	4.55 ± 0.59	2.88 ± 0.69
Phosphatidylglycerol (PG)	PG 22:4_22:6	1.16 ± 0.25	0.77 ± 0.10	1.57 ± 0.17	1.01 ± 0.19
Phosphatidylglycerol (PG)	PG 22:5_22:6	8.41 ± 2.13	4.44 ± 0.83	6.32 ± 0.63	4.13 ± 1.49
Phosphatidylglycerol (PG)	PG 22:6_22:6	48.0 ± 15.6	34.4 ± 8.08	56.7 ± 10.6	26.3 ± 4.87
Phosphatidylglycerol (PG)	PG 37:2	0.47 ± 0.11	0.38 ± 0.10	0.40 ± 0.05	0.24 ± 0.01
Phosphatidylinositol (PI)	PI 16:0_18:2	15.5 ± 2.64	17.1 ± 3.96	23.5 ± 6.10	33.2 ± 6.84
Phosphatidylinositol (PI)	PI 16:0_20:3	27.3 ± 5.30	20.9 ± 5.17	31.0 ± 6.56	34.8 ± 8.00
Phosphatidylinositol (PI)	PI 16:0_20:4	234. ± 18.0	221. ± 30.0	310. ± 47.2	342. ± 46.0
Phosphatidylinositol (PI)	PI 16:0_20:5	2.71 ± 0.48	3.17 ± 0.25	3.08 ± 0.76	7.22 ± 1.40
Phosphatidylinositol (PI)	PI 16:0_22:6	8.23 ± 1.64	7.98 ± 1.61	20.1 ± 3.31	14.3 ± 2.73
Phosphatidylinositol (PI)	PI 16:1_18:2	1.01 ± 0.18	1.26 ± 0.24	1.05 ± 0.24	1.99 ± 0.32
Phosphatidylinositol (PI)	PI 17:0_20:4	34.2 ± 3.36	30.9 ± 4.16	28.2 ± 6.25	38.2 ± 6.84
Phosphatidylinositol (PI)	PI 18:0_18:1	7.17 ± 1.05	6.83 ± 0.81	17.4 ± 3.47	13.1 ± 2.98
Phosphatidylinositol (PI)	PI 18:0_18:2	25.1 ± 4.47	25.1 ± 3.27	30.2 ± 3.89	38.5 ± 3.31
Phosphatidylinositol (PI)	PI 18:0_19:2	5.21 ± 1.06	4.23 ± 1.22	3.08 ± 0.95	3.33 ± 0.61
Phosphatidylinositol (PI)	PI 18:0_20:2	12.5 ± 2.97	9.70 ± 3.12	20.5 ± 6.03	14.7 ± 4.32
Phosphatidylinositol (PI)	PI 18:0_20:3	162. ± 19.4	150. ± 14.5	325. ± 30.4	313. ± 17.1
Phosphatidylinositol (PI)	PI 18:0_20:4	1155 ± 60.8	1158 ± 47.6	1140 ± 140.	1054 ± 74.8
Phosphatidylinositol (PI)	PI 18:0_20:5	1.47 ± 0.11	1.37 ± 0.06	1.45 ± 0.21	1.35 ± 0.09
Phosphatidylinositol (PI)	PI 18:0_22:3	2.67 ± 0.72	1.90 ± 0.57	9.37 ± 3.41	7.04 ± 3.27
Phosphatidylinositol (PI)	PI 18:0_22:4	20.2 ± 3.51	17.0 ± 1.06	47.4 ± 2.48	35.1 ± 3.61
Phosphatidylinositol (PI)	PI 18:0_22:5_a	10.6 ± 2.13	8.38 ± 2.09	15.3 ± 3.82	12.8 ± 1.80
Phosphatidylinositol (PI)	PI 18:0_22:5_b	2.69 ± 0.44	2.68 ± 0.30	7.31 ± 0.57	6.55 ± 0.44
Phosphatidylinositol (PI)	PI 18:0_22:6	31.3 ± 6.25	29.7 ± 5.39	56.9 ± 6.91	42.6 ± 6.54
Phosphatidylinositol (PI)	PI 18:1_18:2	24.7 ± 5.08	24.6 ± 2.04	49.5 ± 7.43	56.5 ± 4.60
Phosphatidylinositol (PI)	PI 18:1_20:4	268 ± 34.0	270 ± 9.77	335 ± 45.6	384 ± 37.4
Phosphatidylinositol (PI)	PI 19:0_20:4	4.54 ± 0.61	3.56 ± 0.52	15.8 ± 4.12	23.2 ± 4.91
Phosphatidylinositol (PI)	PI 19:1_20:4	0.98 ± 0.14	0.94 ± 0.08	1.42 ± 0.34	2.19 ± 0.41
Phosphatidylinositol (PI)	PI 37:3	15.6 ± 3.33	12.6 ± 2.69	16.2 ± 3.74	15.5 ± 3.15
Plasmanyl-Phosphatidylcholine (Plasmanyl-PC)	Plasmanyl-PC O-18:1_16:0	10.1 ± 1.27	8.93 ± 0.29	7.83 ± 0.47	9.21 ± 1.45
Plasmanyl-Phosphatidylcholine (Plasmanyl-PC)	Plasmanyl-PC O-18:1_20:4	3.30 ± 0.38	2.83 ± 0.08	3.55 ± 0.27	3.77 ± 0.29
Plasmanyl-Phosphatidylethanolamine (Plasmanyl-PE)	Plasmanyl-PE O-16:0_22:3	0.63 ± 0.05	0.46 ± 0.02	0.55 ± 0.09	0.68 ± 0.10
Plasmanyl-Phosphatidylethanolamine (Plasmanyl-PE)	Plasmanyl-PE O-18:0_18:2	1.01 ± 0.10	0.76 ± 0.06	1.57 ± 0.36	1.70 ± 0.31
Plasmanyl-Phosphatidylethanolamine (Plasmanyl-PE)	Plasmanyl-PE O-18:0_20:4	8.38 ± 1.03	6.31 ± 0.26	5.59 ± 0.98	5.36 ± 0.58
Plasmanyl-Phosphatidylethanolamine (Plasmanyl-PE)	Plasmanyl-PE O-20:0_18:2	0.70 ± 0.07	0.46 ± 0.03	0.80 ± 0.16	0.80 ± 0.13
Plasmanyl-Phosphatidylethanolamine (Plasmanyl-PE)	Plasmanyl-PE O-20:0_20:4	2.26 ± 0.27	1.73 ± 0.11	1.95 ± 0.25	1.82 ± 0.13
Plasmanyl-Triacylglycerol (plasmanyl-TG)	plasmanyl-TG O-16:0_16:0_18:1	5.84 ± 0.54	4.52 ± 0.15	5.13 ± 0.59	4.66 ± 0.87
Plasmanyl-Triacylglycerol (plasmanyl-TG)	plasmanyl-TG O-18:0_16:0_18:1	5.01 ± 0.43	3.77 ± 0.26	4.47 ± 0.72	3.76 ± 0.67
Plasmanyl-Triacylglycerol (plasmanyl-TG)	plasmanyl-TG O-18:0_18:1_18:2	3.77 ± 0.33	2.92 ± 0.32	3.02 ± 0.60	2.46 ± 0.65
Plasmanyl-Triacylglycerol (plasmanyl-TG)	plasmanyl-TG O-18:1_16:0_18:1	8.12 ± 0.69	6.30 ± 0.40	8.20 ± 1.00	6.58 ± 1.19
Plasmanyl-Triacylglycerol (plasmanyl-TG)	plasmanyl-TG O-20:0_16:0_18:1	2.02 ± 0.16	1.33 ± 0.23	1.06 ± 0.48	1.12 ± 0.34
Plasmenyl-Phosphatidylethanolamine (Plasmenyl-PE)	Plasmenyl-PE P-16:0_18:1	15.0 ± 1.24	14.8 ± 1.40	37.5 ± 8.43	20.2 ± 5.85
Plasmenyl-Phosphatidylethanolamine (Plasmenyl-PE)	Plasmenyl-PE P-16:0_18:2	4.27 ± 0.77	3.02 ± 0.75	5.37 ± 1.52	4.08 ± 0.87
Plasmenyl-Phosphatidylethanolamine (Plasmenyl-PE)	Plasmenyl-PE P-16:0_20:3	3.81 ± 0.51	2.66 ± 0.41	3.54 ± 0.69	3.28 ± 0.45
Plasmenyl-Phosphatidylethanolamine (Plasmenyl-PE)	Plasmenyl-PE P-16:0_20:4	158. ± 16.4	134. ± 4.78	123. ± 12.9	105. ± 3.16
Plasmenyl-Phosphatidylethanolamine (Plasmenyl-PE)	Plasmenyl-PE P-16:0_22:3	2.75 ± 0.38	2.02 ± 0.16	3.98 ± 0.64	3.93 ± 0.95
Plasmenyl-Phosphatidylethanolamine (Plasmenyl-PE)	Plasmenyl-PE P-16:0_22:6	42.0 ± 4.66	37.6 ± 2.82	36.7 ± 4.17	27.8 ± 1.74
Plasmenyl-Phosphatidylethanolamine (Plasmenyl-PE)	Plasmenyl-PE P-18:0_18:2	5.62 ± 0.58	4.31 ± 0.50	6.61 ± 1.64	6.05 ± 0.93
Plasmenyl-Phosphatidylethanolamine (Plasmenyl-PE)	Plasmenyl-PE P-18:0_20:4	95.5 ± 9.02	83.5 ± 5.19	60.6 ± 7.84	55.9 ± 4.74
Plasmenyl-Phosphatidylethanolamine (Plasmenyl-PE)	Plasmenyl-PE P-18:0_22:4	19.1 ± 1.98	14.5 ± 1.13	10.5 ± 1.88	11.3 ± 1.30
Plasmenyl-Phosphatidylethanolamine (Plasmenyl-PE)	Plasmenyl-PE P-18:0_22:5	11.7 ± 0.99	9.35 ± 0.76	8.70 ± 1.30	9.14 ± 0.82
Plasmenyl-Phosphatidylethanolamine (Plasmenyl-PE)	Plasmenyl-PE P-18:0_22:6	23.3 ± 2.80	21.1 ± 2.42	15.9 ± 2.43	12.9 ± 1.16
Plasmenyl-Phosphatidylethanolamine (Plasmenyl-PE)	Plasmenyl-PE P-18:1_20:4	87.5 ± 7.76	76.8 ± 4.54	81.2 ± 6.20	71.9 ± 1.62
Plasmenyl-Phosphatidylethanolamine (Plasmenyl-PE)	Plasmenyl-PE P-18:1_22:5	5.05 ± 0.49	4.33 ± 0.36	6.42 ± 0.43	5.53 ± 0.46
Plasmenyl-Phosphatidylethanolamine (Plasmenyl-PE)	Plasmenyl-PE P-18:1_22:6	8.76 ± 1.01	8.60 ± 1.27	11.6 ± 1.61	6.88 ± 1.00
Plasmenyl-Phosphatidylethanolamine (Plasmenyl-PE)	Plasmenyl-PE P-20:0_18:2	0.91 ± 0.08	0.66 ± 0.08	0.93 ± 0.26	0.94 ± 0.13
Plasmenyl-Phosphatidylethanolamine (Plasmenyl-PE)	Plasmenyl-PE P-20:0_22:6	3.73 ± 0.86	3.60 ± 0.81	1.79 ± 0.35	2.04 ± 0.38
Plasmenyl-Phosphatidylserine (Plasmenyl-PS)	Plasmenyl-PS P-16:0_20:4	3.93 ± 0.28	4.10 ± 0.22	4.88 ± 0.94	5.02 ± 0.78
Plasmenyl-Phosphatidylserine (Plasmenyl-PS)	Plasmenyl-PS P-16:0_22:6	1.36 ± 0.14	1.63 ± 0.29	0.87 ± 0.21	1.04 ± 0.20
Plasmenyl-Phosphatidylserine (Plasmenyl-PS)	Plasmenyl-PS P-18:0_20:4	3.29 ± 0.41	3.42 ± 0.44	3.33 ± 0.64	3.39 ± 0.59
Plasmenyl-Phosphatidylserine (Plasmenyl-PS)	Plasmenyl-PS P-18:1_20:4	3.56 ± 0.33	3.86 ± 0.34	4.10 ± 0.52	4.48 ± 0.70
Phosphatidylmethanol (PMeOH)	PMeOH 16:0_18:2	33.6 ± 7.88	18.7 ± 2.38	27.8 ± 8.32	30.9 ± 7.06
Phosphatidylmethanol (PMeOH)	PMeOH 16:0_20:4	12.2 ± 3.65	6.31 ± 1.29	10.9 ± 3.15	9.19 ± 2.52
Phosphatidylmethanol (PMeOH)	PMeOH 16:0_22:6	16.0 ± 4.78	10.0 ± 2.17	14.9 ± 4.97	12.2 ± 3.50
Phosphatidylmethanol (PMeOH)	PMeOH 18:0_18:2	44.5 ± 10.1	25.2 ± 3.26	18.8 ± 4.76	23.0 ± 4.21
Phosphatidylmethanol (PMeOH)	PMeOH 18:1_18:2	4.72 ± 1.45	2.68 ± 0.52	3.38 ± 0.88	3.12 ± 0.60
Phostphatidylserine (PS)	PS 16:0_20:4	43.6 ± 2.80	45.3 ± 3.74	60.6 ± 8.99	48.8 ± 12.6
Phostphatidylserine (PS)	PS 16:0_22:6	126 ± 4.48	152 ± 17.3	200 ± 29.9	227 ± 35.1
Phostphatidylserine (PS)	PS 17:0_20:4	4.85 ± 0.46	3.73 ± 0.18	3.53 ± 0.68	3.96 ± 1.05
Phostphatidylserine (PS)	PS 17:0_22:6	2.20 ± 0.16	1.99 ± 0.24	1.51 ± 0.29	2.42 ± 0.50
Phostphatidylserine (PS)	PS 17:1_18:0	27.8 ± 3.65	19.5 ± 3.08	24.8 ± 7.32	18.2 ± 3.35
Phostphatidylserine (PS)	PS 18:0_18:1	1237 ± 91.0	1075 ± 84.0	1211 ± 156	1195 ± 137
Phostphatidylserine (PS)	PS 18:0_20:3	59.7 ± 6.56	41.1 ± 5.93	54.0 ± 11.3	67.5 ± 8.60
Phostphatidylserine (PS)	PS 18:0_20:4	818 ± 58.8	654 ± 29.5	634 ± 79.8	622 ± 107.
Phostphatidylserine (PS)	PS 18:0_22:3	1.66 ± 0.13	1.30 ± 0.09	1.76 ± 0.23	1.60 ± 0.21
Phostphatidylserine (PS)	PS 18:0_22:4	45.1 ± 5.38	28.9 ± 3.02	34.3 ± 5.83	39.9 ± 4.61
Phostphatidylserine (PS)	PS 18:0_22:5	29.7 ± 4.00	17.8 ± 3.47	23.4 ± 7.97	31.1 ± 7.51
Phostphatidylserine (PS)	PS 18:0_22:6	276 ± 11.8	235 ± 29.8	213 ± 29.3	297 ± 45.2
Phostphatidylserine (PS)	PS 18:1_20:4	43.8 ± 4.63	45.5 ± 2.62	37.0 ± 5.54	48.0 ± 9.83
Phostphatidylserine (PS)	PS 18:1_22:6	9.24 ± 1.01	11.7 ± 1.59	7.71 ± 1.17	17.1 ± 3.23
Phostphatidylserine (PS)	PS 19:0_20:4	5.20 ± 0.85	3.36 ± 0.67	12.7 ± 3.54	19.5 ± 5.90
Phostphatidylserine (PS)	PS 19:0_22:6	1.30 ± 0.21	1.07 ± 0.26	2.72 ± 0.85	7.01 ± 1.79
Phostphatidylserine (PS)	PS 20:4_20:4	2.61 ± 0.38	3.09 ± 0.89	1.74 ± 0.46	3.90 ± 1.06
Phostphatidylserine (PS)	PS 20:4_22:6	1.56 ± 0.20	2.22 ± 0.55	0.93 ± 0.25	2.39 ± 0.67
Phostphatidylserine (PS)	PS 22:0_20:4	991 ± 144.	787 ± 64.1	121 ± 137.	943 ± 127.
Phostphatidylserine (PS)	PS 34:1	1.61 ± 0.30	1.22 ± 0.22	1.86 ± 0.14	1.24 ± 0.13
Phostphatidylserine (PS)	PS 34:2	0.34 ± 0.08	0.25 ± 0.04	0.36 ± 0.02	0.37 ± 0.06
Phostphatidylserine (PS)	PS 35:2	50.2 ± 11.1	33.9 ± 6.47	60.8 ± 4.90	47.8 ± 6.61
Phostphatidylserine (PS)	PS 36:2	39.9 ± 3.93	51.4 ± 2.19	32.1 ± 5.92	61.5 ± 9.36
Phostphatidylserine (PS)	PS 36:3	2.85 ± 0.17	2.91 ± 0.24	3.81 ± 0.53	3.23 ± 0.80
Phostphatidylserine (PS)	PS 36:5	0.77 ± 0.07	0.89 ± 0.09	0.93 ± 0.18	1.46 ± 0.43
Phostphatidylserine (PS)	PS 37:3	4.56 ± 1.03	3.26 ± 0.89	5.64 ± 2.12	2.28 ± 0.36
Phostphatidylserine (PS)	PS 38:1	237 ± 18.5	215 ± 24.9	242 ± 36.4	284 ± 44.7
Phostphatidylserine (PS)	PS 38:2	13.1 ± 1.20	10.2 ± 1.38	10.2 ± 1.54	16.0 ± 3.73
Phostphatidylserine (PS)	PS 38:4	15.6 ± 1.78	11.1 ± 0.63	12.6 ± 1.85	11.4 ± 2.37
Phostphatidylserine (PS)	PS 38:7	1.12 ± 0.07	1.09 ± 0.09	1.13 ± 0.16	0.78 ± 0.09
Phostphatidylserine (PS)	PS 40:6	1.88 ± 0.13	1.49 ± 0.16	1.42 ± 0.21	1.90 ± 0.30
Phostphatidylserine (PS)	PS 40:9	2.12 ± 0.04	2.27 ± 0.27	2.23 ± 0.31	2.73 ± 0.36
Sphingomyelin (SM)	SM d18:0/16:0	14.3 ± 1.62	11.8 ± 0.92	6.97 ± 1.14	7.29 ± 1.09
Sphingomyelin (SM)	SM d18:0/18:0	1.40 ± 0.22	1.47 ± 0.38	0.59 ± 0.18	0.65 ± 0.08
Sphingomyelin (SM)	SM d18:0/20:0	0.32 ± 0.04	0.25 ± 0.04	0.29 ± 0.06	0.35 ± 0.05
Sphingomyelin (SM)	SM d18:0/22:0	1.67 ± 0.22	1.28 ± 0.12	1.51 ± 0.35	2.12 ± 0.34
Sphingomyelin (SM)	SM d18:0/24:0	0.98 ± 0.09	0.80 ± 0.05	0.41 ± 0.07	0.63 ± 0.07
Sphingomyelin (SM)	SM d18:0/24:1	2.43 ± 0.27	1.86 ± 0.20	1.58 ± 0.17	1.72 ± 0.32
Sphingomyelin (SM)	SM d18:1/16:0	310 ± 18.3	271 ± 12.6	211 ± 23.7	197 ± 9.78
Sphingomyelin (SM)	SM d18:1/17:0	5.55 ± 0.49	4.94 ± 0.97	2.14 ± 0.34	1.76 ± 0.17
Sphingomyelin (SM)	SM d18:1/18:0	97.2 ± 9.38	91.1 ± 19.2	37.6 ± 4.72	33.1 ± 4.16
Sphingomyelin (SM)	SM d18:1/20:0	26.1 ± 3.34	19.6 ± 2.47	45.0 ± 12.7	42.8 ± 8.45
Sphingomyelin (SM)	SM d18:1/21:0	6.61 ± 0.75	5.15 ± 0.49	11.4 ± 3.90	16.5 ± 6.40
Sphingomyelin (SM)	SM d18:1/22:0	223 ± 17.4	174 ± 17.8	428 ± 122.	555 ± 105.
Sphingomyelin (SM)	SM d18:1/23:0	154 ± 18.7	113 ± 11.9	54.8 ± 12.5	84.3 ± 19.9
Sphingomyelin (SM)	SM d18:1/24:0	136 ± 13.2	105 ± 9.73	76.4 ± 19.4	127 ± 22.8
Sphingomyelin (SM)	SM d18:1/24:1	384 ± 41.0	301 ± 31.7	303 ± 33.7	299 ± 23.1
Sphingomyelin (SM)	SM d32:1	2.05 ± 0.24	1.68 ± 0.12	0.98 ± 0.20	1.04 ± 0.16
Sphingomyelin (SM)	SM d33:1	15.3 ± 2.87	10.8 ± 0.73	7.69 ± 1.96	8.10 ± 1.69
Sphingomyelin (SM)	SM d34:2	1.52 ± 0.12	1.47 ± 0.17	1.53 ± 0.28	1.55 ± 0.22
Sphingomyelin (SM)	SM d36:2	5.81 ± 0.31	5.62 ± 1.06	2.21 ± 0.40	1.96 ± 0.15
Sphingomyelin (SM)	SM d37:1	4.53 ± 0.38	4.22 ± 0.85	4.43 ± 1.08	3.80 ± 0.82
Sphingomyelin (SM)	SM d40:2	8.08 ± 1.01	6.58 ± 0.65	51.6 ± 12.6	46.0 ± 9.15
Sphingomyelin (SM)	SM d41:2	7.53 ± 0.60	5.55 ± 0.18	9.19 ± 1.88	10.0 ± 2.37
Sphingomyelin (SM)	SM d41:3	0.22 ± 0.01	0.18 ± 0.01	0.23 ± 0.07	0.29 ± 0.07
Sphingomyelin (SM)	SM d42:3	18.2 ± 1.57	14.3 ± 0.70	15.2 ± 2.13	15.3 ± 1.57
Sphingomyelin (SM)	SM d43:1	2.11 ± 0.16	1.84 ± 0.13	1.71 ± 0.39	2.68 ± 0.67
Sphingomyelin (SM)	SM d43:2	1.04 ± 0.08	0.79 ± 0.05	0.47 ± 0.08	0.68 ± 0.13
Sphingomyelin (SM)	SM d44:1	0.16 ± 0.02	0.13 ± 0.01	0.01 ± 0.00	0.04 ± 0.01
Sphingomyelin (SM)	SM d44:2	0.21 ± 0.03	0.15 ± 0.02	0.02 ± 0.01	0.07 ± 0.01
Sphingosine (So)	So d18:0	0.61 ± 0.10	0.49 ± 0.01	0.43 ± 0.04	0.35 ± 0.04
Sphingosine (So)	So d18:1	1.69 ± 0.18	1.38 ± 0.07	1.72 ± 0.16	1.33 ± 0.14
Sterol (ST)	ST 27:1;O;S	262 ± 19.4	208 ± 21.2	131 ± 21.9	156 ± 26.8
Triaclyglycerol (TG)	TG 10:0_15:0_16:1	0.05 ± 0.02	0.16 ± 0.07	0.15 ± 0.13	0.27 ± 0.18
Triaclyglycerol (TG)	TG 10:0_15:0_18:1	2.85 ± 0.61	3.37 ± 0.62	9.61 ± 1.78	5.52 ± 1.58
Triaclyglycerol (TG)	TG 10:0_15:0_18:2	0.18 ± 0.08	0.17 ± 0.09	0.13 ± 0.11	0.42 ± 0.20
Triaclyglycerol (TG)	TG 10:0_16:0_16:1	14.5 ± 3.06	17.5 ± 2.91	42.7 ± 7.75	28.3 ± 6.62
Triaclyglycerol (TG)	TG 10:0_16:1_18:2	1.56 ± 0.32	2.57 ± 0.63	5.13 ± 1.35	3.30 ± 0.84
Triaclyglycerol (TG)	TG 12:0_16:0_16:1	113 ± 28.8	128 ± 23.3	387 ± 88.9	201 ± 64.7
Triaclyglycerol (TG)	TG 12:0_16:0_22:6	4.11 ± 0.60	10.8 ± 7.59	18.3 ± 1.44	14.4 ± 3.15
Triaclyglycerol (TG)	TG 12:0_16:1_18:2	35.7 ± 5.67	57.3 ± 22.4	118. ± 25.3	93.6 ± 21.8
Triaclyglycerol (TG)	TG 14:0_14:1_16:1	46.7 ± 8.94	56.6 ± 13.5	123. ± 25.0	89.6 ± 21.1
Triaclyglycerol (TG)	TG 14:0_15:0_16:1	16.8 ± 3.57	18.5 ± 3.38	54.6 ± 11.5	31.6 ± 11.4
Triaclyglycerol (TG)	TG 14:0_16:0_16:1	741 ± 154	939 ± 189	300 ± 704	176 ± 710
Triaclyglycerol (TG)	TG 14:0_16:0_18:1	3379 ± 666	3913 ± 655	1528 ± 397	7791 ± 337
Triaclyglycerol (TG)	TG 14:0_16:0_22:6	21.0 ± 4.52	67.9 ± 53.7	107. ± 10.9	89.3 ± 22.4
Triaclyglycerol (TG)	TG 14:0_16:1_17:1	49.1 ± 11.5	63.4 ± 14.9	194. ± 38.1	129. ± 44.8
Triaclyglycerol (TG)	TG 14:0_16:1_18:1	3868 ± 914	5048 ± 1126	21166 ± 5101	11603 ± 4953
Triaclyglycerol (TG)	TG 14:0_16:1_18:2	551 ± 110	828 ± 274	3166 ± 719	2023 ± 748
Triaclyglycerol (TG)	TG 14:1_15:0_16:1	6.89 ± 1.34	8.42 ± 1.87	23.6 ± 4.62	15.4 ± 4.53
Triaclyglycerol (TG)	TG 14:1_16:0_16:1	300 ± 71.8	431 ± 117	1371 ± 313	856 ± 307
Triaclyglycerol (TG)	TG 14:1_16:0_22:6	7.03 ± 1.64	25.5 ± 20.6	34.1 ± 1.81	37.9 ± 8.92
Triaclyglycerol (TG)	TG 14:1_16:1_17:1	8.46 ± 1.52	11.1 ± 3.26	31.3 ± 6.20	22.9 ± 6.37
Triaclyglycerol (TG)	TG 14:1_16:1_18:2	26.9 ± 3.99	46.4 ± 21.1	100 ± 15.0	84.0 ± 21.9
Triaclyglycerol (TG)	TG 14:1_18:1_8:0	0.71 ± 0.14	0.88 ± 0.04	1.19 ± 0.37	0.92 ± 0.32
Triaclyglycerol (TG)	TG 15:0_16:0_16:1	89.2 ± 18.4	110 ± 22.4	329 ± 65.4	218 ± 79.6
Triaclyglycerol (TG)	TG 15:0_16:0_18:1	760 ± 132	889 ± 163	2932 ± 639	1735 ± 689
Triaclyglycerol (TG)	TG 15:0_16:1_18:2	58.3 ± 12.0	87.1 ± 28.0	294 ± 56.4	219 ± 79.3
Triaclyglycerol (TG)	TG 15:0_16:1_22:6	3.55 ± 0.26	6.29 ± 3.30	9.68 ± 0.50	9.15 ± 2.31
Triaclyglycerol (TG)	TG 15:0_18:1_22:6	9.50 ± 3.45	27.6 ± 21.9	47.1 ± 5.65	46.1 ± 16.1
Triaclyglycerol (TG)	TG 15:0_18:2_22:6	1.52 ± 0.68	4.17 ± 3.55	6.34 ± 0.90	7.63 ± 2.79
Triaclyglycerol (TG)	TG 16:0_16:0_18:1	5481 ± 788	6531 ± 980	28142 ± 7344	13446 ± 5781
Triaclyglycerol (TG)	TG 16:0_16:0_22:6	70.2 ± 35.3	205. ± 177.	631. ± 208.	428. ± 184.
Triaclyglycerol (TG)	TG 16:0_16:1_17:1	638 ± 148	804 ± 188	3089 ± 634	1899 ± 751
Triaclyglycerol (TG)	TG 16:0_16:1_18:1	18881 ± 4325	2304 ± 4560	100151 ± 25263	48990 ± 21404
Triaclyglycerol (TG)	TG 16:0_16:1_18:2	6657 ± 1241	9094 ± 2281	41205 ± 9604	23297 ± 9682
Triaclyglycerol (TG)	TG 16:0_16:1_20:4	325 ± 56.8	579 ± 354	1276 ± 152	1235 ± 483
Triaclyglycerol (TG)	TG 16:0_16:1_22:6	113 ± 49.7	411 ± 355	935 ± 142	828 ± 331
Triaclyglycerol (TG)	TG 16:0_16:1_8:0	1.68 ± 0.39	1.98 ± 0.30	4.61 ± 1.00	2.43 ± 0.60
Triaclyglycerol (TG)	TG 16:0_17:0_18:1	1086 ± 189	1172 ± 192	3167 ± 670	1814 ± 698
Triaclyglycerol (TG)	TG 16:0_17:1_18:1	4019 ± 970	4558 ± 1014	15248 ± 3321	8488 ± 3498
Triaclyglycerol (TG)	TG 16:0_18:0_18:1	4613 ± 797	4985 ± 967	16096 ± 3917	8846 ± 4087
Triaclyglycerol (TG)	TG 16:0_18:1_18:1	31081 ± 6620	35705 ± 6327	129204 ± 30655	63661 ± 26073
Triaclyglycerol (TG)	TG 16:0_18:1_18:2	28041 ± 5269	32765 ± 6355	115383 ± 25607	62352 ± 25009
Triaclyglycerol (TG)	TG 16:0_18:1_18:4	7.56 ± 1.52	8.68 ± 2.31	31.3 ± 6.20	19.9 ± 8.66
Triaclyglycerol (TG)	TG 16:0_18:1_19:0	208 ± 38.9	194 ± 39.9	641 ± 114	436 ± 176
Triaclyglycerol (TG)	TG 16:0_18:1_20:0	731 ± 124	602 ± 113	5350 ± 1252	3120 ± 1412
Triaclyglycerol (TG)	TG 16:0_18:1_20:1	7044 ± 1495	7345 ± 1608	37681 ± 10154	19297 ± 9247
Triaclyglycerol (TG)	TG 16:0_18:1_20:3	3356 ± 605	3183 ± 676	12472 ± 2784	8675 ± 4272
Triaclyglycerol (TG)	TG 16:0_18:1_20:4	1111 ± 165	1494 ± 687	5700 ± 1046	4225 ± 1598
Triaclyglycerol (TG)	TG 16:0_18:1_21:0	19.8 ± 3.45	16.8 ± 2.54	236 ± 63.7	173 ± 57.7
Triaclyglycerol (TG)	TG 16:0_18:1_22:0	25.0 ± 3.21	22.2 ± 3.88	520 ± 145	370 ± 161
Triaclyglycerol (TG)	TG 16:0_18:1_22:1	340 ± 65.3	317 ± 72.9	4585 ± 1216	2922 ± 1392
Triaclyglycerol (TG)	TG 16:0_18:1_22:4	1034 ± 105	1065 ± 309	4650 ± 1108	3683 ± 1653
Triaclyglycerol (TG)	TG 16:0_18:1_22:5	534 ± 137	885 ± 557	3114 ± 445	3103 ± 1195
Triaclyglycerol (TG)	TG 16:0_18:1_22:6	790 ± 339	1717 ± 1277	4877 ± 875	3645 ± 1489
Triaclyglycerol (TG)	TG 16:0_18:1_23:0	2.57 ± 0.33	2.48 ± 0.27	38.1 ± 11.7	30.9 ± 9.87
Triaclyglycerol (TG)	TG 16:0_18:1_24:0	2.82 ± 0.37	2.57 ± 0.21	31.0 ± 9.21	26.1 ± 10.3
Triaclyglycerol (TG)	TG 16:0_18:1_24:1	12.3 ± 1.80	11.3 ± 1.45	262 ± 86.2	214 ± 106
Triaclyglycerol (TG)	TG 16:0_18:2_22:6	255. ± 149.	648. ± 553.	953. ± 153.	1171 ± 480.
Triaclyglycerol (TG)	TG 16:0_20:4_22:6	8.73 ± 3.21	20.9 ± 15.9	42.2 ± 8.79	32.2 ± 10.2
Triaclyglycerol (TG)	TG 16:0_20:5_22:6	1.35 ± 0.67	4.93 ± 4.25	10.1 ± 1.78	8.93 ± 3.38
Triaclyglycerol (TG)	TG 16:0_22:5_22:6	5.97 ± 2.42	18.2 ± 14.1	29.5 ± 4.07	33.2 ± 12.7
Triaclyglycerol (TG)	TG 16:0_22:6_22:6	5.28 ± 3.38	14.6 ± 12.2	31.3 ± 7.12	19.1 ± 8.18
Triaclyglycerol (TG)	TG 16:1_16:1_18:2	819 ± 123	1223 ± 437	4854 ± 923	3119 ± 1176
Triaclyglycerol (TG)	TG 16:1_16:1_18:3	41.5 ± 6.80	82.6 ± 44.5	171 ± 19.7	172 ± 52.4
Triaclyglycerol (TG)	TG 16:1_16:1_22:6	14.7 ± 4.95	47.9 ± 39.7	76.5 ± 5.08	97.2 ± 30.2
Triaclyglycerol (TG)	TG 16:1_17:1_18:1	1017 ± 180	1256 ± 304	3972 ± 709	2665 ± 1023
Triaclyglycerol (TG)	TG 16:1_17:1_18:2	58.5 ± 7.40	92.7 ± 36.0	200. ± 24.9	191. ± 69.7
Triaclyglycerol (TG)	TG 16:1_18:1_18:2	6915 ± 755	9294 ± 2780	26941 ± 4610	18960 ± 7257
Triaclyglycerol (TG)	TG 16:1_18:1_20:1	11229 ± 2509	12055 ± 2402	37006 ± 9716	22044 ± 1065
Triaclyglycerol (TG)	TG 16:1_18:1_8:0	2.06 ± 0.45	2.85 ± 0.50	6.13 ± 1.48	4.20 ± 1.06
Triaclyglycerol (TG)	TG 16:1_18:2_22:6	24.8 ± 10.7	80.0 ± 67.6	98.3 ± 14.8	142. ± 52.5
Triaclyglycerol (TG)	TG 17:0_18:1_18:1	3124 ± 776	3235 ± 695	8670 ± 1893	5045 ± 2072
Triaclyglycerol (TG)	TG 17:0_18:1_20:1	177 ± 39.7	166 ± 37.7	1001 ± 227	692 ± 292
Triaclyglycerol (TG)	TG 17:0_18:1_22:6	5.54 ± 1.39	9.18 ± 5.59	21.9 ± 1.63	20.3 ± 6.19
Triaclyglycerol (TG)	TG 17:1_18:1_18:1	1994 ± 474	2111 ± 441	6039 ± 1330	3803 ± 1631
Triaclyglycerol (TG)	TG 17:1_18:1_20:4	11.4 ± 1.92	18.0 ± 8.89	53.8 ± 6.66	52.1 ± 17.5
Triaclyglycerol (TG)	TG 17:1_18:1_22:6	3.44 ± 0.88	6.14 ± 3.92	12.7 ± 0.88	12.6 ± 4.59
Triaclyglycerol (TG)	TG 18:0_18:1_22:6	40.9 ± 14.8	57.6 ± 38.4	145. ± 22.6	126. ± 44.6
Triaclyglycerol (TG)	TG 18:1_18:1_18:2	7912 ± 1362	8501 ± 1620	25120 ± 5869	16509 ± 7230
Triaclyglycerol (TG)	TG 18:1_18:1_20:1	1580 ± 394	1487 ± 382	10971 ± 3224	6645 ± 3470
Triaclyglycerol (TG)	TG 18:1_18:1_21:0	11.5 ± 2.14	11.6 ± 1.98	150 ± 42.6	120 ± 45.7
Triaclyglycerol (TG)	TG 18:1_18:1_22:3	61.2 ± 4.65	51.9 ± 8.82	372 ± 113	400 ± 237
Triaclyglycerol (TG)	TG 18:1_18:1_22:4	69.4 ± 13.8	88.1 ± 45.9	417 ± 95.3	397 ± 154
Triaclyglycerol (TG)	TG 18:1_18:1_22:6	132 ± 49.9	244 ± 175	451 ± 54.4	520 ± 242
Triaclyglycerol (TG)	TG 18:1_18:1_23:0	1.85 ± 0.20	1.49 ± 0.17	22.1 ± 6.43	18.9 ± 6.91
Triaclyglycerol (TG)	TG 18:1_18:1_24:0	2.61 ± 0.27	2.23 ± 0.11	19.0 ± 5.82	17.9 ± 8.55
Triaclyglycerol (TG)	TG 18:1_18:2_18:2	1908 ± 183	2324 ± 659	5798 ± 930	4698 ± 1762
Triaclyglycerol (TG)	TG 18:1_18:2_20:1	725 ± 102	670 ± 116	3875 ± 1092	2743 ± 1396
Triaclyglycerol (TG)	TG 18:1_18:2_22:6	44.7 ± 22.7	114. ± 94.7	102 ± 10.0	160 ± 65.6
Triaclyglycerol (TG)	TG 18:1_20:1_20:1	36.3 ± 7.02	30.5 ± 6.34	956 ± 319	706 ± 380
Triaclyglycerol (TG)	TG 18:1_20:1_22:1	3.59 ± 0.33	3.40 ± 0.22	42.8 ± 13.7	37.1 ± 18.8
Triaclyglycerol (TG)	TG 18:1_20:1_22:6	7.46 ± 0.70	7.37 ± 2.45	28.7 ± 4.02	26.6 ± 9.10
Triaclyglycerol (TG)	TG 18:1_20:2_22:6	5.37 ± 0.71	6.38 ± 2.86	18.0 ± 1.94	17.1 ± 5.34
Triaclyglycerol (TG)	TG 57:6	4.10 ± 0.81	5.39 ± 2.57	15.9 ± 1.19	16.7 ± 5.01
Vitamin A fatty acid ester (VAE)	VAE 16:0	3.52 ± 0.43	3.30 ± 0.34	3.79 ± 0.93	3.13 ± 0.66
