# Supplementary material for: Lipidomic QTL in Diversity Outbred mice identifies a novel function for α/β hydrolase domain 2 (Abhd2) as an enzyme that metabolizes phosphatidylcholine and cardiolipin
Source: PLoS Genet. 2023 Jul 31;19(7):e1010713. doi: 10.1371/journal.pgen.1010713 (PMC10414554; doi:10.1371/journal.pgen.1010713)
Supplement: S4 Table — (XLSX) [file pgen.1010713.s013.xlsx]

## Sheet: Sheet1
S4 Table. QTL of mitochondrial lipids conditioned on Sex and Wave
chr	pos	Lipid	lod	AJ	B6	129	NOD	NZO	CAST	PWK	WSB
2	106.622	PG_18.1_22.5_7.738_821.5354_minus	6.2099	-0.156879	-0.261804	0.226742	-0.302567	-0.382574	0.478575	0.244988	0.153519
3	38.273	PG_22.6_22.6_6.859_865.50366_minus	6.04583	0.355595	-0.179651	0.132288	0.0805946	0.121145	-0.456901	0.156218	-0.209289
3	46.1533	CL_18.2_18.1_16.0_18.2_15.474_1425.98193_minus	11.6448	-0.014058	-0.0295758	-0.218629	0.23163	-0.11664	-0.106378	0.868323	-0.614671
3	46.1894	CL_16.0_18.1_16.0_18.1_16.679_1403.99768_minus	10.9067	0.097848	-0.0181254	-0.18742	0.146482	-0.227062	-0.0248545	0.757058	-0.543926
3	46.1894	CL_18.2_18.1_16.0_18.1_16.077_1427.99744_minus	9.87556	0.0822521	-0.0325199	-0.133519	0.147298	-0.206599	-0.0305285	0.684752	-0.511135
3	46.4704	CL_18.2_18.1_18.2_18.1_15.481_1451.99707_minus	8.70948	0.0295411	-0.102773	-0.0813298	0.200813	-0.0960501	-0.099982	0.632108	-0.482327
3	68.2764	PC_20.4_22.6_7.945_854.56726_plus	6.04971	-0.310424	-0.319653	0.0100355	0.322073	-0.027051	0.391021	-0.328523	0.262521
3	130.555	CL_18.2_18.2_16.1_18.2_14.163_1421.94775_minus	6.73185	0.0930152	-0.0531979	0.172037	-0.0113813	0.0023313	0.256138	-0.650101	0.191158
4	155.359	CL_18.2_18.1_16.0_18.2_15.474_1425.98193_minus	6.12335	-0.0609335	0.0566056	0.437122	0.0804164	-0.52813	-0.147031	0.00599945	0.15595
6	8.3234	CL_18.2_18.1_16.1_18.2_14.799_1423.96667_minus	6.59327	-0.562765	0.223644	-0.424266	0.187445	0.419811	-0.0980642	-0.00657966	0.260774
6	12.0892	CL_68.5_14.85_1397.95032_minus	6.2821	-0.388306	0.142841	-0.475379	0.24963	0.446049	-0.13502	-0.0192859	0.179471
6	13.2188	PG_18.1_18.1_8.09_773.53455_minus	6.25443	-0.354507	0.182189	-0.594362	0.00261404	0.142207	0.232265	-0.0356625	0.425256
6	16.0802	CL_18.2_18.1_18.2_18.1_15.481_1451.99707_minus	6.64732	-0.25365	0.164433	-0.285429	0.377958	0.216138	-0.151789	-0.3286	0.26094
6	16.3188	CL_18.2_18.1_16.0_18.2_15.474_1425.98193_minus	6.85837	-0.232375	0.0773026	-0.318542	0.374396	0.392126	-0.145944	-0.427046	0.280083
7	16.1639	PG_18.0_20.4_8.584_797.53491_minus	6.1734	0.388615	-0.192735	0.0837053	0.371737	-0.0488122	-0.155979	-0.0477741	-0.398758
7	16.1875	CL_16.0_18.1_16.0_18.1_16.679_1403.99768_minus	6.13061	0.257731	-0.253671	0.154667	0.315035	-0.396287	0.213451	-0.0530864	-0.237839
7	16.2562	CL_18.2_18.1_16.0_18.1_16.077_1427.99744_minus	7.04226	0.256225	-0.292689	0.076001	0.384727	-0.401254	0.269298	-0.0218221	-0.270486
7	16.2562	CL_18.2_18.1_18.2_18.1_15.481_1451.99707_minus	6.75129	0.264067	-0.222694	0.13448	0.320865	-0.272552	0.208911	0.0285478	-0.461626
7	16.2881	PG_16.0_18.1_8.536_747.51923_minus	6.20685	0.266887	-0.202669	-0.071866	0.432575	-0.37469	0.130211	0.0832483	-0.263696
7	79.2449	PC_20.4_22.6_7.945_854.56726_plus	19.035	0.342994	0.788124	0.360898	0.317978	-0.0118755	-0.855187	0.106374	-1.04931
8	103.88	PC_20.4_22.6_7.945_854.56726_plus	6.12423	-0.379663	-0.105859	0.106114	0.342022	-0.0180926	-0.435276	0.587122	-0.096367
11	102.008	CL_18.2_18.1_16.0_18.1_16.077_1427.99744_minus	6.14773	-0.0434623	-0.221519	0.0305768	0.0359684	0.398841	-0.484028	0.0485228	0.2351
11	102.248	CL_16.0_18.1_16.0_18.1_16.679_1403.99768_minus	6.15569	-0.0870887	-0.168652	0.0717189	0.127698	0.349776	-0.539313	0.0316359	0.214226
12	44.463	PG_18.0_20.4_8.584_797.53491_minus	6.57119	0.191697	0.185925	0.128833	-0.136808	0.231591	0.131863	-0.124415	-0.608686
12	54.5606	PG_16.1_18.1_7.497_745.5022_minus	6.09931	0.334588	-0.210307	-0.207094	0.179908	0.141759	0.361052	-0.582121	-0.0177861
12	71.3007	CL_18.2_18.1_16.1_18.2_14.799_1423.96667_minus	6.92116	0.279384	-0.107808	-0.200308	0.563673	-0.186144	-0.308147	0.429733	-0.470383
13	41.2837	CL_16.0_18.1_16.0_18.1_16.679_1403.99768_minus	6.98677	-0.0562402	-0.320529	0.180261	0.585972	-0.37781	0.0787099	0.00486565	-0.0952306
15	81.6257	PG_18.0_20.4_8.584_797.53491_minus	10.7059	-0.0843773	-0.130916	0.367626	-0.606288	-0.339069	0.401045	0.428373	-0.0363948
18	14.3984	CL_18.2_18.2_18.2_18.2_14.263_1447.96521_minus	6.35482	-0.149218	0.0722007	-0.0757885	0.40147	-0.3437	-0.402846	0.582503	-0.0846209
18	58.5671	PG_16.1_18.1_7.497_745.5022_minus	7.65718	0.0979133	0.342618	-0.00359716	-0.28389	-0.782806	-0.00694855	0.0949139	0.541796
18	58.5671	PG_18.1_18.1_8.09_773.53455_minus	7.06899	0.106985	0.404706	-0.101888	-0.409199	-0.601775	-0.0830415	0.161938	0.522276
18	67.3906	CL_18.2_18.1_16.1_18.2_14.799_1423.96667_minus	6.37048	-0.247534	0.193545	0.289896	-0.610086	0.459829	-0.0898151	0.0111179	-0.00695295
18	67.3906	CL_68.5_14.85_1397.95032_minus	6.11103	-0.237582	0.130264	0.233288	-0.588666	0.484952	-0.0897241	0.0681493	-0.000681073
18	67.654	CL_16.1_18.2_16.1_18.2_14.129_1395.93469_minus	8.29067	-0.230572	0.153308	0.304538	-0.715777	0.489008	-0.195388	0.0646236	0.13026
18	67.9174	CL_18.2_18.2_16.1_18.2_14.163_1421.94775_minus	8.24064	-0.285928	0.165127	0.345708	-0.660032	0.550971	-0.16665	-0.0670782	0.117882
X	143.06	PG_18.1_18.1_8.09_773.53455_minus	6.62427	-0.120441	-0.171591	-0.0104652	0.215603	-0.284452	-0.0504796	0.514484	-0.0926583
