# Supplementary material for: Lipidomic QTL in Diversity Outbred mice identifies a novel function for α/β hydrolase domain 2 (Abhd2) as an enzyme that metabolizes phosphatidylcholine and cardiolipin
Source: PLoS Genet. 2023 Jul 31;19(7):e1010713. doi: 10.1371/journal.pgen.1010713 (PMC10414554; doi:10.1371/journal.pgen.1010713)
Supplement: S5 Table — (XLSX) [file pgen.1010713.s014.xlsx]

## Sheet: Sheet1
S5 Table. QTL of mitochondrial lipids conditioned on Sex, Wave, and PC 20:4_22:6
chr	pos	Lipid	lod	AJ	B6	129	NOD	NZO	CAST	PWK	WSB
2	106.622	PG_18.1_22.5_7.738_821.5354_minus	6.09638	-0.156879	-0.261804	0.226742	-0.302567	-0.382574	0.478575	0.244988	0.153519
3	46.1894	CL_16.0_18.1_16.0_18.1_16.679_1403.99768_minus	11.0765	0.097848	-0.0181254	-0.18742	0.146482	-0.227062	-0.0248545	0.757058	-0.543926
3	46.1894	CL_18.2_18.1_16.0_18.1_16.077_1427.99744_minus	10.379	0.0822521	-0.0325199	-0.133519	0.147298	-0.206599	-0.0305285	0.684752	-0.511135
3	46.3195	CL_18.2_18.1_16.0_18.2_15.474_1425.98193_minus	13.1015	0.00511731	-0.0476613	-0.221778	0.233665	-0.104136	-0.113357	0.865553	-0.617403
3	46.4616	CL_18.2_18.1_18.2_18.1_15.481_1451.99707_minus	9.25821	0.0295854	-0.102525	-0.0816398	0.200449	-0.0954621	-0.100202	0.632221	-0.482427
3	130.555	CL_16.1_18.2_16.1_18.2_14.129_1395.93469_minus	8.13737	0.103589	-0.0786117	0.176496	-0.00905914	-0.105533	0.255163	-0.540923	0.198878
3	130.555	CL_18.2_18.2_16.1_18.2_14.163_1421.94775_minus	8.15086	0.0930152	-0.0531979	0.172037	-0.0113813	0.0023313	0.256138	-0.650101	0.191158
4	88.9595	CL_18.2_18.1_18.2_18.1_15.481_1451.99707_minus	6.17958	-0.00366056	-0.0693589	-0.0746794	-0.116301	-0.00662996	-0.444724	0.367022	0.348332
5	24.4201	CL_68.5_14.85_1397.95032_minus	6.11938	-0.01316	0.240009	-0.379313	-0.0236717	-0.0398666	-0.0600279	0.376044	-0.100014
6	16.0802	CL_18.2_18.1_18.2_18.1_15.481_1451.99707_minus	6.21169	-0.25365	0.164433	-0.285429	0.377958	0.216138	-0.151789	-0.3286	0.26094
6	17.2371	CL_18.2_18.1_16.0_18.2_15.474_1425.98193_minus	6.0899	-0.18419	0.0575626	-0.259458	0.392469	0.277573	-0.142849	-0.428773	0.287666
7	16.2562	CL_18.2_18.1_18.2_18.1_15.481_1451.99707_minus	6.2472	0.264067	-0.222694	0.13448	0.320865	-0.272552	0.208911	0.0285478	-0.461626
7	16.2562	CL_18.2_18.1_16.0_18.1_16.077_1427.99744_minus	6.54143	0.256225	-0.292689	0.076001	0.384727	-0.401254	0.269298	-0.0218221	-0.270486
7	72.8585	PG_18.0_20.4_8.584_797.53491_minus	6.20761	0.023777	-0.183467	-0.0279563	-0.256821	0.185216	0.404536	0.072903	-0.218188
7	75.2696	CL_18.2_18.1_16.1_18.2_14.799_1423.96667_minus	6.82473	-0.042416	-0.017745	-0.0215503	-0.091592	0.097848	0.00479575	-0.0759259	0.146585
7	77.0476	CL_18.2_18.1_16.0_18.2_15.474_1425.98193_minus	6.98164	-0.0979006	-0.254614	0.150368	-0.0375842	0.245464	0.176966	-0.234502	0.0518028
7	78.1995	PG_16.0_18.1_8.536_747.51923_minus	6.18553	-0.0679024	0.0433418	-0.0566568	-0.135885	0.129468	0.0897596	-0.0370884	0.034963
9	83.8033	PG_18.0_20.4_8.584_797.53491_minus	6.24603	0.25673	0.0415258	-0.474446	-0.0150727	-0.0585791	-0.141534	0.295798	0.0955777
11	53.0954	CL_16.0_18.1_16.0_18.1_16.679_1403.99768_minus	6.15203	0.0939839	0.161101	0.365735	-0.418125	-0.424729	-0.0439741	0.0959239	0.170084
12	44.463	PG_18.0_20.4_8.584_797.53491_minus	6.44966	0.191697	0.185925	0.128833	-0.136808	0.231591	0.131863	-0.124415	-0.608686
12	54.5606	PG_16.1_18.1_7.497_745.5022_minus	6.41697	0.334588	-0.210307	-0.207094	0.179908	0.141759	0.361052	-0.582121	-0.0177861
12	71.4424	CL_18.2_18.1_16.1_18.2_14.799_1423.96667_minus	6.82773	0.252547	-0.088051	-0.179848	0.580705	-0.216068	-0.270626	0.380431	-0.45909
13	41.2837	CL_16.0_18.1_16.0_18.1_16.679_1403.99768_minus	7.05644	-0.0562402	-0.320529	0.180261	0.585972	-0.37781	0.0787099	0.00486565	-0.0952306
14	19.3229	CL_18.2_18.2_18.2_18.2_14.263_1447.96521_minus	6.04254	0.394493	0.46055	-0.00286504	-0.377731	-0.444095	-0.230046	0.166695	0.0329992
15	82.224	PG_18.0_20.4_8.584_797.53491_minus	10.9777	-0.0588379	-0.186303	0.369549	-0.559137	-0.399506	0.35758	0.515286	-0.0386315
17	5.53907	CL_18.2_18.1_16.1_18.2_14.799_1423.96667_minus	6.04056	-0.325178	-0.161249	-0.17664	-0.15143	-0.0859171	0.261075	0.487868	0.151471
18	14.0619	CL_18.2_18.2_18.2_18.2_14.263_1447.96521_minus	6.18862	-0.157513	0.0416181	-0.0922389	0.42337	-0.325351	-0.379833	0.563738	-0.0737905
18	58.5671	PG_16.1_18.1_7.497_745.5022_minus	7.3834	0.0979133	0.342618	-0.00359716	-0.28389	-0.782806	-0.00694855	0.0949139	0.541796
18	58.5671	PG_18.1_18.1_8.09_773.53455_minus	6.83835	0.106985	0.404706	-0.101888	-0.409199	-0.601775	-0.0830415	0.161938	0.522276
18	67.3906	CL_18.2_18.1_16.1_18.2_14.799_1423.96667_minus	6.16684	-0.247534	0.193545	0.289896	-0.610086	0.459829	-0.0898151	0.0111179	-0.00695295
18	67.654	CL_16.1_18.2_16.1_18.2_14.129_1395.93469_minus	8.09874	-0.230572	0.153308	0.304538	-0.715777	0.489008	-0.195388	0.0646236	0.13026
18	67.9174	CL_18.2_18.2_16.1_18.2_14.163_1421.94775_minus	8.04236	-0.285928	0.165127	0.345708	-0.660032	0.550971	-0.16665	-0.0670782	0.117882
X	143.096	PG_18.1_18.1_8.09_773.53455_minus	6.88156	-0.121049	-0.17143	-0.013372	0.213474	-0.283909	-0.0439198	0.51329	-0.0930844
