# Supplementary material for: Lipidomic QTL in Diversity Outbred mice identifies a novel function for α/β hydrolase domain 2 (Abhd2) as an enzyme that metabolizes phosphatidylcholine and cardiolipin
Source: PLoS Genet. 2023 Jul 31;19(7):e1010713. doi: 10.1371/journal.pgen.1010713 (PMC10414554; doi:10.1371/journal.pgen.1010713)
Supplement: S6 Table — (XLSX) [file pgen.1010713.s015.xlsx]

## Sheet: Sheet1
S6 Table. Internal standard for mass spectrometry-based lipidomics
Avanti #	Mixture Components
	SPLASH Lipidomix Mass Spec Standard | 330707
791637C	15:0-18:1(d7) PC
791638C	15:0-18:1(d7) PE
791639C	15:0-18:1(d7) PS
791640	15:0-18:1(d7) PG
791641	15:0-18:1(d7) PI
791642	15:0-18:1(d7) PA
791643	18:1(d7) LPC
791644	18:1(d7) LPE
791645	18:1(d7) Chol Ester
791646	18:1(d7) MG
791647	15:0-18:1(d7) DG
791648C	15:0-18:1(d7)-15:0 TG
791649	18:1(d9) SM
LM4100	Cholesterol (d7)
