# Supplementary material for: Lipidomic QTL in Diversity Outbred mice identifies a novel function for α/β hydrolase domain 2 (Abhd2) as an enzyme that metabolizes phosphatidylcholine and cardiolipin
Source: PLoS Genet. 2023 Jul 31;19(7):e1010713. doi: 10.1371/journal.pgen.1010713 (PMC10414554; doi:10.1371/journal.pgen.1010713)
Supplement: S7 Table — (XLSX) [file pgen.1010713.s016.xlsx]

## Sheet: Sheet1
S7 Table. Primer sequences for RT-PCR
gene name	sequence	product length
mtATPase6
Fw	CCTTCCACAAGGAACTCCAATTTCAC	155
Rev	CTAGAGTAGCTCCTCCGATTAGGTG
mtATPase8
Fw	ATGCCACAACTAGATACATCAACATG	124
Rev	GTGATTTTGGTGAAGGTGCCAGTGG
mtCo1
Fw	GCAGGAGCATCAGTAGACCTAAC	131
Rev	GGAGTTTGATACTGTGTTATGGCTGG
mtCyt-b
Fw	CTACTGTTCGCAGTCATAGCCAC	116
Rev	CCAATATATGGGATGGCTGATAGGAG
mtND1
Fw	CACCTACCCTATCACTCACACTAGC	146
Rev	GGCTCATCCTGATCATAGAATGGAG
mtND2
Fw	GCATGAGGAGGACTTAACCAAACAC	120
Rev	GAGGTTGAGTAGAGTGAGGGATGG
mtND4
Fw	CACAACACACACCTTAGACGCTTC	137
Rev	CAGCAATTGGAGCTTCAACATGGG
mtND5
Fw	GGCCTATTAATCGCAGCTACAGG	100
Rev	GTAGTAGTGCTGAAACTGGTGTAGG
Cftr
Fw	ATGGTCCACAATGAGCCCAG	144
Rev	GAACGAATGACTCTGCCCCT
