# Supplementary material for: Lipidomic QTL in Diversity Outbred mice identifies a novel function for α/β hydrolase domain 2 (Abhd2) as an enzyme that metabolizes phosphatidylcholine and cardiolipin
Source: PLoS Genet. 2023 Jul 31;19(7):e1010713. doi: 10.1371/journal.pgen.1010713 (PMC10414554; doi:10.1371/journal.pgen.1010713)
Supplement: S1 Rawdata — (ZIP) [file pgen.1010713.s018.zip]

Archive with 5 entries (4 files):
- RawData/
- RawData/Abhd2_Liver_UntargetedLipidomicsDataTable.xlsx
- RawData/Abhd2_liverRNAexpressioninDO_raw.csv
- __MACOSX/RawData/._Abhd2_liverRNAexpressioninDO_raw.csv
- RawData/Abhd2_mousephenotypedata.xlsx
