# Supplementary material for: Lipidomic QTL in Diversity Outbred mice identifies a novel function for α/β hydrolase domain 2 (Abhd2) as an enzyme that metabolizes phosphatidylcholine and cardiolipin
Source: PLoS Genet. 2023 Jul 31;19(7):e1010713. doi: 10.1371/journal.pgen.1010713 (PMC10414554; doi:10.1371/journal.pgen.1010713)
Supplement: S1 Rawdata — (ZIP) [file pgen.1010713.s018.zip › RawData/Abhd2_Liver_UntargetedLipidomicsDataTable.xlsx]

## Sheet: Raw Input
Sample	ACar 16:0	ACar 18:0	ACar 18:1	ACar 20:0	ACar 20:1	ACar 20:4	Cer d17:1/16:0	Cer d17:1/22:0	Cer d17:1/24:0	Cer d17:1/24:1	Cer d18:0/16:0	Cer d18:0/18:0	Cer d18:0/20:0	Cer d18:0/22:0	Cer d18:0/24:0	Cer d18:0/24:1	Cer d18:1/16:0	Cer d18:1/18:0	Cer d18:1/20:0	Cer d18:1/22:0	Cer d18:1/22:1	Cer d18:1/23:0	Cer d18:1/24:0	Cer d18:1/24:1	Cer d18:1/24:2	Cer d18:1/25:0	Cer d18:2/20:0	Cer d18:2/22:0	Cer d18:2/24:0	Cer d18:2/24:1	Cer d41:2	Cer t18:0_18:0	Cer t18:0_22:0	Cer t18:0_24:0	Cer t18:0_24:1	CerP d41:1	CerP d42:1	CL 16:0_18:1_16:0_18:2	CL 16:0_18:2_16:1_18:2	CL 16:1_16:1_16:1_18:2	CL 16:1_18:2_16:1_18:2	CL 16:1_18:2_18:1_18:2	CL 16:1_18:2_18:2_18:2	CL 18:1_18:1_18:1_18:2	CL 18:1_18:1_18:2_18:2	CL 18:1_18:2_18:1_20:3	CL 18:1_18:2_18:2_18:2	CL 18:1_18:2_18:2_20:3	CL 18:1_20:3_18:2_20:3
25	4.45216	3.98747	11.0945	0.711187	4.43636	0.588977	4.16323	5.73877	86.1652	7.73937	10.652	4.125	1.81859	9.6509	14.6172	11.8934	14.963	15.0133	11.0282	66.3993	7.84318	87.2885	125.484	131.828	16.231	7.98264	0.0566159	7.84318	13.0285	16.231	9.90691	4.09501	3.7397	5.04964	2.81226	3.0204	3.18178	1.67162	3.53848	0.406987	2.75478	34.6813	25.5745	5.1232	13.6547	3.60319	132.18	22.4311	0.486244
30	5.66524	4.68445	9.5946	0.466662	3.56761	0.654947	5.68885	6.2447	78.5747	11.4425	8.52458	3.02809	0.944894	3.94213	6.77222	8.68405	18.1522	14.2353	9.45315	64.5912	9.94316	78.2625	108.605	195.155	26.052	4.03616	0.0521754	9.94316	20.5249	26.052	13.9679	5.70981	3.10702	5.36788	4.64378	2.26867	2.61339	2.66836	4.43365	0.570556	5.08436	39.8027	35.8696	2.85974	9.65196	2.28806	123.236	19.1209	0.416792
40	5.99717	6.38811	6.61136	0.94901	2.09513	0.696651	4.41389	4.21008	60.9018	8.35395	9.15545	4.77556	1.09986	4.22882	6.92087	15.2346	16.0478	21.9157	10.3836	55.7121	7.7765	59.9693	108.428	288.159	21.4079	3.59206	0.0521754	7.77527	34.2389	21.4079	9.30411	4.60846	1.60463	2.3118	4.5418	2.01481	2.48711	1.82776	1.9864	0.24496	2.25456	26.0138	26.3616	2.47029	11.7724	2.89791	142.314	17.3244	0.308366
46	5.1964	6.16814	11.3595	0.828009	4.25016	0.410466	8.03569	7.94768	145.909	12.7251	16.9137	11.7232	4.31702	11.9656	20.3156	24.2933	31.7401	37.2789	18.9141	108.724	11.9242	145.437	228.513	292.475	26.5519	14.1102	0.0425751	11.9225	31.3246	26.5519	14.5342	6.24768	3.38818	6.02466	5.28165	3.1004	3.31157	2.19158	3.06969	0.318992	2.24578	31.0534	22.3414	5.76266	15.8401	4.37972	154.944	26.5992	0.621698
62	7.41261	8.01123	14.8995	0.78596	4.7122	0.555841	6.28594	7.54499	98.5878	13.5155	13.9766	9.89625	7.22093	10.4588	18.1468	16.2206	20.391	26.7833	16.917	86.8449	10.7569	99.6017	174.708	239.315	26.6564	10.6161	0.617742	10.7569	19.6547	26.6564	15.0667	5.53419	3.86712	6.14166	6.23783	2.4674	2.7222	2.09157	3.5477	0.435322	3.53015	33.7598	30.8786	5.27982	13.2086	3.69666	145.531	20.8986	0.441643
64	4.35468	7.11503	13.1904	0.963215	6.55033	0.419561	4.25479	3.40338	59.3226	6.53171	9.59819	7.91465	2.30054	6.57525	11.2634	11.9432	14.6481	18.1946	8.62451	47.1294	5.91182	59.3326	85.0892	115.791	14.6322	4.41111	0.277182	5.91182	12.5198	14.6322	8.07109	2.40928	1.51298	3.67886	3.52611	2.42187	2.66602	1.42188	2.45602	0.274351	1.72545	25.9663	16.4595	4.34933	8.86416	2.49666	99.4822	16.0819	0.414984
47	5.72442	4.87405	11.8085	1.08194	5.075	0.735735	4.49707	4.34709	84.1745	9.46376	11.8031	8.74342	2.97758	7.44736	9.60521	15.3585	19.7852	27.2172	11.3595	58.0997	7.54249	84.8648	119.263	193.653	18.6797	3.89443	0.287188	7.54249	14.2517	18.6797	11.5927	3.96205	0.935166	3.4715	3.9159	2.36664	2.57907	1.95383	3.67355	0.340729	2.66824	35.7055	22.365	5.03757	11.4998	3.55018	113.279	23.6726	0.645947
32	7.33626	4.48367	12.6374	0.407991	3.04711	0.812605	3.51193	5.49829	71.1254	10.491	7.23109	0.758852	0.716327	5.25097	9.06086	8.83762	15.4207	9.63421	7.10925	56.1331	6.65526	71.4175	123.393	170.557	20.6287	4.95223	0.0521754	6.65526	15.4324	20.6287	12.6897	5.96807	4.25745	7.5502	5.71302	2.23791	2.54749	2.35228	3.13126	0.379634	3.17939	32.886	30.1306	2.23708	9.38337	1.96922	121.061	14.281	0.292298
26	3.87129	3.30129	7.47111	0.421358	1.60684	0.526072	4.61521	8.37936	107.264	10.8645	8.59177	3.90465	1.02876	8.77799	14.0945	10.1885	14.4312	12.8386	13.2645	87.0598	9.15375	107.953	158.184	180.161	18.1193	7.86909	0.280882	9.15375	17.8375	18.1193	13.4606	4.74293	5.00774	7.05795	4.66956	2.55516	2.99655	2.37124	3.58606	0.462423	3.15751	33.2079	27.5293	3.68375	11.7394	2.47107	131.477	15.5812	0.306061
41	5.66476	5.7162	7.75788	0.787955	2.46101	1.00079	6.89496	5.04922	98.4293	10.7915	16.739	15.4954	4.33365	9.54316	11.8603	20.5634	33.1178	45.1126	19.7897	87.7828	9.60371	97.8662	154.039	274.065	28.0335	5.51176	0.0611711	9.60371	26.6877	28.0335	12.3748	6.34806	0.499112	2.6906	2.9501	2.88555	3.16972	2.56992	2.54112	0.309378	2.83046	34.6213	35.497	2.31688	11.5285	2.4415	158.531	17.6086	0.38082
33	7.19983	5.53024	13.0292	1.75421	6.17845	1.07278	3.94434	12.1168	47.7854	11.2737	10.6744	2.40795	6.23477	22.5331	9.80259	15.5466	20.5785	13.4528	34.3622	194.759	30.9939	49.4656	89.8415	174.286	22.8566	6.5253	5.24115	30.9939	17.822	22.8566	12.9329	6.69511	3.10645	3.03145	3.02932	2.43206	3.40819	2.83251	5.79296	0.547782	4.71645	57.3143	38.3357	4.98511	14.8047	6.08822	163.724	39.2552	1.27923
34	9.95535	5.8387	19.4424	1.4023	7.87389	0.577061	1.6444	4.92869	38.8217	8.40781	7.5017	1.80395	2.49571	8.74219	3.8574	9.98655	19.353	12.8072	23.1085	95.641	17.3451	39.4771	56.5911	167.225	19.0942	2.27706	1.69932	17.3451	17.2001	19.0942	9.03693	2.20341	2.31283	2.01579	0.636673	1.44451	1.7446	2.2728	4.13641	0.286388	2.20819	41.1407	16.7546	7.35926	12.049	7.46643	100.183	33.5949	1.62903
44	7.57588	6.68654	15.9595	2.34384	7.28964	0.958455	2.75003	19.272	61.2296	15.9216	8.12323	2.63787	4.26616	20.4691	7.81361	11.6616	16.3486	12.4468	48.4624	405.645	55.4142	64.0742	127.839	211.652	25.613	12.229	6.29373	55.4142	23.9371	25.613	18.0466	8.43811	5.872	4.4273	3.87121	1.65111	2.33454	2.82648	6.50027	0.514995	6.92324	50.1457	41.1303	5.13581	12.5033	6.2171	136.067	34.0874	1.15872
59	8.17447	6.26404	20.4766	1.6016	9.59669	0.689158	1.84756	10.4077	42.7081	16.0799	5.26857	1.40504	1.93995	7.72634	5.39673	8.14258	11.3611	8.18697	21.8876	158.96	30.3961	44.275	78.8506	207.801	28.1833	8.66328	3.44761	30.3961	21.1868	28.1833	17.1118	8.04809	5.31366	4.83472	5.55432	1.38134	2.07483	5.62306	7.4884	0.602028	6.01849	48.8722	34.565	8.25678	13.4451	8.01943	125.136	34.4659	1.17983
56	7.3582	6.79444	15.4487	2.2215	10.2786	0.740711	1.78762	6.24019	36.8787	9.23077	9.28124	2.93114	4.23354	15.4141	6.04603	15.9921	18.6727	12.9536	29.6142	161.097	15.4462	38.6141	67.6729	201.392	16.9055	3.03915	2.52535	15.4462	8.41471	16.9055	9.54837	2.99468	3.04817	4.07201	3.60693	1.00384	1.4672	3.99664	3.82034	0.230758	1.99727	36.8474	16.8975	9.31151	12.9338	8.82174	96.2814	34.7912	1.88655
45	3.0723	2.97311	5.58223	0.944726	2.22742	1.1387	1.25034	10.0092	44.164	11.0423	5.62888	1.00531	0.543773	6.12708	5.66237	5.46986	8.91309	4.51991	11.733	147.885	25.4926	46.2563	101.507	137.609	18.0624	14.7321	0.559945	25.4926	20.3593	18.0624	12.5432	9.11566	6.58492	6.33697	4.76073	2.06291	2.95875	1.28604	7.41275	0.957623	9.90465	49.703	46.1391	2.49309	10.6707	2.95621	123.274	17.5261	0.378817
50	4.20743	2.94456	4.59524	0.80505	1.69287	0.672979	3.4215	27.8235	113.049	23.6078	8.76857	3.7899	5.33291	17.2112	11.3764	9.63626	13.8905	12.7313	44.3861	454.73	50.5054	118.196	229.859	219.478	28.7119	25.5726	5.2213	53.2774	27.578	28.7119	25.5292	10.1477	10.2714	7.80677	6.18515	2.1176	2.77685	2.94409	7.54422	0.8784	10.8844	51.7458	47.2296	3.47878	13.1107	4.34496	137.737	23.9441	0.515665
55	5.76795	5.41996	10.4847	1.66551	6.1965	0.330395	1.36141	7.15601	41.7025	9.32906	6.8539	4.09026	4.08766	17.5737	8.09659	17.5963	14.125	12.3388	21.1765	176.796	23.1521	42.168	117.941	247.098	22.747	9.00028	1.76028	23.1521	27.0418	22.747	10.1076	2.89382	3.78452	4.6097	3.644	1.21248	2.25564	1.95832	3.40896	0.268315	2.54819	32.0833	19.7423	4.7145	10.3286	4.34603	83.5014	21.0122	0.704465
29	7.14146	3.33044	16.9674	0.973217	2.74602	0.738957	2.08782	7.88583	47.6119	9.29699	7.31954	1.66781	3.42487	14.8001	8.57333	9.97884	15.8606	7.3987	26.2873	201.985	28.8772	49.26	93.9802	157.915	19.8873	6.80176	3.05771	28.8407	18.3498	19.8873	10.0613	2.65636	5.5565	5.30595	3.19858	1.35918	1.89655	2.19368	2.73035	0.216121	2.16026	30.8696	22.3265	3.12566	10.2127	3.51593	97.6478	21.3859	0.649531
39	1.90795	1.49616	3.26725	0.274706	0.61244	0.475906	2.42634	12.4569	80.4943	13.3386	7.54801	1.66411	1.50614	9.42157	8.20117	5.74719	13.8528	5.60873	22.7271	219.381	26.8296	84.2948	156.575	160.576	22.073	11.9656	2.3223	28.3964	16.9423	22.073	14.7582	5.20588	7.25806	7.62256	3.82189	2.37328	3.1938	1.4481	3.84925	0.440519	4.64045	37.9453	41.9352	1.85745	9.81858	2.87388	141.224	19.2275	0.374357
[truncated: 535 more columns]

## Sheet: Rename Group Keys
Old name	New analysis names
f_ko__f_wt	group1
m_ko__m_wt	group2

## Sheet: Final Data Table
Sample Names	25	30	40	46	62	64	47	32	26	41	33	34	44	59	56	45	50	55	29	39
Sample Group	f_wt	f_wt	f_wt	f_wt	f_wt	f_ko	f_ko	f_ko	f_ko	f_ko	m_wt	m_wt	m_wt	m_wt	m_wt	m_ko	m_ko	m_ko	m_ko	m_ko
ACar 16:0	4.45216	5.66524	5.99717	5.1964	7.41261	4.35468	5.72442	7.33626	3.87129	5.66476	7.19983	9.95535	7.57588	8.17447	7.3582	3.0723	4.20743	5.76795	7.14146	1.90795
ACar 18:0	3.98747	4.68445	6.38811	6.16814	8.01123	7.11503	4.87405	4.48367	3.30129	5.7162	5.53024	5.8387	6.68654	6.26404	6.79444	2.97311	2.94456	5.41996	3.33044	1.49616
ACar 18:1	11.0945	9.5946	6.61136	11.3595	14.8995	13.1904	11.8085	12.6374	7.47111	7.75788	13.0292	19.4424	15.9595	20.4766	15.4487	5.58223	4.59524	10.4847	16.9674	3.26725
ACar 20:0	0.711187	0.466662	0.94901	0.828009	0.78596	0.963215	1.08194	0.407991	0.421358	0.787955	1.75421	1.4023	2.34384	1.6016	2.2215	0.944726	0.80505	1.66551	0.973217	0.274706
ACar 20:1	4.43636	3.56761	2.09513	4.25016	4.7122	6.55033	5.075	3.04711	1.60684	2.46101	6.17845	7.87389	7.28964	9.59669	10.2786	2.22742	1.69287	6.1965	2.74602	0.61244
ACar 20:4	0.588977	0.654947	0.696651	0.410466	0.555841	0.419561	0.735735	0.812605	0.526072	1.00079	1.07278	0.577061	0.958455	0.689158	0.740711	1.1387	0.672979	0.330395	0.738957	0.475906
Cer d17:1/16:0	4.16323	5.68885	4.41389	8.03569	6.28594	4.25479	4.49707	3.51193	4.61521	6.89496	3.94434	1.6444	2.75003	1.84756	1.78762	1.25034	3.4215	1.36141	2.08782	2.42634
Cer d17:1/22:0	5.73877	6.2447	4.21008	7.94768	7.54499	3.40338	4.34709	5.49829	8.37936	5.04922	12.1168	4.92869	19.272	10.4077	6.24019	10.0092	27.8235	7.15601	7.88583	12.4569
Cer d17:1/24:0	86.1652	78.5747	60.9018	145.909	98.5878	59.3226	84.1745	71.1254	107.264	98.4293	47.7854	38.8217	61.2296	42.7081	36.8787	44.164	113.049	41.7025	47.6119	80.4943
Cer d17:1/24:1	7.73937	11.4425	8.35395	12.7251	13.5155	6.53171	9.46376	10.491	10.8645	10.7915	11.2737	8.40781	15.9216	16.0799	9.23077	11.0423	23.6078	9.32906	9.29699	13.3386
Cer d18:0/16:0	10.652	8.52458	9.15545	16.9137	13.9766	9.59819	11.8031	7.23109	8.59177	16.739	10.6744	7.5017	8.12323	5.26857	9.28124	5.62888	8.76857	6.8539	7.31954	7.54801
Cer d18:0/18:0	4.125	3.02809	4.77556	11.7232	9.89625	7.91465	8.74342	0.758852	3.90465	15.4954	2.40795	1.80395	2.63787	1.40504	2.93114	1.00531	3.7899	4.09026	1.66781	1.66411
Cer d18:0/20:0	1.81859	0.944894	1.09986	4.31702	7.22093	2.30054	2.97758	0.716327	1.02876	4.33365	6.23477	2.49571	4.26616	1.93995	4.23354	0.543773	5.33291	4.08766	3.42487	1.50614
Cer d18:0/22:0	9.6509	3.94213	4.22882	11.9656	10.4588	6.57525	7.44736	5.25097	8.77799	9.54316	22.5331	8.74219	20.4691	7.72634	15.4141	6.12708	17.2112	17.5737	14.8001	9.42157
Cer d18:0/24:0	14.6172	6.77222	6.92087	20.3156	18.1468	11.2634	9.60521	9.06086	14.0945	11.8603	9.80259	3.8574	7.81361	5.39673	6.04603	5.66237	11.3764	8.09659	8.57333	8.20117
Cer d18:0/24:1	11.8934	8.68405	15.2346	24.2933	16.2206	11.9432	15.3585	8.83762	10.1885	20.5634	15.5466	9.98655	11.6616	8.14258	15.9921	5.46986	9.63626	17.5963	9.97884	5.74719
Cer d18:1/16:0	14.963	18.1522	16.0478	31.7401	20.391	14.6481	19.7852	15.4207	14.4312	33.1178	20.5785	19.353	16.3486	11.3611	18.6727	8.91309	13.8905	14.125	15.8606	13.8528
Cer d18:1/18:0	15.0133	14.2353	21.9157	37.2789	26.7833	18.1946	27.2172	9.63421	12.8386	45.1126	13.4528	12.8072	12.4468	8.18697	12.9536	4.51991	12.7313	12.3388	7.3987	5.60873
Cer d18:1/20:0	11.0282	9.45315	10.3836	18.9141	16.917	8.62451	11.3595	7.10925	13.2645	19.7897	34.3622	23.1085	48.4624	21.8876	29.6142	11.733	44.3861	21.1765	26.2873	22.7271
Cer d18:1/22:0	66.3993	64.5912	55.7121	108.724	86.8449	47.1294	58.0997	56.1331	87.0598	87.7828	194.759	95.641	405.645	158.96	161.097	147.885	454.73	176.796	201.985	219.381
Cer d18:1/22:1	7.84318	9.94316	7.7765	11.9242	10.7569	5.91182	7.54249	6.65526	9.15375	9.60371	30.9939	17.3451	55.4142	30.3961	15.4462	25.4926	50.5054	23.1521	28.8772	26.8296
Cer d18:1/23:0	87.2885	78.2625	59.9693	145.437	99.6017	59.3326	84.8648	71.4175	107.953	97.8662	49.4656	39.4771	64.0742	44.275	38.6141	46.2563	118.196	42.168	49.26	84.2948
Cer d18:1/24:0	125.484	108.605	108.428	228.513	174.708	85.0892	119.263	123.393	158.184	154.039	89.8415	56.5911	127.839	78.8506	67.6729	101.507	229.859	117.941	93.9802	156.575
Cer d18:1/24:1	131.828	195.155	288.159	292.475	239.315	115.791	193.653	170.557	180.161	274.065	174.286	167.225	211.652	207.801	201.392	137.609	219.478	247.098	157.915	160.576
Cer d18:1/24:2	16.231	26.052	21.4079	26.5519	26.6564	14.6322	18.6797	20.6287	18.1193	28.0335	22.8566	19.0942	25.613	28.1833	16.9055	18.0624	28.7119	22.747	19.8873	22.073
Cer d18:1/25:0	7.98264	4.03616	3.59206	14.1102	10.6161	4.41111	3.89443	4.95223	7.86909	5.51176	6.5253	2.27706	12.229	8.66328	3.03915	14.7321	25.5726	9.00028	6.80176	11.9656
Cer d18:2/20:0	0.0566159	0.0521754	0.0521754	0.0425751	0.617742	0.277182	0.287188	0.0521754	0.280882	0.0611711	5.24115	1.69932	6.29373	3.44761	2.52535	0.559945	5.2213	1.76028	3.05771	2.3223
Cer d18:2/22:0	7.84318	9.94316	7.77527	11.9225	10.7569	5.91182	7.54249	6.65526	9.15375	9.60371	30.9939	17.3451	55.4142	30.3961	15.4462	25.4926	53.2774	23.1521	28.8407	28.3964
Cer d18:2/24:0	13.0285	20.5249	34.2389	31.3246	19.6547	12.5198	14.2517	15.4324	17.8375	26.6877	17.822	17.2001	23.9371	21.1868	8.41471	20.3593	27.578	27.0418	18.3498	16.9423
Cer d18:2/24:1	16.231	26.052	21.4079	26.5519	26.6564	14.6322	18.6797	20.6287	18.1193	28.0335	22.8566	19.0942	25.613	28.1833	16.9055	18.0624	28.7119	22.747	19.8873	22.073
Cer d41:2	9.90691	13.9679	9.30411	14.5342	15.0667	8.07109	11.5927	12.6897	13.4606	12.3748	12.9329	9.03693	18.0466	17.1118	9.54837	12.5432	25.5292	10.1076	10.0613	14.7582
Cer t18:0_18:0	4.09501	5.70981	4.60846	6.24768	5.53419	2.40928	3.96205	5.96807	4.74293	6.34806	6.69511	2.20341	8.43811	8.04809	2.99468	9.11566	10.1477	2.89382	2.65636	5.20588
Cer t18:0_22:0	3.7397	3.10702	1.60463	3.38818	3.86712	1.51298	0.935166	4.25745	5.00774	0.499112	3.10645	2.31283	5.872	5.31366	3.04817	6.58492	10.2714	3.78452	5.5565	7.25806
Cer t18:0_24:0	5.04964	5.36788	2.3118	6.02466	6.14166	3.67886	3.4715	7.5502	7.05795	2.6906	3.03145	2.01579	4.4273	4.83472	4.07201	6.33697	7.80677	4.6097	5.30595	7.62256
Cer t18:0_24:1	2.81226	4.64378	4.5418	5.28165	6.23783	3.52611	3.9159	5.71302	4.66956	2.9501	3.02932	0.636673	3.87121	5.55432	3.60693	4.76073	6.18515	3.644	3.19858	3.82189
CerP d41:1	3.0204	2.26867	2.01481	3.1004	2.4674	2.42187	2.36664	2.23791	2.55516	2.88555	2.43206	1.44451	1.65111	1.38134	1.00384	2.06291	2.1176	1.21248	1.35918	2.37328
CerP d42:1	3.18178	2.61339	2.48711	3.31157	2.7222	2.66602	2.57907	2.54749	2.99655	3.16972	3.40819	1.7446	2.33454	2.07483	1.4672	2.95875	2.77685	2.25564	1.89655	3.1938
CL 16:0_18:1_16:0_18:2	1.67162	2.66836	1.82776	2.19158	2.09157	1.42188	1.95383	2.35228	2.37124	2.56992	2.83251	2.2728	2.82648	5.62306	3.99664	1.28604	2.94409	1.95832	2.19368	1.4481
CL 16:0_18:2_16:1_18:2	3.53848	4.43365	1.9864	3.06969	3.5477	2.45602	3.67355	3.13126	3.58606	2.54112	5.79296	4.13641	6.50027	7.4884	3.82034	7.41275	7.54422	3.40896	2.73035	3.84925
CL 16:1_16:1_16:1_18:2	0.406987	0.570556	0.24496	0.318992	0.435322	0.274351	0.340729	0.379634	0.462423	0.309378	0.547782	0.286388	0.514995	0.602028	0.230758	0.957623	0.8784	0.268315	0.216121	0.440519
CL 16:1_18:2_16:1_18:2	2.75478	5.08436	2.25456	2.24578	3.53015	1.72545	2.66824	3.17939	3.15751	2.83046	4.71645	2.20819	6.92324	6.01849	1.99727	9.90465	10.8844	2.54819	2.16026	4.64045
CL 16:1_18:2_18:1_18:2	34.6813	39.8027	26.0138	31.0534	33.7598	25.9663	35.7055	32.886	33.2079	34.6213	57.3143	41.1407	50.1457	48.8722	36.8474	49.703	51.7458	32.0833	30.8696	37.9453
CL 16:1_18:2_18:2_18:2	25.5745	35.8696	26.3616	22.3414	30.8786	16.4595	22.365	30.1306	27.5293	35.497	38.3357	16.7546	41.1303	34.565	16.8975	46.1391	47.2296	19.7423	22.3265	41.9352
CL 18:1_18:1_18:1_18:2	5.1232	2.85974	2.47029	5.76266	5.27982	4.34933	5.03757	2.23708	3.68375	2.31688	4.98511	7.35926	5.13581	8.25678	9.31151	2.49309	3.47878	4.7145	3.12566	1.85745
CL 18:1_18:1_18:2_18:2	13.6547	9.65196	11.7724	15.8401	13.2086	8.86416	11.4998	9.38337	11.7394	11.5285	14.8047	12.049	12.5033	13.4451	12.9338	10.6707	13.1107	10.3286	10.2127	9.81858
CL 18:1_18:2_18:1_20:3	3.60319	2.28806	2.89791	4.37972	3.69666	2.49666	3.55018	1.96922	2.47107	2.4415	6.08822	7.46643	6.2171	8.01943	8.82174	2.95621	4.34496	4.34603	3.51593	2.87388
CL 18:1_18:2_18:2_18:2	132.18	123.236	142.314	154.944	145.531	99.4822	113.279	121.061	131.477	158.531	163.724	100.183	136.067	125.136	96.2814	123.274	137.737	83.5014	97.6478	141.224
CL 18:1_18:2_18:2_20:3	22.4311	19.1209	17.3244	26.5992	20.8986	16.0819	23.6726	14.281	15.5812	17.6086	39.2552	33.5949	34.0874	34.4659	34.7912	17.5261	23.9441	21.0122	21.3859	19.2275
CL 18:1_20:3_18:2_20:3	0.486244	0.416792	0.308366	0.621698	0.441643	0.414984	0.645947	0.292298	0.306061	0.38082	1.27923	1.62903	1.15872	1.17983	1.88655	0.378817	0.515665	0.704465	0.649531	0.374357
CL 18:2_18:2_18:2_18:2	90.7415	97.2512	118.869	108.273	113.893	60.9621	68.5215	94.1348	96.2563	136.11	103.426	46.7696	99.6072	79.311	44.9501	99.5877	111.29	47.5423	66.4903	136.141
CL 18:2_18:2_18:2_20:3	28.0672	30.6908	31.2405	34.8311	31.6896	18.5026	25.8785	23.3746	23.0586	34.2975	44.9917	23.6815	41.1591	33.3382	26.5667	26.8871	34.5497	20.0103	26.9604	36.9307
CL 18:2_18:2_18:2_20:4	2.21043	2.14397	2.41362	2.78147	2.90341	1.90426	1.95158	1.83845	1.8284	2.68718	3.80524	1.79946	3.37826	2.25907	2.12343	1.96454	2.72184	1.33652	1.69507	2.14369
CL 18:2_20:3_18:2_20:3	1.65668	1.70568	1.55665	2.15372	1.70543	1.35897	2.10149	1.0447	1.19048	1.65937	4.31413	3.35378	4.04406	3.16823	3.80695	1.37872	1.99617	1.72885	2.28253	1.76292
DG 14:0_16:0	3.74498	3.6413	2.04731	3.43185	2.4603	2.98606	3.5768	2.75782	3.4721	3.14275	5.14469	7.12592	3.22298	3.86598	10.1432	3.17621	4.78249	8.03337	6.01851	4.29865
DG 14:0_18:2	22.0031	27.4079	10.6999	20.7541	15.981	22.1043	23.101	18.483	19.9538	20.7245	65.5046	88.9003	37.3343	52.6597	95.0829	34.6152	54.3603	92.1411	55.8417	31.4252
DG 15:0_18:1	15.9618	18.104	7.74277	18.5184	12.402	17.5811	17.091	12.3407	12.7291	9.72788	31.9971	49.8506	25.9402	38.6574	77.0376	17.6886	30.5437	55.307	47.418	14.0705
DG 15:0_18:2	7.11943	9.06143	4.72407	7.04664	5.83244	7.12756	7.19962	6.93831	6.08645	6.76414	17.0403	18.5642	12.4222	14.4803	21.0001	10.8355	16.9292	18.6695	16.7838	9.98958
DG 16:0_16:0	21.4615	26.7033	18.6726	25.6757	19.414	22.8471	24.5811	22.1669	17.6933	16.6688	38.82	98.0325	37.9205	54.4449	206.262	20.7153	36.5435	126.398	83.6597	19.5187
DG 16:0_16:1	172.407	213.439	59.5498	202.076	108.676	180.383	177.408	107.529	122.527	89.0889	517.845	1025.63	359.341	703.792	1731.3	221.291	438.383	1306.95	785.851	151.596
DG 16:0_18:0	9.07274	9.16795	10.2425	9.8111	8.1635	9.99119	8.08103	8.3773	8.20924	8.99474	8.30752	16.3687	9.07878	10.4868	21.75	7.75972	8.22999	16.8046	12.0745	8.3478
DG 16:0_18:1	2589.71	2280.67	1289.92	3112.65	1852.71	2928.01	2474.62	1642.93	1674	1165.48	5074.91	13371.2	4272.16	8419.61	19505.3	2280.59	3106.68	12991.9	8600.34	1613.56
DG 16:0_20:4	88.2238	93.1912	72.4536	106.247	64.9857	78.5583	107.11	67.8306	51.7511	88.526	177.926	239.585	159.386	260.427	544.163	106.845	133.767	266.885	204.694	54.8047
DG 16:0_22:6	244.885	166.786	192.202	198.859	159.273	292.316	301.855	122.855	158.285	239.106	424.93	2320.07	331.807	982.471	4359.5	95.2036	218.113	1670.51	1042.45	114.231
DG 16:1_18:2	57.4451	101.074	47.5111	56.2774	62.3573	68.43	69.02	76.09	52.5207	98.4092	334.43	274.77	149.304	156.908	277.017	151.209	318.892	235.109	237.631	125.663
DG 16:1_22:6	3.22296	4.09283	2.5259	2.53751	1.79584	5.12412	3.72943	1.86763	2.62455	6.56312	16.6215	34.0477	7.71435	15.0357	37.2394	5.7028	14.1664	19.8597	13.8784	6.88319
DG 17:0_18:1	15.6733	11.1234	4.71117	15.0121	11.5557	16.7133	11.6353	7.98509	11.8148	4.30123	13.3892	29.0505	11.4432	23.0323	30.1255	8.86091	11.9794	30.8832	24.9987	10.2957
DG 17:0_20:4	2.43324	1.90349	0.148904	2.02399	1.90344	1.69164	1.27951	0.867739	1.24116	0.45105	2.35738	2.23128	1.89374	2.68096	2.27589	1.89682	2.62991	3.76094	1.95114	1.18319
DG 17:0_22:6	3.83789	1.585	0.747461	2.41511	2.31792	3.97451	2.3717	1.13212	2.99739	1.0045	3.47128	9.39401	1.73588	6.28122	12.6308	1.18588	2.41764	8.35465	5.96995	1.98248
DG 17:1_18:1	29.7996	24.5537	9.30283	34.4557	23.2017	33.2846	24.5646	17.1663	22.307	10.5155	52.4062	59.301	34.4915	45.4798	66.2093	27.7603	42.5787	67.3471	47.8922	21.8349
DG 17:1_20:1	7.58771	5.42674	2.85484	7.5532	6.04763	7.63273	5.03526	3.67531	5.26764	2.11563	9.71713	13.198	7.3955	10.0203	12.7515	7.01069	8.8701	16.8646	9.73631	5.37169
DG 18:0_18:0	5.31426	5.37135	5.25863	4.37496	3.89446	4.95012	4.09967	4.89229	5.32079	5.94775	4.13591	7.93178	4.2726	4.13065	5.39833	5.5222	3.71877	3.86639	4.07657	6.0328
DG 18:0_18:1	55.163	42.9224	52.5765	71.9949	65.8887	78.552	46.6338	32.6727	41.2808	30.2849	63.4174	129.162	58.07	88.8997	178.998	36.4071	54.2664	235.973	102.428	35.6752
DG 18:0_20:3	15.2663	10.8103	8.1069	13.7209	11.4242	12.1285	9.58127	8.73422	11.1274	5.16768	22.9072	37.9599	16.0099	29.1237	39.907	17.8937	16.2265	57.9922	29.5841	10.2915
DG 18:0_20:4	265.141	273.933	294.12	256.388	264.177	213.179	243.035	207.224	138.588	186.248	309.025	251.833	216.096	237.235	238.886	195.377	286.261	317.698	212.622	140.269
DG 18:0_22:5	2.67833	3.1911	2.88121	2.79176	3.15881	2.73498	2.11964	1.83709	1.80911	2.06697	6.67042	7.67705	4.99777	5.54113	8.20231	5.60801	6.02185	9.63944	5.88236	4.1153
DG 18:0_22:6	15.9414	7.63283	13.2318	15.3045	8.73845	11.9853	13.916	7.34648	9.80562	15.5808	12.4843	24.6624	8.95415	12.1841	32.1774	6.90566	8.22597	18.6771	14.7894	7.54104
DG 18:1_18:1	3849.74	2588.88	1404.87	4647.01	2933.83	4442.61	2959.49	1584.62	2152.5	1187.6	6516.5	9819.84	4279.95	5869.59	9457.1	3065.85	3992.21	11300.6	5697.56	2037.28
DG 18:1_18:2	765.944	797.283	701.968	869.827	1043.29	846.023	627.157	649.475	533.993	654.3	2397.64	1597.86	1364.13	1107.66	1528.88	1352.59	2086.86	1849.53	1733.4	1194.41
DG 18:1_20:0	0.951923	0.253771	0.286303	1.06809	0.991043	0.944863	0.128958	0.399946	0.794237	0.171397	5.0717	6.93041	8.00701	9.00373	9.43903	6.63961	8.00692	11.135	8.57403	3.7143
DG 18:1_20:1	33.7148	18.9143	9.82043	33.94	33.1412	44.2051	20.3286	14.596	19.5593	5.38904	82.9489	177.091	73.6862	151.222	201.903	58.494	62.8122	249.545	118.628	27.6819
DG 18:1_20:4	74.1144	76.6455	53.2405	70.4145	65.0021	71.6218	68.0797	44.4419	42.2843	74.1928	252.109	238.102	163.104	202.808	387.903	150.746	271.371	312.814	246.888	104.664
DG 18:1_22:1	0.0235164	0.021672	0.021672	0.0176844	0.08772	0.0230265	0.0200959	0.021672	0.0225566	0.0254086	2.56431	3.7305	3.73362	7.31552	5.06313	5.0567	3.63666	7.66254	4.19772	1.05511
DG 18:1_22:3	1.59928	1.76465	0.373645	1.62365	2.06564	1.41039	0.831494	1.17179	0.975467	0.0876133	4.85592	6.2604	2.81009	5.35778	9.0353	4.70941	3.71094	14.9122	4.42394	1.50199
DG 18:1_22:5_a	4.68368	10.0406	9.34919	3.9422	6.81821	6.24851	5.75804	5.0123	3.37538	13.5064	47.9307	27.0846	27.9357	13.1284	22.3125	24.7103	64.5177	27.2712	28.2822	29.5016
DG 18:1_22:5_b	5.75249	6.57042	6.58986	4.17821	5.75982	4.30581	3.23847	4.2931	3.43421	5.87933	13.5538	9.73742	8.11245	10.9726	10.1511	18.9679	13.6962	16.6245	8.64691	7.84093
DG 18:1_22:6	45.07	39.7574	77.8902	40.6343	43.3488	50.0611	43.1486	23.0968	30.5368	103.831	226.453	156.212	101.23	69.7517	135.125	88.5917	195.123	92.8034	104.936	119.963
DG 18:1_24:6	1.47123	3.01894	2.39873	1.11801	2.31935	1.7318	1.06145	1.39886	1.12829	1.43499	7.00562	4.25997	3.68775	3.79758	3.97319	7.6238	7.21799	7.27403	4.08609	4.59824
DG 18:2_20:1	18.9057	16.8154	9.43112	17.5101	20.5355	20.6779	13.1271	13.5597	13.7077	6.45926	48.9531	68.0243	34.2499	53.2065	82.0795	35.5703	37.2541	101.332	57.5959	22.5645
DG 30:1	4.13284	4.85763	0.113647	4.53166	2.73727	4.08581	3.30428	2.77915	3.76636	1.45066	7.6553	9.2512	4.34609	6.47779	10.0689	3.7052	7.8855	12.4385	6.08975	4.76987
DG 31:0	8.25609e-05	0.565931	0.120209	0.498391	0.329	0.246315	0.154163	0.403349	0.000395955	0.180517	0.48694	0.522996	0.536478	0.153183	1.36409	0.184846	0.893823	1.06756	1.10516	0.30644
DG 31:1	1.11912	1.2888	0.108323	0.742719	0.438452	0.824461	1.13003	0.748319	1.00051	0.868077	2.81716	2.77336	1.91857	2.55872	4.45878	1.44526	3.00751	3.99096	2.71562	1.15658
DG 32:3	1.82088	2.36506	1.59447	2.15639	1.33004	2.41156	1.47833	1.54802	1.88251	3.34391	3.82123	5.54791	1.92337	1.97156	3.60032	2.04338	5.08571	4.1169	3.43898	3.76973
DG 33:0	0.813309	0.941397	0.296388	1.13266	0.656667	1.4509	0.755635	0.753835	0.747865	0.0694978	0.856142	1.87753	0.706704	1.47256	2.60944	0.380405	1.24783	2.69105	2.64734	0.920602
DG 34:2	1083.35	1261.73	747.821	1221.17	937.886	1234.03	1116.17	1009.69	707.958	804.341	3446.76	5841.23	2604.98	3623.63	6890.01	1764.79	2457.45	5185.43	4236.95	1098.35
DG 35:3	3.30144	4.72968	2.64045	3.46957	3.62269	3.97566	3.06299	3.91925	2.88703	3.64182	10.3294	7.10393	5.81549	3.86618	6.30324	6.44626	9.20735	7.10873	7.47526	6.00133
DG 36:5	3.39701	5.89134	2.80158	3.95969	2.00697	3.83616	4.15974	3.56024	3.77539	4.39378	6.43282	9.12273	3.61212	6.11503	16.0721	3.6648	5.66793	10.4957	8.75307	4.54592
DG 36:6	3.13653	2.54878	1.51484	1.46985	1.68623	2.8949	1.60848	1.53915	2.88195	3.02665	5.26603	11.0836	2.92642	5.15711	10.7978	2.10561	5.7946	9.19316	5.3872	3.24391
DG 37:1	0.00746184	0.0068766	0.0068766	0.0056113	0.0278338	0.00730638	0.00637648	0.0068766	0.00715727	0.00806222	0.588582	0.54162	0.500677	1.59169	1.02582	0.875834	0.547449	2.15509	1.65431	0.260243
DG 37:3	2.39641	2.32208	0.289315	2.35473	2.60418	2.35463	1.32361	1.11157	1.52227	0.000495743	3.99541	4.5272	2.34404	2.80032	5.35934	2.65775	3.76515	5.29609	3.51788	1.96474
DG 37:5	0.137216	0.424434	0.0252908	0.115776	0.10579	0.238223	0.289543	0.0252908	0.0263231	0.0296513	1.21154	0.0257966	0.919614	1.14302	1.32795	1.11188	1.86508	0.618598	0.910171	0.414743
DG 37:6	0.46809	0.56222	0.0238532	0.278336	0.114018	1.20497	0.915642	0.294209	0.124134	0.892831	1.83872	3.7567	0.611115	2.16577	6.59876	0.340236	1.13191	4.10594	2.04801	0.15649
DG 39:5	0.0234241	0.0215869	0.0215869	0.0176149	0.0174751	0.119954	0.020017	0.0215869	0.022468	0.0253088	0.404488	0.0220187	0.240132	0.535181	0.235168	0.101938	0.860737	1.21932	0.573959	0.0218007
DG 39:7	0.175699	0.579291	0.12354	0.546357	0.398694	1.23883	0.702768	0.0247079	0.303119	0.930199	2.17942	3.11338	0.892283	1.55547	3.47086	0.794012	1.99111	2.74047	1.77624	0.934043
DG 40:3	0.0936363	0.0862922	0.0862922	0.0704145	0.0698556	0.0916855	0.0800164	0.0862922	0.0898144	0.10117	1.36071	1.15886	1.22805	1.84744	0.912585	2.4625	1.41836	3.55986	1.75687	0.435733
DG 40:8	0.350548	1.72922	7.41424	0.0527224	2.78045	1.45967	1.15909	2.25519	1.41213	9.50479	12.6929	3.1256	4.79432	0.796618	0.777511	9.14755	15.7655	2.19668	5.39979	13.9103
DG 42:10	0.519716	1.45791	1.26499	0.84014	1.4089	2.09968	1.51325	1.34418	1.5291	2.77587	4.14593	1.8909	2.58414	2.55972	1.49843	3.58178	5.84175	5.67461	2.02487	2.9895
DG 42:11	0.181786	0.770191	0.00158354	0.0683803	0.307224	0.11775	0.120946	0.540679	0.629269	0.0914284	0.0384133	0.00807605	0.0600196	0.348236	0.0540097	0.692439	0.832429	0.266695	0.175655	0.713414
DG 42:9	0.0295317	0.0272155	0.0272155	0.0222079	0.0220316	0.0289165	0.126181	0.0272155	0.152356	0.455861	1.84326	0.247568	0.127663	0.0208721	0.0208721	0.730023	1.97772	0.630989	0.53086	1.3122
DMPE 16:0_18:1	1.80655	1.93232	0.902961	1.95016	1.37806	1.24073	1.19733	1.7077	1.94234	1.13459	2.06571	1.28785	1.54959	2.60791	1.27813	2.87577	2.06824	2.44099	1.12296	1.65758
EtherPC 16:2e_20:4	4.77276	4.31209	8.43102	6.37857	9.22048	5.91271	4.20125	4.30177	5.97297	7.2533	8.63586	4.84322	6.15964	4.15676	3.17693	11.1865	12.0831	4.71003	2.73444	6.08287
EtherPC 32:0e	19.1028	20.5128	21.3003	42.6344	28.2882	18.7886	18.5079	26.7604	26.7502	21.0332	19.1275	12.7181	16.0182	20.0441	13.5395	23.4449	18.048	33.4981	21.4913	16.9954
EtherPC 34:0e	2.11174	1.82791	1.85017	3.843	2.72473	1.66	1.53301	2.2935	3.00482	1.73994	1.48264	0.898326	1.07899	1.74087	0.857645	1.64606	1.58009	1.62155	1.24361	1.26352
EtherPC 36:4e	35.1847	30.7918	32.3052	72.4243	52.4977	29.183	30.8233	36.8392	34.4561	32.3569	40.249	20.0975	36.9698	37.9348	24.6624	41.2502	32.8619	38.1348	32.4364	29.2568
EtherPC 38:4e	4.90884	3.80743	4.45235	8.23666	6.68563	3.44962	3.54517	4.50743	4.50981	4.20628	4.41107	2.28858	4.17933	5.17472	2.58454	4.83967	3.94488	3.59919	2.88856	3.12508
EtherPC 38:5e	33.7513	34.7983	30.7667	58.7326	48.3179	32.0127	31.5399	38.7647	36.0035	34.7078	41.9144	31.5421	39.7774	39.7136	28.8827	40.2961	30.3993	46.6015	44.0575	31.1177
EtherPC 40:5e	0.554735	0.552111	0.675635	0.892859	0.853078	0.506114	0.475953	0.450931	0.535807	0.593321	0.814402	0.382638	0.664468	0.871478	0.424965	0.231991	0.519227	0.584553	0.427456	0.149883
EtherPC 40:6e	3.26865	2.2477	4.20244	4.23906	3.50094	2.66362	3.06988	3.39063	3.6007	5.1434	2.5257	1.36526	1.50734	1.85937	1.04709	2.16108	1.63162	1.15708	1.29658	1.82437
EtherPC 40:7e	3.09866	2.15936	3.52403	4.35278	3.42324	3.44613	3.3542	2.6165	2.98681	4.91079	3.71308	3.52718	2.57565	2.20858	2.40177	2.54789	2.06469	2.60793	3.05501	2.48544
EtherPE 18:1e_18:1	3.94347	3.26266	4.04124	6.12853	4.48807	3.51657	3.76426	2.86469	3.83968	3.59905	4.60431	2.92513	3.02485	5.08559	3.25611	3.5966	4.28432	5.36623	3.53374	2.8098
FA 16:1	283.715	292.821	95.839	318.873	273.813	339.937	290.001	207.936	203.331	187.923	1179.13	705.053	501.978	405.168	323.888	503.418	1090.32	545.451	580.973	529.664
FA 18:1	2655.58	2084.11	1305.82	2899.12	2557.18	2938.36	2522.45	1961.62	2059.31	1815.2	4907.58	4276.27	2733.7	2202.93	2239.31	2615.07	3526.01	3122.47	3091.55	3432.22
FA 18:2	172.527	226.039	183.444	223.339	375.967	203.578	163.709	222.86	173.581	234.977	545.843	229.441	294.327	160.155	145.052	345.258	1039.83	205.16	678.915	608.666
FA 20:1	78.8538	47.3798	24.3195	85.0623	90.4358	94.0588	61.3827	43.7987	48.9427	26.0793	263.261	255.668	186.208	151.485	143.8	139.118	196.719	213.492	153.827	122.218
FA 20:2	14.9884	11.8767	5.93983	15.2147	18.4079	16.0245	11.1758	10.6271	9.82595	7.04653	47.1975	33.0121	26.2368	22.0289	23.4467	26.1644	36.141	43.4125	25.6515	24.2962
FA 20:3_a	12.7971	8.59799	6.35215	13.3096	12.568	11.0779	10.4066	8.38057	8.51716	9.65277	26.0896	17.9544	21.6692	13.4808	16.4958	18.6019	33.1145	23.205	25.1372	32.3841
FA 20:3_b	42.2906	32.4691	14.1434	45.3017	32.1834	39.2678	31.4577	17.1265	21.2517	15.1599	79.8734	45.8886	39.7503	37.1219	31.8899	52.6749	55.251	97.1777	33.1985	29.6696
FA 20:4	84.6387	81.577	75.4905	152.049	102.365	86.9572	93.6861	54.8855	61.4032	115.167	286.328	119.512	197.604	99.5074	125.621	196.666	332.207	135.452	160.18	250.302
FA 20:5	6.47457	9.7132	7.98902	8.03419	8.40069	7.98276	8.03458	4.44559	6.68457	15.4735	58.0402	12.481	23.2524	6.63564	7.75968	21.6899	98.7859	10.6922	17.8689	42.796
FA 22:5	8.6957	7.8108	6.47582	8.08288	9.79486	8.51574	8.4099	4.99131	4.89	13.8563	28.8918	12.6945	18.4493	8.1846	12.3558	17.3656	48.5962	13.7906	19.6385	33.6697
FA 22:6	119.397	42.7023	73.7219	159.256	84.3841	104.313	145.012	29.2421	61.5677	149.887	197.982	118.346	135.511	74.1022	176.482	105.746	228.155	89.5017	157.298	255.281
GlcADG 16:0_22:6	4.01188	7.10695	6.92541	4.80678	8.48302	7.46819	8.16573	2.85821	4.10751	3.53995	13.0277	16.4519	6.19361	9.44054	25.7797	1.89152	6.09961	5.02941	11.9249	1.39448
HexCer d18:1/16:0	10.0546	10.0653	3.68759	25.3354	18.4953	13.4444	8.9203	2.48724	7.22554	1.93299	0.110083	0.583441	0.0851739	1.81704	1.16057	0.108045	0.0941035	2.18885	0.0941035	0.115533
HexCer d18:1/20:0	4.39142	3.45201	4.37831	8.87602	8.19148	5.43163	3.17483	1.85964	4.72592	7.699	11.3624	6.1689	10.9823	7.59836	7.78727	4.91197	8.13679	3.85664	5.52554	3.03472
HexCer d18:1/22:0	21.8838	21.7445	19.6044	47.3611	49.3662	28.362	20.2249	18.7842	28.4144	29.1692	53.9122	22.9367	76.4895	55.8249	35.8996	31.7612	74.581	28.3168	32.3972	23.9384
HexCer d18:1/23:0	17.6567	16.691	13.5484	40.4112	35.8077	21.393	15.2067	13.5282	20.5273	20.4824	11.9711	8.19245	12.1007	12.9538	6.61764	8.72715	13.9192	6.39212	6.15863	6.96996
HexCer d18:1/24:0	18.8542	17.9026	17.5011	41.9109	36.7273	20.1303	16.0046	16.6267	21.3283	22.3306	14.8047	8.37337	18.0185	15.3104	9.89055	13.9672	18.7391	13.3881	9.83493	12.1461
HexCer d18:1/24:1	12.8542	14.1731	20.0235	30.8988	37.1801	19.7912	15.5379	13.7705	13.8699	21.8577	16.7368	13.0667	17.8	19.4721	16.3701	12.634	15.6997	14.9433	10.4796	7.31888
LPC 15:0	0.411754	0.58628	0.46689	0.430771	0.641304	0.416606	0.549009	0.498073	0.501715	0.669955	0.746277	0.298209	0.64439	0.440151	0.28919	0.961329	1.45949	0.440745	0.37213	0.770691
LPC 16:0	6.89627	9.85988	10.2282	8.97113	10.2019	8.22173	8.94881	11.52	11.8515	13.8361	10.9253	10.1222	15.2217	7.97794	13.3712	11.4281	25.7114	8.05092	9.19572	18.8535
LPC 16:1	1.93476	2.0812	1.51991	2.36089	2.28372	1.95906	2.3609	1.75548	1.89726	2.33253	3.51306	2.42871	3.2123	2.60513	2.22842	4.05552	5.88543	2.57093	2.31277	3.0967
LPC 17:0	3.10581	2.73018	2.27716	3.42738	3.26642	2.40617	3.0484	2.41186	2.63297	2.61534	3.21658	1.98547	2.81751	2.03735	1.61016	3.53113	3.91508	1.80444	1.96875	3.02812
LPC 18:0	282.447	209.846	293.615	382.515	277.717	196.594	338.729	193.981	197.898	267.309	257.868	196.949	239.887	173.891	204.824	215.834	314.64	175.601	166.78	232.779
LPC 18:1	43.7567	29.9009	21.4366	47.0302	37.6586	38.4506	38.9713	23.9178	40.4305	29.1296	40.1978	43.487	40.8267	50.5283	46.2709	51.5912	50.1913	45.8654	39.251	39.3168
LPC 18:2	19.1426	20.3148	20.581	18.0851	29.6848	18.1691	15.1143	27.3362	29.8805	19.156	18.1338	13.0452	18.9938	15.3254	13.1138	27.6746	26.7218	17.5399	24.8883	27.7694
LPC 19:0	1.19055	0.666141	0.376038	1.01874	0.965402	0.785976	0.741932	0.641038	0.862841	0.42967	1.93815	1.35403	1.75607	2.02146	1.03811	3.0975	3.20645	1.70429	1.74298	2.87634
LPC 20:0	0.260901	0.204001	0.209433	0.18715	0.306527	0.174038	0.150738	0.178858	0.191939	0.119921	0.909892	0.527431	1.20717	1.08777	0.608499	1.62745	1.73301	0.894594	1.03313	1.34087
LPC 20:1	0.64758	0.29172	0.16602	0.625375	0.469531	0.423082	0.398426	0.256612	0.399402	0.132701	0.944723	1.05102	0.856521	1.3149	0.922228	1.42223	0.989259	1.06429	0.823964	0.870683
LPC 20:3_a	1.15938	0.860382	0.501265	1.20816	0.776857	0.922569	0.765424	0.62697	1.02814	0.391228	0.711881	1.034	0.695845	1.27681	0.785943	1.02483	0.552118	1.46005	0.980756	0.485072
LPC 20:3_b	2.70094	1.92152	1.51204	2.49904	2.54709	1.9101	2.03127	2.01489	2.209	1.24116	3.01797	1.58319	2.56439	2.19385	1.3739	2.96278	2.81498	1.88623	1.84366	2.69255
LPC 20:4	17.2456	13.3382	19.379	24.0559	19.7081	16.811	18.2911	10.4882	14.1711	20.9463	19.4747	13.2506	18.7925	15.5346	13.7445	18.3966	18.1435	12.5097	14.9322	13.0098
LPC 22:5	0.353495	0.212908	0.242031	0.366484	0.397048	0.280181	0.169764	0.208166	0.241383	0.176056	0.312313	0.183353	0.280065	0.318599	0.184608	0.326844	0.34174	0.205852	0.256702	0.185589
LPC 22:6_a	0.242372	0.0985148	0.0865649	0.224079	0.142558	0.137377	0.152535	0.0833025	0.152236	0.0273294	0.139493	0.214834	0.174178	0.211862	0.221538	0.248543	0.104081	0.24242	0.200796	0.204276
LPC 22:6_b	8.50686	5.33441	10.607	10.2214	10.7705	8.44076	11.031	5.07003	8.94159	12.8493	11.3536	6.51036	12.1308	4.17638	5.91601	9.07081	12.0425	4.10907	8.72218	10.5012
LPC 24:0	0.345645	0.34277	0.331066	0.364252	0.535051	0.318884	0.329654	0.457658	0.342631	0.325676	0.398048	0.137579	0.397406	0.316152	0.195815	0.377693	0.440194	0.246147	0.265585	0.382007
LPE 16:0	37.8201	39.4012	56.8424	71.5346	48.5168	27.3604	47.9993	29.8681	26.3208	71.6788	94.3657	46.3661	101.312	42.9847	54.8011	85.8304	156.289	75.3484	37.8854	83.319
LPE 16:1	0.640727	0.888518	0.566898	0.751901	0.646663	0.50972	0.596314	0.544277	0.662814	0.86368	1.21695	0.577003	1.06613	0.64752	0.543798	1.50209	2.44509	0.888951	0.543959	1.06979
LPE 18:0	75.8499	68.9326	126.07	133.02	72.2139	48.8372	95.9374	48.9156	50.9903	123.945	143.799	105.317	142.374	64.1704	97.7886	82.1819	169.019	114.38	64.3188	138.997
LPE 18:1	19.893	14.954	10.3307	22.3862	13.1072	12.4099	16.7611	9.33043	15.7967	13.7601	28.5672	20.6236	26.3867	23.597	19.9368	33.2828	39.4133	33.49	13.6228	26.8149
LPE 18:2	2.59353	2.33076	3.52334	2.5271	4.07417	1.80474	1.6776	3.02426	3.0024	3.73898	2.69287	1.01039	2.63941	1.32243	0.787196	3.74249	4.80926	1.671	1.76642	5.94959
LPE 20:3	0.531212	0.449175	0.484994	0.651143	0.438062	0.382524	0.456637	0.37303	0.627962	0.484242	0.644031	0.471898	0.535243	0.448366	0.422013	0.746699	0.728228	0.893022	0.464061	0.747917
LPE 20:4	16.6455	11.5097	26.868	23.0156	29.7767	14.7712	14.3222	10.3241	14.6677	26.6848	28.0771	10.1963	33.649	10.353	9.04758	21.8763	41.7339	11.8621	12.4055	30.5602
LPE 22:4	0.240044	0.167615	0.247237	0.259291	0.173924	0.218924	0.153958	0.164529	0.188213	0.20894	0.232532	0.157348	0.207044	0.189004	0.154542	0.196614	0.248714	0.223697	0.267063	0.220348
LPE 22:5	0.488819	0.396635	0.511255	0.553922	0.581862	0.381025	0.34478	0.309564	0.444684	0.432957	0.497151	0.290644	0.384939	0.332274	0.361308	0.437924	0.504496	0.477872	0.248968	0.337113
LPE 22:6	15.7852	10.4244	40.8922	23.5771	31.4005	14.124	17.44	8.19803	15.2989	41.8334	24.2322	8.4505	24.8503	5.73608	6.26318	13.0378	28.552	6.98614	10.2293	26.7473
LPI 16:0	0.750221	0.894261	0.679513	0.624822	0.579991	0.505333	0.715589	0.894503	0.529594	1.16713	0.950214	0.95145	1.21756	0.663134	0.907292	1.41428	2.30534	0.897064	0.914848	1.44019
LPI 16:1	0.213194	0.218868	0.324014	0.200133	0.221094	0.223817	0.183891	0.207527	0.231542	0.328355	0.233567	0.200991	0.209632	0.102438	0.127924	0.247893	0.30703	0.128778	0.183025	0.355454
LPI 18:0	44.1129	47.879	50.6223	39.8566	28.5084	27.0032	53.2777	34.4815	25.8665	69.5638	47.6846	59.4365	70.4992	44.4582	51.489	58.806	109.817	55.3562	44.5334	66.3726
LPI 18:1	1.45889	1.29933	0.638707	0.912628	0.957664	1.07327	1.1867	1.11735	0.979321	1.51502	1.24574	1.32103	1.29235	1.25419	0.873137	2.37779	2.71147	1.32466	1.32941	2.01428
LPI 20:4	3.45727	2.8386	3.14864	2.80668	2.90513	2.54902	2.86972	2.69327	2.21335	4.20318	3.54808	3.1001	3.2994	2.51776	2.7219	4.43051	5.89578	2.98956	3.06262	5.65817
LPS 16:0	0.103116	0.166932	0.0764259	0.134976	0.148611	0.178136	0.150088	0.149318	0.14977	0.217753	0.236657	0.176816	0.198047	0.10456	0.283502	0.222354	0.341515	0.123051	0.155864	0.20358
LPS 18:1	0.0515785	0.157765	0.043504	0.176875	0.180514	0.206857	0.142164	0.15049	0.183299	0.207497	0.113276	0.155149	0.190305	0.152341	0.159	0.220759	0.32346	0.115491	0.108222	0.22678
LPS 20:4	0.896504	0.569535	0.890983	0.750995	0.94129	0.858868	0.643427	0.649059	0.7571	1.13386	0.798529	0.50865	0.700945	0.348046	0.597209	0.671503	0.890816	0.357966	0.521368	0.745758
LPS 22:6	0.550924	0.359014	0.650544	0.37179	0.573592	0.433651	0.434839	0.465123	0.609973	0.816547	0.440035	0.287208	0.435666	0.212631	0.268533	0.614828	0.614858	0.267763	0.401346	0.973205
MG 18:1	0.0833198	0.0476101	0.00460751	0.0334521	0.119393	0.0920573	0.0246988	0.0230375	0.0504948	0.0054019	0.229806	0.218194	0.0834883	0.113191	0.203459	0.0713664	0.147009	0.189149	0.136161	0.101845
MG 22:6	0.17584	0.15261	0.0961267	0.152638	0.16385	0.23462	0.145769	0.0520967	0.114825	0.0279563	0.720109	0.576961	0.216985	0.200696	0.421429	0.149745	0.282324	0.324904	0.229322	0.0605354
OxLPC 20:2 OO	0.237812	0.529947	0.549605	0.205454	0.345241	0.224164	0.890744	0.212977	0.161418	0.621092	0.652216	0.19327	0.647685	0.191066	0.52053	0.259775	0.201416	0.181204	0.451853	0.343759
OxPE 18:0_22:3 OH	0.615505	0.655984	0.970051	0.997342	0.869187	0.429761	0.426101	0.531689	0.74712	0.818255	0.66874	0.270506	0.808555	0.515267	0.259299	0.774915	2.20618	0.627458	0.398836	0.664644
OxTG 16:0_16:1_18:1 OH	2.34065	1.97131	0.437047	2.24219	1.12969	2.55224	2.92667	0.863211	1.41283	1.07538	4.64596	10.9429	4.79578	10.0044	10.85	3.0447	1.86601	8.11263	8.35868	1.11874
OxTG 16:0_16:1_9:0 CHO	2	1.66887	0.338355	1.78469	0.965223	2.57103	4.39786	0.757264	0.957865	1.23393	4.92523	16.644	3.4073	7.85109	18.8612	1.65643	1.59101	14.1465	9.55003	1.40048
OxTG 16:0_18:1_11:0 CHO	0.997249	0.56414	0.208536	1.28508	0.322642	1.54764	1.72415	0.219916	0.29384	0.290058	1.42971	11.1749	1.17415	4.08702	11.3004	0.643298	0.370212	9.93528	4.10867	0.0613176
OxTG 16:0_18:1_18:1 OH	3.57832	3.52376	1.14879	3.93261	2.07714	4.47031	5.43422	1.82952	2.0806	2.9547	9.1507	27.4273	9.7764	24.8333	26.4438	5.70127	2.967	16.9081	19.5863	1.74922
OxTG 16:0_18:1_18:2 OH_a	4.68974	3.51101	1.59098	4.72421	2.17973	4.65888	6.0139	1.93976	2.93375	3.99862	9.45253	20.423	10.1236	20.4222	23.2181	5.52116	4.2656	13.4924	18.8494	2.10704
OxTG 16:0_18:1_18:2 OH_b	10.8643	4.06844	1.80535	9.68279	3.21026	5.75756	7.44262	2.24554	6.44942	4.4516	7.28467	16.9659	7.87392	21.0755	18.4747	3.53861	3.44573	16.7797	14.3742	2.76158
OxTG 16:1_18:1_9:0 CHO	6.08586	3.97081	2.12166	6.07321	3.33244	7.61942	11.0031	2.32629	2.61444	4.45837	10.8419	45.9006	9.63423	20.7876	47.0433	3.10467	5.09812	35.7184	30.2427	4.48622
OxTG 18:1_18:1_18:1 OH	3.25726	3.08911	1.34682	3.02925	1.90405	4.19034	4.2327	1.66034	1.91645	2.26694	5.37729	14.8801	4.867	12.9178	14.8937	3.78526	2.33445	11.0952	12.0022	1.87827
OxTG 18:1_18:1_18:2 OH	1.85881	1.97823	0.76837	1.10072	1.3325	2.4186	1.96078	0.754487	0.901737	1.85543	3.28787	6.69943	3.63516	7.13526	7.35043	2.5508	2.12714	6.44096	7.50161	0.758539
OxTG 18:1_18:2_9:0 CHO	3.01416	1.61253	0.694041	2.07619	1.41624	2.66559	3.87437	0.704354	0.465992	1.61267	4.33718	13.3962	2.04824	6.64673	10.8879	0.768627	1.45148	5.35055	10.5345	1.3459
PA 16:0_18:1	24.1031	30.5062	13.8997	25.3348	13.7752	19.4212	15.2754	25.165	25.6969	14.5186	28.3691	41.2429	32.7331	49.849	52.8626	17.1404	12.3088	34.3989	38.0868	11.5602
PA 34:0	2.24369	3.06874	2.51147	2.39704	3.12232	2.91135	1.58102	3.49779	2.86321	4.61724	6.23479	0.779439	1.95414	1.54877	1.25355	4.3757	5.62022	2.12891	1.6067	3.50277
PA 34:2	11.9115	12.2969	6.12775	10.5774	8.7462	8.49227	6.74359	11.715	11.7997	6.2872	14.5663	13.6686	14.0509	20.6635	15.4074	10.9749	5.43671	10.8456	14.995	7.27317
PA 34:3	4.53395	4.78472	2.34656	3.12006	3.57419	3.62714	3.29188	5.05191	4.92402	3.14102	5.50745	3.74823	3.37093	4.19414	3.36463	3.90883	1.63722	2.10929	4.04615	3.71822
PA 35:1	0.159457	0.489709	0.200939	0.17072	0.497552	0.893645	0.33822	0.47107	0.110542	0.0991442	0.523711	0.514135	0.314843	0.483171	0.55731	0.596036	0.407513	0.51501	0.469957	0.456501
PA 36:1	3.61329	4.34551	2.88492	5.14695	4.01513	2.97438	2.6181	4.9537	4.2106	2.17419	5.44523	2.66903	3.73985	8.34792	2.15634	6.52414	3.6951	4.8804	3.14168	3.2045
PA 36:2	5.17767	3.98082	1.01479	4.64597	1.77873	4.83712	2.34026	3.7456	5.19554	2.38179	2.51322	4.24478	2.01474	7.36946	4.08943	1.18855	0.74664	4.93715	4.00242	1.75805
PA 36:3	7.03223	5.61086	3.25075	6.35579	4.21755	5.25699	3.34864	6.22944	7.20743	3.75405	7.05963	4.94252	4.84386	6.77584	4.51932	5.75481	2.6733	4.23885	5.05923	4.64112
PA 36:4	8.06418	7.44561	5.31948	9.71558	5.42648	7.24595	6.81028	5.06437	7.28749	8.07837	12.6597	6.26239	8.49376	11.9964	10.4333	13.2687	8.61114	8.27634	5.71445	6.13787
PA 36:5	2.17381	1.24622	1.22426	1.29138	1.19576	1.93734	1.55543	0.871448	1.14526	1.46149	2.39501	1.70564	3.0254	3.88788	1.78773	2.83849	1.62856	1.06751	1.82326	1.11085
PA 38:1	10.2559	11.4021	11.138	13.1472	14.4599	10.1167	10.1057	11.7973	10.0509	9.78092	19.7141	7.75611	11.3842	16.5531	8.58831	14.9618	9.38973	12.697	9.46384	8.61811
PA 38:2	3.32965	3.74539	2.62835	4.68503	3.57271	2.83186	2.72137	3.73125	3.34277	2.52936	4.32593	1.37312	2.40868	4.42982	1.90841	3.62289	1.83001	3.54814	2.19666	1.73247
PA 38:5	4.87704	1.7912	1.24712	2.89833	2.15266	5.64619	2.96707	2.98589	3.55753	1.35767	4.36264	2.8827	1.46736	3.72037	3.48123	3.05059	1.70556	1.66235	2.39733	1.88976
PA 38:6	10.015	6.39974	6.11797	7.00083	7.59162	9.07722	7.46934	6.72256	9.46286	7.77914	8.75263	7.93492	7.25902	7.32382	9.49699	7.43639	5.3585	5.14974	6.25672	5.97638
PA 40:4	49.9336	41.6833	48.5838	73.5668	91.1821	64.8024	68.0885	53.8051	39.7427	64.0203	66.2604	36.8598	63.1369	39.8311	47.5535	39.565	41.711	45.4536	42.9537	41.2813
PA 40:5	26.6363	16.59	25.4907	36.7345	38.5536	33.0708	32.8951	19.0028	21.6032	29.0999	35.2128	17.9196	20.6231	15.7784	22.3039	16.1054	13.2303	14.7975	17.4841	14.8518
PA 42:10	1.39279	0.66818	0.132202	2.47742	4.0081	6.97407	1.72464	0.561548	0.402595	1.1458	2.50631	2.00201	3.30947	0.985232	10.8268	2.5462	2.9569	1.30513	2.07605	2.06528
PA 42:4	3.27971	7.06852	6.95355	11.2053	6.54158	8.04409	5.52604	6.11555	6.44003	8.70116	10.0349	1.94406	4.31501	5.90002	3.51712	9.55165	5.36472	4.82057	3.96332	4.93708
PC 15:0_18:1	74.474	96.76	53.9601	73.7187	72.7438	64.9935	61.035	101.048	91.2543	76.0372	127.41	98.6797	91.1756	92.3355	90.2743	115.369	96.6693	75.1972	80.8301	86.05
PC 15:1_18:1	62.5926	74.1636	48.458	76.2017	90.357	46.3105	37.8846	80.2203	70.02	55.1003	110.675	85.9635	126.462	128.229	147.881	114.163	138.217	84.9141	87.7171	78.4184
PC 16:0_17:1	60.2828	90.4605	49.503	87.148	84.8008	54.6903	63.7444	66.421	85.5166	77.9374	115.466	52.8557	118.584	86.343	63.8821	113.799	163.408	57.7363	65.6913	73.9633
PC 16:0_18:0	221.718	254.085	258.011	279.474	328.201	232.594	252.307	243.874	250.905	299.364	300.937	123.744	212.895	179.765	151.941	268.338	269.62	137.926	176.439	240.647
PC 16:0_18:1	3653.63	4706.55	3135.49	4557.96	4283.89	3015.93	3524.76	4082.99	4384.15	4385.03	6792.03	4482.58	6768.68	5404.58	5093.81	6201.06	6994.56	4169.01	4361.91	4525.71
PC 16:0_18:2	2411.4	4072.47	3665.33	3158.24	3787.12	1949.21	2562.83	4339.65	3245.23	4238.49	5805.27	2965.45	5909.29	3776.29	3266.03	5349.42	6266.21	2625.98	3765.66	4436.41
PC 16:0_20:3	1455.64	2013.6	1205.49	1820.57	1735.84	1008.61	1329.24	1767.11	1791.08	1208.54	2914.66	2055.83	2761.46	2572.6	2272.51	2506.4	2478.9	1709.68	2228.05	1773.86
PC 16:0_20:4	2452.67	3401.72	3282.29	3645.32	3514.77	2095.53	2996.34	2750.13	2419.95	4024.09	6273.06	3301.8	5931.38	4118	4062.07	4505.08	5197.59	2580.35	3119.95	2965.12
PC 16:0_20:5	169.539	394.897	218.644	326.77	237.164	156.978	235.323	210.169	283.653	218.032	348.66	188.186	338.415	245.359	217.32	246.39	454.62	173.401	296.607	330.113
PC 16:0_22:6	2996.53	3501.65	4449.87	4248.93	4419.29	2547.97	3914.6	3005.13	3030.69	5574.65	7807	3796.45	7674.01	3560.71	4285.23	4616.05	6775.22	2056.31	3925.24	3974.01
PC 16:1_18:2	124.616	200.123	130.719	165.551	251.172	117.455	117.704	210.328	162.107	185.219	345.546	139.515	326.758	212.221	110.126	331.791	422.338	124.852	175.673	262.087
PC 16:1_22:6	174.616	188.295	124.885	254.229	268.01	151.166	173.727	124.292	159.764	170.955	473.334	188.09	412.397	234.809	156.134	294.684	408.723	116.065	179.006	201.492
PC 17:0_18:1_a	155.288	164.506	116.19	168.833	152.947	124.816	139.087	148.422	161.165	165.119	193.003	161.922	149.381	135.645	151.926	136.587	159.685	115.791	125.221	127.759
PC 17:0_18:1_b	83.4766	101.296	57.4034	103.279	104.956	76.1064	76.5182	77.471	117.022	88.5208	106.403	53.6559	103.308	83.9904	65.0367	114.951	127.771	54.6383	68.7541	81.9902
PC 17:0_18:2	116.733	165.323	95.6626	131.203	153.886	97.5421	94.2734	172.757	175.188	105.937	173.353	78.8586	170.122	126.352	78.5329	194.163	189.792	68.7746	125.581	155.319
PC 17:0_20:3_a	77.3086	68.2266	56.3231	81.002	63.3833	54.3572	69.9417	64.6037	66.2749	61.5412	94.4916	89.1726	69.7533	64.3746	82.1416	55.4678	50.6187	58.3373	63.882	55.0553
PC 17:0_20:3_b	24.9105	23.1532	7.68882	21.4745	23.7155	15.7653	13.8245	20.4783	27.862	7.92815	28.8527	19.9812	29.2789	30.3582	15.885	30.763	25.9995	16.9805	22.077	24.0406
PC 17:0_20:4	103.386	102.647	104.063	143.166	125.633	85.3475	118.521	76.6934	86.0988	125.762	168.024	87.0593	144.656	100.681	81.4657	113.964	122.764	58.6808	77.3837	85.0081
PC 17:0_22:6	26.773	25.9946	27.3892	33.9248	30.6477	20.9819	26.3028	23.9132	32.3383	29.0359	30.3177	12.5474	27.9907	18.3252	13.1837	32.3475	32.0337	10.4941	18.6264	30.8476
PC 18:0_18:1	2949.23	2897.48	1997.12	3371.91	2868.76	2189.31	2510.2	2420.36	3021.69	2613.18	3401.23	2711.09	2972.4	3121.08	2947.13	2718.65	3047.81	2314.58	2400.09	2331.51
PC 18:0_18:2	3417.19	4026.64	2977.27	3854.94	3971.25	2450.71	2787.52	4090.58	3984.66	2959.63	3840.27	2471.05	3530.34	3310.06	2707.69	3353	3789.3	2235.24	3084.08	3160.4
PC 18:0_20:2	282.577	206.434	94.8935	260.668	249.336	152.411	159.749	215.315	263.921	66.5676	278.585	268.284	307.573	464.734	328.824	375.648	279.523	251.823	321.466	271.473
PC 18:0_20:3	1760.53	1536.07	1237.89	2049.61	1572	1128.7	1569.27	1310.66	1532.24	1155.31	2037.35	1849.91	1989.01	1850.31	1914.74	1340.44	1496.99	1471.11	1573.75	1296.63
PC 18:0_20:4	3235.64	3030.34	3485.87	4421.52	3729.02	2399.13	3434.25	2306.29	2490.1	3801.26	4524.42	2582.71	4200.04	3116.34	2845.27	2777.83	3317.21	1910.1	2233.27	2403.49
PC 18:0_22:4	42.8389	49.5567	38.2746	56.7501	58.8445	35.2715	42.5426	41.6023	42.1454	38.5604	58.0366	43.6643	50.2866	56.5337	58.2667	48.5258	52.0911	34.7986	38.0752	45.6917
PC 18:0_22:5	105.876	59.5371	39.7162	120.728	91.5317	60.8749	69.0264	50.8436	62.0861	36.025	54.7515	33.428	43.0971	73.6456	45.9828	56.8533	42.0528	42.1049	22.4021	25.8645
PC 18:0_22:6	1956.55	1658.18	2272.76	2662.97	2090.94	1378.53	2138.75	1411.66	1686.18	2709.46	2415.45	1419.45	2239.81	1320.44	1531.04	1370.83	2093.21	878.872	1493.66	1738.29
PC 19:0_18:1	58.2816	36.3197	16.2913	49.7	48.8906	35.0959	26.572	32.3052	54.7658	18.0355	74.8187	47.9819	74.2122	127.873	41.645	129.854	103.048	58.3099	76.2143	82.6427
PC 19:0_20:4	24.6355	15.5921	6.7448	22.4067	20.6759	16.5015	14.7053	11.7549	16.4825	9.96501	67.6346	32.5206	52.3145	70.8824	20.6937	87.8302	54.9106	27.569	36.3909	46.55
PC 20:0_18:1	63.0185	57.2166	39.818	68.9331	63.6129	44.8961	52.671	54.0663	75.0523	60.0063	94.896	79.9972	88.6317	188.484	122.48	122.616	100.229	101.372	94.0218	66.9449
PC 20:4_22:6	73.1738	47.7159	51.1146	66.2495	101.908	221.457	344.444	187.203	209.191	340.224	101.32	50.609	116.002	85.3682	97.1172	277.451	298.488	131.883	210.308	188.84
PC 20:5_22:6	0.0953714	0.0648039	0.0344964	0.087099	0.113354	0.33309	0.432438	0.233278	0.423912	0.223401	0.0529687	0.0133655	0.06605	0.0556827	0.068468	0.215093	0.382617	0.122644	0.308184	0.320588
PC 28:0	0.192599	0.234514	0.102922	0.315005	0.234119	0.164307	0.152206	0.166997	0.237641	0.0913254	0.141482	0.0754408	0.151785	0.145773	0.086659	0.170471	0.269562	0.129528	0.11492	0.158622
PC 30:0	20.4291	25.9207	16.545	32.6381	26.5216	18.5085	15.689	21.325	26.821	15.7032	16.8145	7.90757	15.7639	17.9386	9.65846	23.6228	24.5114	17.8531	12.9756	20.5899
PC 30:1	1.01106	1.4753	0.592386	1.40563	1.44196	1.05792	1.13835	0.959874	1.4033	1.00269	1.4163	0.623589	1.64586	1.47562	0.771142	1.58869	4.58054	1.13204	1.03887	1.366
PC 31:0	9.00715	12.928	12.2141	16.0624	14.5837	9.47368	10.6576	11.1737	11.2522	13.547	11.9168	4.67749	10.9996	9.64122	6.69271	13.0042	13.8765	8.87866	7.80596	10.5946
PC 31:1	0.906431	2.0334	0.741165	1.31756	1.41166	0.907923	1.02341	1.22101	1.41081	1.43438	1.91075	0.597065	2.52517	1.74259	0.742967	2.60667	6.19557	1.08704	1.14983	1.67812
PC 32:0	278.828	342.531	294.83	395.752	386.885	290.902	305.151	317.967	315.784	346.487	381.747	221.074	335.884	348.563	277.115	382.335	363.265	328.487	288.576	280.772
PC 32:1	261.148	452.454	227.775	333.528	289.666	231.536	292.031	345.359	355.923	362.816	493.778	326.543	488.23	427.958	357.266	483.167	682.738	361.642	350.852	357.927
PC 32:2	19.003	31.0323	14.3634	23.455	46.0876	16.5922	17.3278	30.5389	30.6739	19.5889	35.9309	11.9611	54.8619	40.8168	14.9681	47.51	105.344	21.4383	28.9721	37.84
PC 32:3	0.0954585	0.181389	0.0847114	0.152124	0.170323	0.0955023	0.0865829	0.121998	0.157658	0.105756	0.137527	0.037926	0.145395	0.1555	0.0390259	0.17921	0.434407	0.10303	0.136957	0.135548
PC 33:0_a	7.63724	9.33201	4.78731	7.83292	10.0249	7.22771	6.76476	8.83547	10.1085	5.67024	8.8233	3.82964	7.792	7.92759	4.04007	10.5098	11.5305	5.49337	5.75127	8.27944
PC 33:0_b	5.25079	6.20711	5.62764	7.73115	8.02187	6.17063	5.57362	5.39954	6.05559	6.23988	5.65502	2.58805	4.939	4.96967	2.4611	6.86484	6.26461	3.75982	4.38334	4.90426
PC 33:3	0.12767	0.310599	0.174331	0.144502	0.30285	0.102159	0.110964	0.217323	0.206093	0.230503	0.208297	0.024061	0.314574	0.220503	0.0527036	0.423437	1.09599	0.130799	0.197188	0.216413
PC 34:4	4.63548	5.91996	3.54892	6.10352	11.0707	4.22884	4.17309	3.87753	5.15468	3.63429	7.93536	2.43689	10.3085	7.60772	2.82843	9.23219	19.8656	3.36099	4.43744	5.32695
PC 35:3	6.21235	8.41683	4.1095	6.44517	8.91564	5.3125	4.53706	7.81014	8.37975	4.2518	9.47557	4.79794	10.7672	10.4286	4.06992	14.2208	13.0094	5.82725	8.9191	8.70929
PC 35:4	5.41868	10.6256	8.72509	8.34426	14.7728	5.53368	8.11372	6.56943	6.11068	9.89094	18.6884	3.69717	25.5265	12.5029	5.43652	18.8395	34.9257	4.92412	7.36641	9.50104
PC 36:0	1.71734	1.11637	1.18376	1.68234	2.06948	1.20523	1.37724	0.914086	1.27606	0.94598	1.24693	0.577703	1.51153	1.28671	0.733194	1.35813	1.55093	0.815007	0.890731	1.12612
PC 36:6	3.20621	2.80425	2.27186	3.64837	6.05327	2.88021	3.03759	2.10481	3.4681	2.56196	4.92726	1.77333	4.77943	2.75779	1.59569	3.46169	9.83121	1.36309	2.66556	3.47494
PC 37:2_a	18.4562	10.6717	2.44913	12.9692	19.7161	9.63055	6.10788	11.5787	20.6922	2.32298	20.3583	9.72124	28.7731	48.6844	8.29459	56.1763	49.926	16.981	31.1977	43.7984
PC 37:2_b	6.68664	5.84992	2.56782	6.09066	7.48308	3.53589	2.8915	5.2328	6.92185	1.76184	8.59831	3.75357	16.9378	19.6668	3.73298	28.2587	27.3475	7.10441	13.4522	11.9743
PC 37:5	5.88747	4.84432	2.05348	7.52499	9.14394	5.84893	5.57954	3.32971	5.97639	2.95515	7.81655	2.81645	11.2629	9.34651	3.90417	9.842	11.1673	3.30178	4.72864	5.36011
PC 37:6	5.93364	7.92071	8.63644	7.55562	16.2911	5.74547	9.42364	5.85351	6.89567	12.3848	19.2149	3.64081	28.0812	9.93057	3.9811	17.346	42.0712	3.08918	8.53827	11.2688
PC 38:5_a	850.021	579.801	356.387	844.351	691.503	680.529	698.838	460.424	660.63	492.144	827.217	660.326	670.349	871.506	604.175	688.813	607.345	513.55	484.357	557.458
PC 38:5_b	477.534	404.385	312.815	606.871	402.664	374.647	420.627	261.046	362.335	385.247	479.897	351.819	374.171	473.642	255.309	388.091	357.545	289.668	276.562	281.105
PC 38:9	0.301226	0.304108	0.223396	0.387399	0.529845	0.276083	0.296817	0.21624	0.322082	0.260098	0.495432	0.168297	0.445585	0.303565	0.165678	0.379462	0.887649	0.144415	0.282509	0.347624
PC 39:3	2.13767	0.890995	0.259283	1.61602	1.4414	0.953474	0.77611	0.693405	1.65049	0.236872	2.7244	2.39976	4.98722	10.0343	1.81973	6.01772	5.10727	3.66156	5.007	4.53207
PC 39:5	6.10412	3.1677	1.23836	6.59566	6.50652	3.93353	3.3756	2.29982	4.29207	1.4977	4.22789	2.52553	4.81405	6.3419	2.19396	4.28317	5.17079	2.18955	2.43113	3.40923
PC 39:7	4.19399	2.20464	1.33917	4.54956	5.76549	4.06445	4.16643	1.89332	4.11041	2.21821	5.11205	1.94112	6.88245	3.9361	2.21702	4.84714	6.28035	1.39612	3.68564	3.62816
PC 40:3	0.401846	0.277567	0.197637	0.445842	0.360746	0.247079	0.281582	0.239311	0.306796	0.158569	0.742738	0.545738	1.44903	1.85042	0.704724	1.41059	1.4383	0.977325	1.15555	0.87653
PC 40:7	656.095	375.179	308.372	668.78	594.099	475.781	560.421	323.738	509.059	397.602	651.399	406.533	608.232	552.579	407.531	519.986	502.114	268.381	429.941	460.155
PC 40:8	73.853	43.2326	33.4375	59.7986	108.673	108.421	132.629	111.894	119.72	97.9001	76.9492	22.1707	109.997	83.346	53.4837	184.892	200.086	62.733	120.097	119.891
PC 40:9	0.6057	0.457416	0.338447	0.525555	0.759959	1.14641	1.21631	0.781849	1.37616	0.879367	0.511521	0.262703	0.502314	0.433182	0.423386	1.1696	1.75765	0.517573	1.11203	1.11594
PC 41:6	3.0807	1.2265	0.560933	2.22176	2.08569	1.74608	1.49233	1.12097	2.36106	0.897706	4.79634	2.62166	4.7417	5.18867	1.64923	6.77919	7.14482	2.13443	5.55577	7.7722
PC 42:7	5.48448	1.56821	0.896467	4.98808	3.84857	3.01077	2.51746	1.39725	3.15833	0.906983	7.30194	6.6069	8.47364	12.5464	5.27039	8.28834	5.56976	3.91094	5.81871	4.6973
PC 42:8	1.38672	0.818005	0.514445	1.20553	1.5745	1.22536	1.30725	1.34312	1.54317	0.704502	0.936634	0.696071	0.75378	1.09596	0.857023	1.39796	1.04343	1.04298	1.1386	1.25776
PC 42:9	2.30394	1.05202	0.61746	1.49236	2.27637	4.75427	6.64374	4.38909	6.30233	3.04182	1.51587	0.837423	1.99443	2.05025	1.70789	6.73917	6.68459	4.41449	7.9572	5.43425
PE 14:0_22:6	3.05643	4.02898	2.68171	5.35807	4.55994	1.82962	2.51677	2.50235	3.6128	3.74103	3.64511	0.766738	2.94689	1.35623	0.39212	5.64822	7.40687	1.59114	0.954158	3.74578
PE 15:0_20:4	4.11483	8.14746	8.19175	9.35862	7.87116	3.2953	5.35427	5.29031	4.48078	10.8461	12.673	2.47005	12.9163	4.57086	2.30015	11.1359	17.7218	3.21441	3.33864	7.17412
PE 15:0_22:6	13.1605	20.975	18.5484	22.2532	20.6573	8.48323	15.3717	12.9524	13.3005	28.7103	21.314	3.13962	20.8171	7.69447	1.56966	28.7545	35.5726	6.8269	4.563	19.2141
PE 16:0_16:0	5.57642	8.29937	4.59899	9.37926	7.86573	6.28989	6.25169	6.89675	6.42306	6.77455	7.42413	2.82772	5.75485	5.89544	4.25414	10.0443	6.87638	7.04446	3.69761	6.01237
PE 16:0_16:1	17.1002	46.3064	10.7468	22.7893	16.1201	11.3638	14.3417	41.0082	29.7838	18.0933	28.649	11.9068	27.7684	33.4626	14.1853	65.7458	51.1938	36.2536	16.1523	31.2311
PE 16:0_17:1	2.37451	4.53117	1.44535	3.41765	2.16276	1.63177	1.93964	3.56173	3.86919	2.13433	3.05144	1.07267	2.89511	3.45413	1.27688	6.5367	5.04448	2.99554	1.56983	3.49862
PE 16:0_18:0	4.89178	6.50825	4.81879	7.05428	5.91272	4.14766	5.65802	4.32473	5.10091	6.83406	12.4387	5.7525	8.27111	9.89925	8.58728	6.59897	13.607	13.7498	6.26114	4.19689
PE 16:0_18:1	234.864	338.749	134.091	310.455	218.005	150.896	177.474	314.168	278.952	167.857	221.95	119.332	231.461	308.954	152.16	456.496	284.009	339.022	146.481	237.494
PE 16:0_18:2	275.205	440.884	344.554	434.317	346.355	182.288	219.981	476.09	352.96	413.32	435.059	187.329	445.033	313.8	170.11	596.931	601.546	328.277	221.068	530.68
PE 16:0_20:3	23.6375	31.8764	10.578	31.3551	19.5825	11.6766	11.752	19.1035	33.5797	9.18156	14.7719	8.83287	17.1166	35.0472	12.0073	38.9776	26.1739	46.7428	9.40207	13.6655
PE 16:0_20:4	1239.69	1492.67	1289.35	1728.81	1503.52	1064.03	1136.26	1408.88	1316.63	1549.3	2020.02	1134.57	1663.63	1313.8	1057.5	1855.31	1959.02	1211.42	1004.74	1491.44
PE 16:0_22:6	2624.27	2964.72	2799.44	3460.46	3010.81	2281.96	2480.52	2593.43	2610.43	3399.51	3858.55	2190.14	2787.96	2195.8	1798.85	3311.82	3487.04	1988.03	1891.47	2953.42
PE 16:1_18:2	12.788	32.0232	9.49897	14.4216	19.9209	8.95269	7.9514	28.4116	20.0592	13.5448	21.2949	5.27013	15.2723	12.172	5.16774	38.8206	36.0727	11.6262	7.79454	20.3829
PE 16:1_20:4	44.1295	93.9678	40.8558	66.3746	55.8548	39.6762	47.0306	53.8683	55.7309	57.0655	127.289	45.7625	80.3663	73.7011	31.4114	122.618	135.393	64.6128	34.2365	69.1014
PE 16:1_22:6	23.0375	31.9074	15.7075	37.5827	25.0546	27.0908	28.6463	19.0846	27.263	39.3863	68.2349	22.0491	27.7641	16.7909	16.558	52.5226	60.6401	20.6746	14.6669	30.7288
PE 17:0_18:0	2.24807	1.67323	1.28174	2.30467	1.7632	1.29659	1.84934	1.62959	2.93626	1.67183	1.40673	0.574698	1.12311	1.11649	0.385065	1.36902	2.04863	1.20943	0.540508	1.33695
PE 17:0_18:1	20.2305	15.6883	4.70565	19.6173	15.7419	11.0519	10.3591	14.6175	25.9968	5.59455	9.9167	3.83277	8.77293	14.5655	3.38327	18.462	13.2031	9.94155	4.94939	10.0855
PE 17:0_18:2	17.9848	35.0719	17.0722	27.3901	27.2849	11.0662	11.7071	31.0877	34.557	16.8303	18.4592	5.00001	22.4271	22.6276	5.42582	46.6566	44.9173	15.3284	11.7506	33.4461
PE 17:0_20:4	107.474	135.924	132.402	182.421	147.817	88.4238	105.841	97.2743	120.568	151.413	177.482	65.4909	175.262	110.138	65.5477	153.234	225.8	73.1883	73.6657	135.699
PE 17:0_22:6_a	53.2576	47.8937	66.3762	87.5194	75.2169	49.1234	64.4503	27.8047	56.2874	73.7447	59.3111	26.8585	50.1833	26.9772	20.0485	36.2525	59.6137	20.3474	28.9918	49.4464
PE 17:0_22:6_b	48.1284	28.4485	21.9241	43.8477	56.1268	43.152	33.1888	22.5623	47.1647	25.6631	26.1777	12.6178	18.0753	13.7219	4.91454	21.6227	23.044	9.43159	15.4871	31.6871
PE 17:1_20:4	12.0594	17.927	14.279	21.5421	20.317	13.9355	12.8781	12.8948	13.7156	17.9592	40.3134	7.453	24.9512	7.63127	7.61333	30.854	37.4803	4.50776	12.3779	23.1928
PE 17:1_22:6	12.6256	8.39264	5.90784	13.503	12.8479	9.25179	12.4459	5.26791	10.3381	10.5181	13.6218	4.48803	9.58432	5.07951	3.91331	10.4074	12.8248	4.20524	4.74187	8.28373
PE 18:0_18:0	1.54308	1.2695	1.33477	2.56123	2.21061	1.43325	1.50946	0.765662	1.1255	1.29959	2.53884	1.30861	2.82293	2.61397	1.59683	1.70204	3.09863	3.46951	1.25048	1.21234
PE 18:0_18:1	157.407	176.427	107.153	199.318	158.149	111.965	122.712	143.289	171.575	107.618	218.243	158.083	182.368	279.632	221.329	205.835	301.529	350.852	204.181	164.52
PE 18:0_18:2	617.524	784.978	669.359	788.121	735.118	390.61	465.916	706.339	765.51	638.288	658.621	363.892	654.462	609.897	356.45	742.284	935.514	621.2	430.55	828.78
PE 18:0_19:1	3.83463	2.67711	1.51112	3.98065	3.26488	1.76165	1.98564	2.49368	4.28557	1.6983	2.99547	1.33992	3.47241	5.36912	1.14978	6.01629	5.78084	4.08252	1.78435	4.05803
PE 18:0_20:1	34.221	13.3209	8.34284	42.5084	31.3111	18.2938	16.8537	10.3255	22.1145	5.54955	47.6646	30.1084	53.074	84.0665	38.4694	46.4037	58.3374	93.0609	29.0262	25.6916
PE 18:0_20:3	191.979	202.919	187.592	262.625	181.803	105.337	152.391	164.62	208.44	173.871	213.519	142.477	237.522	183.894	138.778	231.659	275.394	245.232	116.691	268.46
PE 18:0_20:4	2207.53	2302.76	2268.37	2974.89	2581.92	1871.59	1983.3	1933.25	2244.59	2564.76	3181.05	1937.74	2683.12	2230.1	1752.22	2659.07	3124.67	2027.3	1603.18	2457.39
PE 18:0_22:4	60.7913	68.6219	70.9471	105.261	106.572	46.5893	53.836	50.619	65.2892	60.8817	90.0458	43.905	93.7617	90.9695	67.6957	86.6842	134.763	81.3072	62.9336	69.0419
PE 18:0_22:5_a	73.9845	56.0441	60.2776	105.477	85.824	41.9065	56.4658	45.2411	51.8864	55.2182	54.2015	25.9981	45.8324	53.7697	33.9842	61.916	66.2101	68.154	14.8853	40.4151
PE 18:0_22:5_b	27.1823	30.2006	17.916	33.7063	28.4804	18.6775	20.0511	20.6355	28.3097	24.6351	51.1289	30.298	45.8568	50.5376	24.552	63.9547	66.1827	45.5841	24.2478	53.7918
PE 18:0_22:6	1588.02	1603.52	1848.23	2265.53	1846.78	1290.1	1659.6	1224.8	1544.62	2332.28	2293.79	1414.13	1951.05	1332.91	1268.26	1697.12	2316.62	1446.75	1132.96	1864.84
PE 18:1_18:2	533.082	543.603	298.117	565.821	578.024	336.787	311.217	540.228	611.682	311.153	573.827	340.885	432.048	617.315	310.689	704.072	520.233	483.497	357.445	570.663
PE 18:1_20:1	22.237	12.9914	6.1508	21.3109	21.4686	10.7698	9.69359	12.4614	20.4785	5.40762	32.2499	19.7014	26.8472	69.5959	26.5923	49.6274	41.301	47.5738	26.6986	21.9468
PE 18:1_20:4	1551.07	1547.02	1042.15	1907.54	1581.27	1217.82	1286.7	1134.67	1454.94	1277.37	2059.96	1243.25	1609.34	1566.19	1054.88	1770.53	1831.25	1304.86	962.788	1423.61
PE 18:2_19:0	7.06874	6.90166	2.47081	6.46338	6.82229	3.3023	2.79368	6.3849	10.9158	2.5918	9.64029	3.41661	11.6812	17.2901	2.64394	32.2161	24.7191	10.1379	8.14515	27.9468
PE 19:0_20:3	1.16191	0.949754	0.41061	1.28298	1.02934	0.596102	0.614489	0.715134	1.19232	0.477757	3.59295	1.76142	3.71438	6.00648	1.2818	6.81317	8.5116	4.17128	2.83609	4.55825
PE 19:0_20:4	66.4827	58.0116	28.4823	77.6254	64.9981	37.5256	44.1281	42.7219	64.4349	29.9572	255.072	102.115	275.437	278.911	71.7658	375.08	346.197	125.678	108.974	199.981
PE 19:0_22:6	1.63615	1.46342	1.76658	2.36998	1.76966	0.900816	1.47977	0.895487	1.68588	2.60213	5.30723	1.98714	6.42407	3.68985	1.66865	6.45215	11.1462	2.37541	3.12799	7.043
PE 19:1_20:4	18.166	14.988	7.24628	24.0357	19.2144	11.9741	12.6637	9.57714	15.4919	9.4257	21.794	10.8997	22.173	22.3942	9.06294	22.24	28.8533	12.7189	7.6912	15.8642
PE 20:0_20:4	2.42471	3.07777	2.59461	3.65444	3.36961	1.5889	1.68479	2.09116	2.88089	2.0947	60.1068	10.4111	85.1294	65.5318	21.7918	93.9269	198.252	32.577	38.816	43.743
PE 20:0_22:6	0.79458	0.724312	0.858748	0.907082	0.831381	0.410033	0.554721	0.551429	0.839192	0.949902	10.3717	3.10347	20.5238	7.74926	4.03687	14.3602	30.4529	5.45289	9.656	16.4664
PE 20:1_22:6	21.2979	9.47392	5.27591	24.0974	22.0732	14.4229	11.5729	7.12314	16.1013	5.03657	45.7953	33.1532	37.78	48.3307	26.0851	48.841	29.5529	21.6534	19.9307	25.7699
PE 20:2_22:6	2.53377	2.16052	1.61154	3.04056	3.54585	2.0105	2.39443	1.89226	2.79465	1.86883	3.13921	1.89683	3.04938	3.65368	2.0692	3.69426	3.20749	2.88374	2.11148	3.30675
PE 20:4_22:1	1.00262	1.25889	1.14795	1.83164	1.62526	0.734877	0.764568	0.805336	1.03978	1.04263	3.32846	1.25814	3.33568	4.17764	1.98503	5.48302	7.82344	2.94475	2.37523	1.94849
PE 20:4_22:6	2.78022	2.68657	1.81655	2.79307	4.11669	8.51658	10.0474	6.17704	6.09695	9.96127	3.09699	1.61633	2.87979	2.37188	2.01291	12.2289	8.70737	4.85657	4.30088	6.9231
PE 38:2	5.32017	4.11528	2.44937	6.17779	4.35746	2.81111	3.38446	3.99599	6.47094	2.42863	8.8825	3.9823	7.75783	11.286	4.2945	14.4704	13.8958	11.7444	6.1352	11.7361
PE 41:7	3.21872	1.90019	1.09731	4.02416	3.04357	2.34254	2.4835	1.24048	2.6931	1.64359	3.30465	2.52955	2.54654	2.72869	1.69454	2.12243	2.58737	1.84119	1.32734	1.96619
PEtOH 15:0_18:1	8.08174	21.7858	16.9337	57.3092	32.9534	24.165	13.2303	9.25301	15.025	20.2675	35.0319	11.2665	31.367	30.6269	11.7078	19.6593	34.8904	42.6492	6.22728	17.2389
PEtOH 17:1_20:4	2.23998	3.91833	2.64299	9.2131	5.64841	3.83812	2.66559	1.823	2.6739	3.37363	5.05013	1.31567	4.13741	4.44666	1.39543	4.20107	5.97828	4.34244	0.958894	3.14598
PG 16:0_16:1_a	1.396	1.66545	0.601	1.8151	1.3291	2.68321	1.30122	1.06313	1.32503	1.04074	3.98493	3.93561	2.48129	1.75644	25.4916	1.82685	2.27432	1.61317	2.455	1.17014
PG 16:0_16:1_b	0.512843	0.578662	0.167742	0.809119	1.16504	0.701126	0.331421	0.622613	0.498955	0.218462	0.446806	1.14442	0.646182	0.682754	2.72014	0.477119	0.687648	0.449402	1.00815	0.271382
PG 16:0_18:0	0.475955	0.426157	0.813942	0.657527	0.803778	0.791985	0.363007	0.370096	0.581638	0.504854	0.419622	0.417992	0.424547	0.381213	2.01398	0.309063	0.488131	0.489298	0.426771	0.379416
PG 16:0_18:1	107.748	95.4054	87.4357	140.155	112.58	106.367	97.3439	87.4718	94.4915	106.262	176.396	167.365	150.751	113.757	225.883	132.498	109.474	98.8755	120.06	119.888
PG 16:0_18:2	10.4805	10.5634	12.1809	17.1279	17.5787	19.5592	10.5431	9.49216	9.91921	13.3897	35.0769	21.1977	23.9216	12.4357	70.7389	16.8643	18.9408	7.83148	15.2242	15.134
PG 16:0_20:4	0.844356	0.597644	0.536923	2.18407	1.73127	2.49604	0.749402	0.455728	0.511843	0.808266	3.23577	2.29658	1.59159	0.811959	17.2835	0.813834	1.25734	0.810245	0.805974	0.510822
PG 16:1_18:1	7.0548	7.56411	1.40497	10.4345	6.98112	8.6054	5.72904	6.18117	4.56587	1.99511	12.2091	28.5031	12.7058	19.637	45.6386	5.77155	8.84222	14.1157	13.9791	2.36029
PG 16:1_18:2	0.617157	0.958693	0.305645	0.822753	1.03018	0.80124	0.589458	1.05464	0.46877	0.449928	1.48214	2.13232	1.37692	1.48347	2.96709	1.00775	1.47096	0.913547	1.45562	0.485192
PG 16:1_20:4	0.316779	0.501732	0.211692	0.456941	0.460687	0.379885	0.309572	0.380734	0.249193	0.296592	0.699091	0.697765	0.531405	0.544137	0.974127	0.547167	0.641194	0.394469	0.513758	0.240259
PG 16:1_22:6	3.19227	2.96647	1.43205	7.97158	3.56825	4.5493	4.72259	1.86269	2.28615	1.88362	9.4641	16.4595	6.67277	6.64589	19.4797	4.2841	5.65595	3.03245	4.93572	2.2326
PG 17:0_20:4	0.451349	0.425364	0.452323	0.580241	0.588721	0.388131	0.403211	0.371146	0.373309	0.57785	0.52848	0.392749	0.498488	0.361884	0.516769	0.362862	0.44323	0.271025	0.279797	0.309292
PG 17:1_18:1	1.7308	1.3213	0.326533	2.02703	1.74812	1.97327	0.977229	1.32661	1.32144	0.449486	1.5427	2.46351	1.34519	1.63598	3.41427	0.802866	0.945209	1.18003	1.45692	0.592246
PG 17:1_18:2	0.218329	0.232952	0.0891568	0.31124	0.465393	0.29259	0.149583	0.269793	0.197465	0.111154	0.256925	0.320244	0.283944	0.304977	0.420349	0.338083	0.29228	0.154868	0.315508	0.165717
PG 17:1_22:6	0.48512	0.286284	0.158982	0.841518	0.527573	0.581818	0.426299	0.24863	0.380965	0.23489	0.60594	0.795564	0.496296	0.46383	0.84951	0.416769	0.458802	0.24764	0.386642	0.3276
PG 18:0_18:1	4.34835	4.22725	3.75526	5.14316	5.32778	5.1589	3.41116	3.8016	3.86255	3.95638	5.45418	7.34801	5.83073	6.35236	23.2324	4.26133	4.93204	7.13906	5.20983	4.90417
PG 18:0_18:2	22.731	18.961	17.0274	30.8959	30.1031	31.9594	16.5653	12.0899	18.7614	16.9991	23.5937	18.4507	16.1566	13.6741	66.7235	14.2157	17.9585	12.5667	10.6374	15.8905
PG 18:0_20:3	1.10929	1.15593	2.06421	2.47657	1.47926	1.8645	1.97636	0.698249	0.751765	2.03078	4.50636	4.46422	3.46998	1.88593	7.93724	1.15733	1.72901	1.67535	1.33738	1.65478
PG 18:0_20:4	3.49486	2.02701	2.30426	7.39707	5.19856	7.20301	3.44969	1.20716	1.75076	2.59562	4.73579	4.50262	2.83663	1.99348	17.9144	1.44324	1.95776	2.35565	1.38105	1.26452
PG 18:1_16:2	0.213048	0.176536	0.065067	0.327542	0.245183	0.301966	0.165716	0.147693	0.149217	0.0842324	0.250687	0.654526	0.270306	0.45522	1.09131	0.180401	0.210969	0.352773	0.345142	0.115348
PG 18:1_18:1	162.132	101.626	38.3144	188.691	155.784	163.394	97.4938	106.559	107.092	46.1949	127.893	217.548	122.662	161.677	273.653	72.3452	75.3293	134.426	121.678	47.494
PG 18:1_18:2_a	2.33097	1.2684	0.722918	2.42237	2.32472	7.47544	1.31822	0.88438	1.65897	1.19261	3.96598	3.40396	1.65574	2.08835	19.0807	1.7587	1.97609	1.51004	1.79514	1.52727
PG 18:1_18:2_b	42.6487	39.0766	19.0986	54.5591	63.6768	41.7104	26.5899	49.7698	31.6342	18.4422	54.3348	61.9389	49.909	52.8714	81.0658	40.3166	39.9324	37.9722	46.9432	24.3354
PG 18:1_20:0	3.94158	4.56643	1.29086	3.40678	4.59046	2.69351	1.48269	4.44457	5.59922	1.15694	2.10641	1.9197	2.29603	4.10828	2.18466	3.68157	2.73385	1.49505	2.15492	3.06988
PG 18:1_20:1	3.1045	1.52657	0.636382	3.32577	3.39155	2.81369	1.27784	1.84016	2.00425	0.633801	3.20769	6.66897	3.87446	5.39565	10.9566	2.50983	2.16492	3.63659	3.31385	1.34575
PG 18:1_20:2	4.29382	2.1142	0.693829	4.65125	4.19698	3.67166	1.88266	2.45011	2.70463	0.639589	3.35574	6.62814	3.28644	6.09146	13.0794	2.53548	2.16563	5.52898	3.6505	1.23366
PG 18:1_20:3	11.8405	7.84184	3.0652	14.1026	12.614	9.84757	6.06815	7.64822	7.59264	2.88581	10.8669	14.3549	8.95272	14.1984	22.2795	7.9306	7.08342	13.7373	9.79393	4.24537
PG 18:1_20:4	10.6948	11.0033	5.74617	16.4492	17.2361	12.1703	8.99336	8.63515	6.86408	6.20649	14.5713	13.3336	13.822	15.278	25.2048	13.4487	11.2344	12.0384	11.3693	5.57451
PG 18:1_20:5	2.1466	2.95273	1.59585	3.56642	4.46117	2.54106	1.93591	2.68856	1.7131	1.59033	4.09888	3.51271	3.45701	3.48503	4.72312	4.22602	4.05029	2.2557	2.78956	2.03872
PG 18:1_22:4	5.38327	5.60312	3.05484	8.60791	8.58035	5.37972	4.00817	4.99836	4.48667	3.39538	6.97145	5.26644	5.75938	6.99548	8.75947	6.82898	5.60365	4.7635	4.23561	3.14676
PG 18:1_22:5	33.0731	17.4681	8.31412	36.5199	30.9149	24.6573	13.9722	20.0958	17.8476	5.19362	18.5453	20.9536	13.1585	28.1475	32.726	20.1097	10.245	17.1917	9.06533	5.69495
PG 18:2_18:2	2.06619	2.92568	1.37291	2.89764	5.11886	2.52101	1.48306	3.98705	1.63626	1.37203	3.39633	3.18715	3.12971	2.94806	4.24051	3.34607	3.87858	1.8111	3.09513	1.74589
PG 18:2_22:6	15.3646	12.3103	14.0225	27.2049	27.9924	17.3068	15.4521	13.4041	10.4606	11.7803	30.3241	28.2704	21.4231	16.0763	27.2198	22.7217	19.6858	6.37246	13.6231	15.281
PG 18:3_22:6	0.552859	0.565891	0.423486	0.835741	0.667083	0.608664	0.541202	0.403252	0.445301	0.447614	0.929504	0.906842	0.592708	0.492334	0.715408	0.609613	0.759622	0.283247	0.502122	0.517077
PG 20:1_22:6	1.35718	0.655757	0.365172	1.71706	1.28106	1.14513	0.807865	0.686763	0.932558	0.348026	2.00065	2.68811	1.82627	2.3053	3.37795	1.79873	1.13595	1.11592	1.0971	1.02669
PG 20:2_22:6	1.66327	1.32973	0.713282	2.52306	2.26134	1.62243	1.18936	1.06577	1.13533	0.647523	2.37536	2.50362	1.60742	2.38114	3.58488	2.02974	1.44625	1.23732	1.09316	0.955425
PG 20:3_22:6	2.4377	1.48538	1.16922	3.65107	3.27	2.39528	1.89299	1.31144	1.43972	1.0043	3.10733	3.54749	2.40519	2.65295	4.13637	3.02865	2.34573	1.30884	1.73589	1.63658
PG 20:4_22:6	2.39067	2.02853	2.43082	4.68261	3.77089	2.82957	3.0625	1.45246	1.49112	2.30091	5.42642	4.65942	3.81051	2.74308	6.15042	5.14362	3.71812	1.25699	2.18002	2.11243
PG 22:4_22:6	0.907339	0.694527	0.632133	1.75203	1.82446	1.15639	0.821222	0.623688	0.669291	0.610322	1.43602	1.71353	1.24176	1.2779	2.18349	1.70468	1.11741	0.555115	0.839249	0.845967
PG 22:5_22:6	9.42985	3.43089	4.05174	14.9829	10.167	6.86163	5.45425	3.34832	4.54485	2.01323	6.28515	5.98963	4.16448	7.61988	7.55734	10.0306	3.47446	2.58278	2.0016	2.58251
PG 22:6_22:6	43.7629	14.8068	34.2485	107.391	39.9899	45.2788	57.8671	10.2626	27.8974	30.9645	69.0334	87.4607	38.24	28.1971	60.8742	33.64	25.2914	11.2015	22.0271	39.4944
PG 37:2	0.698958	0.337974	0.0785068	0.638733	0.64165	0.633805	0.219791	0.418405	0.557625	0.0706283	0.324182	0.494819	0.255519	0.392083	0.558772	0.264552	0.221364	0.261049	0.272947	0.195487
PI 16:0_18:2	9.12654	11.8389	17.8596	14.6389	24.4504	8.59069	13.4348	17.7934	14.2551	31.913	38.4757	13.4374	38.4667	15.633	11.9403	30.7948	54.1388	14.8484	24.3897	41.9934
PI 16:0_20:3	33.1663	33.1229	6.83326	35.942	27.6539	14.6224	19.7689	28.3195	35.8264	6.18647	21.0543	22.737	30.1838	56.6039	24.7663	44.1965	29.222	60.7272	25.5069	14.6781
PI 16:0_20:4	177.911	258.851	207.36	250.646	275.757	134.101	203.283	287.94	190.136	290.345	417.912	215.343	426.882	278.022	213.609	388.907	486.282	216.968	280.466	338.712
PI 16:0_20:5	1.78829	3.13317	1.42663	3.13713	4.10264	2.31954	3.127	3.87888	3.21053	3.33098	3.38186	1.4507	5.73038	3.14828	1.71426	8.49653	11.462	2.84697	6.38423	6.92659
PI 16:0_22:6	5.39129	4.17884	7.48835	12.0031	12.0933	7.15368	9.26079	3.53869	6.66825	13.3217	26.4776	14.5842	26.5533	10.1666	22.925	11.3494	24.6299	8.65302	14.3274	12.9147
PI 16:1_18:2	1.01312	0.77053	0.656063	0.934879	1.71201	2.09966	1.49337	0.707608	0.83783	1.17731	1.57807	0.536373	1.67904	0.924966	0.577254	2.24156	2.19307	0.918435	1.7632	2.87642
PI 17:0_20:4	24.2342	44.604	30.9999	34.6087	37.0496	16.8325	29.784	38.561	29.3066	40.1627	42.7234	17.2517	39.4994	31.2331	10.4908	45.9799	56.1115	17.7273	27.9115	43.6908
PI 18:0_18:1	6.78996	9.08294	3.50898	9.37929	7.12604	6.60234	6.26352	7.66166	9.29436	4.34246	10.3786	19.9516	9.15705	28.0009	19.8546	9.96567	7.93993	22.5511	17.8222	7.57867
PI 18:0_18:2	18.6572	18.8986	20.2145	25.8155	42.307	18.9995	16.9429	28.5322	34.9635	26.2996	38.7129	23.1923	29.9243	39.2614	20.1822	31.8325	44.6475	31.1576	37.4903	47.5777
PI 18:0_19:2	5.92413	5.75371	1.03111	6.92754	6.41444	3.00647	3.57811	5.81127	7.94051	0.815112	2.16086	2.18014	2.63714	6.85439	1.56812	5.10795	4.32167	3.16681	1.77591	2.28674
PI 18:0_20:2	16.841	9.57299	2.22507	17.8638	16.3691	8.32345	8.95	9.17594	20.7457	1.30506	9.91058	16.6977	14.9254	44.1501	17.085	18.5528	13.4142	29.3115	6.99724	5.5365
PI 18:0_20:3	148.291	123.913	124.386	214.774	203.436	124.297	149.48	143.03	206.077	130.206	353.018	265.753	340.053	418.298	251.91	262.976	365.303	298.598	333.31	307.934
PI 18:0_20:4	1152.32	1121.5	973.727	1353.52	1178.65	1161.77	1114.25	1131.39	1049.94	1334.53	1676.17	1162.46	1016.41	927.248	919.291	1204.89	1163.84	838.649	909.371	1153.99
PI 18:0_20:5	1.34452	1.41596	1.21484	1.90358	1.50156	1.26441	1.36835	1.30821	1.32642	1.62121	2.2905	1.15736	1.33068	1.41412	1.09207	1.60369	1.4714	1.14965	1.11621	1.41294
PI 18:0_22:3	3.40759	1.39877	0.547301	4.29018	3.70964	2.18278	1.77747	1.30662	3.8775	0.362681	3.08466	5.92086	5.90148	22.3783	9.57261	4.16904	4.61864	19.9989	4.45938	1.97294
PI 18:0_22:4	13.5743	16.8389	13.5788	27.6608	29.823	17.5757	18.16	16.9001	19.4163	13.0897	44.2551	41.2366	46.6668	55.9001	49.2283	28.9298	43.2736	27.1774	44.2636	31.9272
PI 18:0_22:5_a	11.4835	5.72703	5.69058	15.2719	15.1991	8.29373	7.52754	6.20873	16.1723	3.71867	13.3447	9.90017	12.4896	30.4381	10.5428	16.672	14.2158	16.27	8.95594	8.20787
PI 18:0_22:5_b	2.29722	1.86429	1.7825	3.65239	3.87302	3.29184	2.66383	1.5653	3.09654	2.7991	9.59137	6.52223	6.78281	7.01138	6.65195	5.71719	8.19615	5.82625	6.47521	6.58326
PI 18:0_22:6	21.5373	12.9326	33.3646	45.6921	43.0136	27.4956	34.8765	10.8239	32	43.4812	76.1421	44.5305	64.7286	38.1383	61.2174	30.5257	64.002	27.5713	43.2927	47.6366
PI 18:1_18:2	18.3212	15.1009	18.2096	29.3736	42.5931	18.3909	22.8865	23.8977	28.704	29.6037	63.5021	34.8103	67.3546	51.6375	30.2707	50.9575	70.6826	43.1563	59.7375	58.2383
PI 18:1_20:4	286.505	291.949	137.555	291.124	336.251	237.815	290.687	284.945	259.652	281.035	432.341	265.791	380.122	408.063	193.356	477.752	464.423	283.137	345.35	350.939
PI 19:0_20:4	3.83696	6.63869	2.96746	4.41621	4.88353	2.01088	2.87869	5.10651	4.12805	3.72268	16.7439	6.26408	25.1003	24.575	6.53927	31.3096	36.6933	8.79907	18.3671	21.0975
PI 19:1_20:4	1.08173	1.07471	0.444199	0.954876	1.3474	0.853547	0.837888	0.912894	1.27769	0.827334	1.626	0.78638	1.64958	2.50994	0.552895	3.28501	3.0283	1.21137	1.4303	2.00205
PI 37:3	19.4833	18.3192	4.0879	23.427	13.0169	10.2981	16.6478	11.0293	20.3898	4.84572	11.7015	12.9863	15.5862	30.7872	10.1075	17.3174	15.0537	26.5351	10.5941	8.47291
Plasmanyl-PC O-18:1_16:0	7.8032	8.53402	8.45681	14.698	11.0911	9.14888	7.78672	9.07693	9.25305	9.42393	8.81587	7.28513	6.59625	9.0633	7.40299	8.45128	7.2927	14.4735	9.81589	6.05272
Plasmanyl-PC O-18:1_20:4	2.77137	2.80592	2.55935	4.54249	3.84124	2.98217	2.51131	2.93883	2.8165	2.93646	4.46273	3.16978	3.65622	3.64348	2.8216	4.41715	3.45982	3.91025	4.27139	2.80619
Plasmanyl-PE O-16:0_22:3	0.516078	0.640766	0.515648	0.8184	0.688421	0.516668	0.409546	0.472293	0.540384	0.409278	0.822424	0.371121	0.464019	0.715629	0.385822	0.919424	0.825252	0.785284	0.378966	0.517059
Plasmanyl-PE O-18:0_18:2	0.629004	1.20296	1.16063	1.10549	0.996517	0.709278	0.607255	0.805296	0.720634	0.983007	2.78327	0.864006	1.47527	1.91659	0.827976	1.7583	2.87479	1.16785	1.20111	1.51532
Plasmanyl-PE O-18:0_20:4	5.81598	6.30556	8.51465	11.0849	10.1942	6.37757	5.72104	5.94253	7.25207	6.30504	7.55243	3.14321	7.53088	6.40439	3.35913	7.38684	5.808	4.50851	3.99159	5.13179
Plasmanyl-PE O-20:0_18:2	0.564675	0.657023	0.531175	0.856767	0.928903	0.571966	0.395897	0.490592	0.496081	0.361283	1.09681	0.397841	0.903761	1.18785	0.443374	1.07504	1.18357	0.64826	0.517421	0.611328
Plasmanyl-PE O-20:0_20:4	1.60705	1.63969	2.86174	2.37197	2.86574	1.74712	1.60803	1.58986	1.55493	2.18253	2.13585	1.11339	2.43105	2.4623	1.64233	2.04945	2.05383	1.92778	1.3347	1.74166
plasmanyl-TG O-16:0_16:0_18:1	5.62707	6.16724	3.98521	7.30878	6.14122	4.16119	4.62131	4.51238	4.27447	5.05603	4.532	3.99028	5.4054	7.34445	4.42749	7.25464	5.47938	4.26193	4.39951	1.91255
plasmanyl-TG O-18:0_16:0_18:1	4.842	5.57187	3.38626	5.53496	5.75616	3.25439	3.09034	4.53372	3.89016	4.08853	5.56967	3.48267	3.79493	6.73258	2.77123	5.33812	4.94382	3.56068	3.51965	1.47101
plasmanyl-TG O-18:0_18:1_18:2	3.51106	3.39673	2.85161	4.55609	4.53987	2.53744	2.27581	4.16545	2.81582	2.85282	3.39173	1.72648	3.31833	4.96128	1.73248	4.21956	3.2095	0.83088	2.97076	1.08275
plasmanyl-TG O-18:1_16:0_18:1	7.68197	8.63822	5.77383	9.99212	8.53588	5.78885	5.61134	7.78611	6.528	5.8171	8.65706	6.0232	8.28752	11.6526	6.40568	10.0058	7.59672	5.36695	7.07646	2.85563
plasmanyl-TG O-20:0_16:0_18:1	1.98047	2.33709	1.81482	1.56257	2.45477	1.05211	0.989185	2.01811	1.76881	0.863204	1.1556	0.0888616	1.3242	2.71321	0.0668133	1.83958	1.99853	0.37463	0.995389	0.439909
Plasmenyl-PE P-16:0_18:1	15.4176	14.0114	12.3789	19.6556	13.8309	19.2704	16.5677	11.521	12.5356	14.1158	28.2395	50.209	14.3456	32.4674	62.2608	11.3842	13.0529	38.1276	30.2601	8.57553
Plasmenyl-PE P-16:0_18:2	3.11739	6.17656	2.31929	6.01864	3.76238	2.63433	1.86221	5.83092	3.1618	1.63931	4.58746	3.62208	3.33495	11.4014	3.9074	5.94975	3.56056	6.28209	2.73018	1.89374
Plasmenyl-PE P-16:0_20:3	3.22041	3.8867	2.73235	5.74667	3.48321	2.16527	2.01571	3.91452	3.38231	1.84162	3.82361	2.44353	3.15309	6.08481	2.24006	4.23263	3.30629	4.3614	2.32953	2.18839
Plasmenyl-PE P-16:0_20:4	129.476	133.876	146.271	220.473	160.903	128.422	134.156	130.382	125.445	152.449	174.585	106.748	117.057	106.252	112.002	117.795	107.205	102.414	100.284	102.201
Plasmenyl-PE P-16:0_22:3	2.56139	2.39134	1.84134	4.1266	2.86243	1.97205	1.89196	2.34988	2.41642	1.49853	3.78809	2.9523	2.55035	6.19514	4.45925	3.20921	4.09742	7.23425	3.8046	1.31697
Plasmenyl-PE P-16:0_22:6	36.1825	30.3274	40.3384	57.7877	45.6633	43.3805	41.2686	28.8945	33.1585	41.7053	49.1585	40.3098	29.2912	25.7403	39.1126	24.8269	26.5806	26.3201	34.7057	26.8645
Plasmenyl-PE P-18:0_18:2	4.44923	5.98081	4.52943	7.6489	5.504	3.51707	3.21494	5.81369	5.20012	3.82214	9.81066	3.51489	5.20933	11.2544	3.29043	8.38051	7.26056	6.92145	3.87203	3.81929
Plasmenyl-PE P-18:0_20:4	78.6508	76.0474	95.8756	126.069	101.032	71.5059	75.3071	80.458	90.3974	100.011	90.377	46.501	58.9907	58.5094	48.8163	67.4818	61.5321	42.2275	47.4908	61.0015
Plasmenyl-PE P-18:0_22:4	16.8661	13.575	17.9932	24.4105	22.8112	12.7054	12.5251	13.3031	18.4953	15.7143	14.6884	5.67423	12.2046	13.8494	6.48297	12.7286	15.664	8.98593	8.65131	10.5593
Plasmenyl-PE P-18:0_22:5	9.16477	10.6431	11.4127	15.1679	12.1248	7.90599	7.90208	8.74532	11.768	10.4394	12.2073	5.81456	9.97051	10.0195	5.52158	9.48438	11.7988	7.7952	7.05818	9.578
Plasmenyl-PE P-18:0_22:6	21.1412	13.8293	25.7741	30.4186	25.7855	20.623	22.734	13.5726	20.225	28.6833	25.4171	12.6515	15.3779	13.9246	12.295	13.8064	14.9435	8.33751	13.9713	13.4719
Plasmenyl-PE P-18:1_20:4	72.7151	76.0333	81.9967	116.044	90.8823	73.8392	83.3865	69.848	66.272	90.9893	105.625	76.5142	77.3937	71.0252	75.4725	71.5471	73.5655	74.7923	73.9834	65.7876
Plasmenyl-PE P-18:1_22:5	3.68433	4.77605	4.51312	6.52449	5.78775	4.59105	4.91771	3.34415	3.61259	5.19003	7.71469	5.72115	7.16179	6.03728	5.48984	4.3093	6.6496	5.75257	6.34955	4.59078
Plasmenyl-PE P-18:1_22:6	7.31952	5.78657	9.32839	11.7142	9.6546	9.98678	11.3508	5.37562	5.66342	10.6543	13.096	15.3751	8.70492	6.98276	14.0132	5.10389	5.80174	7.1096	10.678	5.72118
Plasmenyl-PE P-20:0_18:2	0.749551	0.888673	0.774377	1.21758	0.966099	0.549914	0.495537	0.845546	0.897535	0.545636	0.918111	0.423071	0.892978	1.93002	0.532958	1.22084	1.01507	1.20946	0.604434	0.65208
Plasmenyl-PE P-20:0_22:6	2.53934	2.20395	7.03709	3.50067	3.37473	2.03864	2.9206	2.6787	3.68643	6.70543	2.74072	0.964097	2.24623	2.02757	0.991866	2.57581	2.18005	0.849183	1.56555	3.05244
Plasmenyl-PS P-16:0_20:4	3.33448	3.97492	3.67301	5.02043	3.67249	4.37276	3.96052	3.84235	3.52556	4.8265	8.27528	3.80485	5.64312	3.46464	3.25045	7.44998	5.93223	3.34958	3.34346	5.06484
Plasmenyl-PS P-16:0_22:6	1.27343	1.02465	1.86409	1.49677	1.18212	1.59338	1.82928	0.896292	1.21237	2.65155	1.65059	0.89816	0.884371	0.447708	0.51685	1.40379	1.06932	0.551044	0.63741	1.56628
Plasmenyl-PS P-18:0_20:4	2.50052	2.66761	4.78526	3.52751	2.99635	3.89341	3.4409	2.3869	2.607	4.80938	5.26238	3.34397	4.17647	1.91016	1.97286	3.88514	3.62495	2.01922	2.21129	5.23275
Plasmenyl-PS P-18:1_20:4	4.09127	3.7449	2.3803	4.2345	3.37921	4.88519	4.26924	3.07159	3.97033	3.12419	6.14141	3.4814	3.67256	4.06125	3.17879	7.01421	4.51173	3.31179	3.02873	4.54012
PMeOH 16:0_18:2	6.96938	30.3486	31.9478	51.969	47.1125	19.1727	12.1606	18.6658	17.0511	26.9333	48.1656	8.78572	43.133	30.6434	8.63647	30.6149	52.7796	32.4366	8.16263	30.7673
PMeOH 16:0_20:4	2.79634	9.88316	10.1742	25.1916	13.0734	7.94144	6.28061	3.34321	3.77865	10.2526	19.9078	3.49477	15.1759	12.1393	4.28035	8.07649	15.7646	13.9285	2.03771	6.17668
PMeOH 16:0_22:6	3.61478	9.45675	14.7062	31.3083	21.0819	12.565	9.60584	4.02709	7.16791	16.6535	28.413	5.18149	24.8862	11.5199	4.60515	10.0248	24.816	12.0742	3.24735	11.0251
PMeOH 18:0_18:2	12.9987	39.9379	38.6925	74.0798	56.8974	35.4504	15.3476	25.9789	27.1433	22.5618	33.7637	8.84723	22.0641	21.3854	8.16066	22.7031	35.6775	21.2933	9.53273	26.1701
PMeOH 18:1_18:2	1.85225	3.8984	1.86602	9.40348	6.59079	4.40905	1.68398	2.16018	3.39181	1.78153	4.64373	1.63	3.30586	5.9934	1.34626	3.4163	3.50091	4.80115	1.07608	2.81629
PS 16:0_20:4	39.2946	43.3159	36.3703	47.4316	52.0544	42.6943	38.1433	42.649	43.3592	59.8371	77.5419	34.7775	78.506	43.8497	68.5376	55.6713	95.9124	30.7868	32.5617	29.5415
PS 16:0_22:6	126.064	126.199	114.901	123.302	142.516	104.244	152.797	141.225	151.678	212.225	272.391	117.617	265.113	163.592	181.885	285.548	314.907	119.793	182.912	234.263
PS 17:0_20:4	4.27988	5.18525	3.37129	5.53741	5.92088	3.32694	3.34121	3.67823	4.2502	4.08171	4.64128	1.78941	5.49541	3.33068	2.43754	4.87146	7.69681	2.06867	2.18862	3.01351
PS 17:0_22:6	1.98974	2.78138	1.9091	1.9998	2.33244	1.27134	1.66502	2.01336	2.54015	2.50029	2.15451	0.897701	2.18025	1.56798	0.790658	3.13389	3.47212	1.12335	1.29464	3.11144
PS 17:1_18:0	23.888	24.1192	18.4921	36.0157	36.9584	29.7936	15.8253	12.4859	23.1348	16.5253	25.9893	11.2796	18.2274	16.291	52.6063	20.5954	29.2702	15.0006	8.9522	17.3978
PS 18:0_18:1	1212.47	1091.87	1016.21	1528.4	1339.83	988.831	1127.09	820.061	1110.23	1329.8	1776.25	1023.79	1299.46	1080.57	878.198	1395.11	1516.03	938.117	805.706	1320.48
PS 18:0_20:3	54.8477	52.5857	41.6394	75.0756	74.7301	28.6562	38.6347	48.4521	60.1447	29.8305	43.5013	27.676	78.6743	83.3223	36.8853	87.7158	86.0079	64.9724	43.2648	55.8147
PS 18:0_20:4	742.873	740.234	688.526	966.621	954.891	573.967	617.822	640.938	695.554	742.311	816.581	418.145	796.807	649.268	489.455	709.005	1006.65	489.779	423.603	483.145
PS 18:0_22:3	1.31499	1.52701	1.52934	2.01095	1.95309	1.07939	1.40801	1.11533	1.30721	1.60322	2.01996	1.12139	2.02571	2.34631	1.31521	1.92726	2.06397	1.85728	1.06262	1.09893
PS 18:0_22:4	31.9566	41.6248	38.4116	50.8195	62.9255	23.2447	24.487	36.655	36.091	24.4377	35.3632	18.7162	37.1335	53.6614	27.0188	49.6212	52.6454	33.6769	33.2642	30.6427
PS 18:0_22:5	32.5237	30.305	14.7245	32.8744	38.5099	11.6185	16.0521	25.8278	26.2145	9.70536	18.1032	8.81401	24.343	53.5144	12.2441	52.0177	39.9804	34.5345	9.50962	19.5052
PS 18:0_22:6	234.609	292.209	295.821	265.217	294.188	133.325	215.454	238.785	294.533	294.241	259.794	141.563	294.255	214.216	155.629	310.238	417.208	198.977	189.551	369.059
PS 18:1_20:4	46.9941	47.5028	25.4338	49.46	49.7603	40.5749	42.6127	40.9727	50.6454	53.15	47.9993	22.2901	49.2722	39.6212	26.0871	58.5801	81.7078	33.0146	28.98	37.9458
PS 18:1_22:6	9.58681	12.8471	6.78795	8.03597	8.98498	7.33235	9.47904	11.9695	16.6259	13.3057	10.5477	5.06212	9.2729	8.92509	4.75638	21.1549	22.3738	9.36024	9.17309	23.6125
PS 19:0_20:4	6.18333	5.73654	1.81677	5.89664	6.38535	3.16185	2.72406	3.82818	5.59125	1.49883	12.3431	4.23485	18.9356	22.3295	5.78495	31.4684	35.9947	8.04188	8.71592	13.5444
PS 19:0_22:6	1.67569	1.54975	0.55247	1.11588	1.64042	0.734112	0.791782	1.30817	2.00356	0.522794	2.81797	1.18301	3.33743	5.55196	0.735085	11.0601	9.71824	2.17483	3.2495	8.87964
PS 20:4_20:4	3.10131	2.56451	1.70367	1.90414	3.79471	6.13002	4.14781	1.39697	1.89522	1.89308	2.9904	0.563667	2.58844	1.67451	0.92994	4.33549	2.7514	2.03074	2.52054	7.89136
PS 20:4_22:6	1.92129	1.45563	1.20433	1.09777	2.13946	3.94743	3.07289	1.02876	1.42897	1.64701	1.68269	0.346164	1.38387	0.787047	0.477883	2.55265	1.6836	1.20299	1.60021	4.94758
PS 22:0_20:4	1133.49	876.288	485.726	1317.48	1144.14	839.605	931.397	601.131	891.647	672.036	1465.53	856.123	1326.38	1495.03	908.551	1353.58	1130.91	744.394	718.056	771.984
PS 34:1	1.78155	1.64363	0.447755	2.16113	2.04596	1.73512	0.955647	1.39966	1.53032	0.503122	1.80505	1.69856	1.47685	2.01578	2.3336	1.21441	1.55229	1.45018	1.26192	0.767552
PS 34:2	0.306087	0.333511	0.0965104	0.376634	0.6369	0.340713	0.178962	0.345065	0.276969	0.131118	0.327094	0.276591	0.416533	0.425624	0.385298	0.520379	0.521662	0.251474	0.357552	0.229819
PS 35:2	43.6992	44.4436	18.6099	57.1996	87.1883	38.8879	25.7952	54.8346	33.7715	16.311	56.4641	43.8548	66.9656	65.0834	71.7028	52.8709	68.0611	44.7333	46.2858	27.1169
PS 36:2	34.5414	41.7171	28.5252	43.2989	51.6115	42.8505	53.4235	52.1	53.7592	55.0538	46.1058	18.8917	39.5792	39.1064	17.0496	86.8039	73.9111	45.2073	35.5635	66.3355
PS 36:3	2.50027	2.95002	2.38616	3.06526	3.34934	2.6344	2.44301	2.73498	2.96002	3.82346	4.95241	2.25693	4.8097	2.85917	4.21911	3.67914	6.22082	2.1882	2.03405	2.07356
PS 36:5	0.663025	0.86094	0.548414	0.857391	0.954896	0.792337	0.828615	0.648036	1.16201	1.04567	1.19468	0.488575	1.5123	0.807032	0.671482	1.32232	3.13199	0.728819	0.8183	1.29929
PS 37:3	3.82181	2.55771	2.50838	7.73572	6.17985	6.61683	3.4848	1.48722	2.14884	2.60643	5.1554	3.22808	3.39024	2.45658	13.9721	2.18564	3.22303	3.01788	1.38002	1.63699
PS 38:1	167.702	272.493	244.079	239.618	265.069	149.72	167.378	272.912	223.692	264.497	349.346	172.342	303.585	225.515	163.219	357.096	405.61	176.311	192.501	288.585
PS 38:2	8.75078	15.9213	14.1644	14.1074	12.914	6.20424	7.66988	11.7283	12.1502	13.3185	12.3235	5.76005	13.2816	12.4555	7.20452	19.7876	29.0734	11.6128	9.5496	10.2134
PS 38:4	11.0815	14.5438	13.0073	19.4783	20.0861	9.88528	10.5303	10.3935	11.5835	13.4354	17.58	7.28841	16.0254	10.6125	11.9089	14.0648	19.3264	5.67247	9.61403	8.73088
PS 38:7	0.999672	1.20072	1.18	1.34367	0.911846	1.04385	0.916071	1.055	1.0059	1.46271	1.71897	1.03162	0.977691	0.758902	1.20458	0.961034	1.03844	0.742272	0.560123	0.639396
PS 40:6	1.38054	2.01938	1.92142	1.9759	2.12226	0.983178	1.28231	1.55068	1.81379	1.83444	1.99569	0.949844	1.83325	1.31643	1.01968	2.24591	2.55803	0.937926	1.43421	2.3392
PS 40:9	2.13135	2.27854	2.04085	2.07618	2.0796	1.44429	2.06519	2.21881	2.52154	3.12796	3.1826	1.6632	2.76299	2.05222	1.52342	3.4178	3.42662	1.86154	1.82762	3.13642
SM d18:0/16:0	17.4979	9.19501	11.8538	16.8917	16.1879	10.1092	12.5713	9.35049	14.4115	12.7555	10.1098	9.0937	6.52661	4.18099	4.96599	5.43548	6.82887	6.6623	5.99788	11.5594
SM d18:0/18:0	1.46625	0.519161	1.59729	1.78521	1.64725	1.19046	1.78207	0.502309	1.12068	2.79037	1.21371	0.645065	0.69686	0.17237	0.22947	0.558433	0.81487	0.735118	0.356637	0.787714
SM d18:0/20:0	0.332421	0.158023	0.30611	0.39866	0.434862	0.222862	0.27084	0.0973557	0.298739	0.402205	0.502825	0.223659	0.406828	0.15787	0.196677	0.182213	0.515191	0.447528	0.326318	0.32094
SM d18:0/22:0	2.04068	1.09422	1.16858	2.09196	1.96561	1.12193	1.43061	1.00513	1.70232	1.18225	2.29317	0.805497	2.44771	1.13241	0.890585	1.53313	3.39436	2.32972	1.75642	1.62601
SM d18:0/24:0	1.13711	0.689395	0.826268	1.11857	1.13028	0.752654	0.816454	0.754723	1.00008	0.714146	0.56419	0.260644	0.595693	0.394449	0.238625	0.693031	0.863663	0.54754	0.404578	0.663575
SM d18:0/24:1	2.13486	1.53401	2.94612	2.97937	2.59292	1.62004	2.42066	1.32759	1.70611	2.24565	2.20834	1.52254	1.67441	1.23763	1.30302	1.22878	1.87864	2.90043	1.61812	1.01614
SM d18:1/16:0	303.545	311.794	252.217	367.854	316.254	242.541	294.738	255.025	258.985	308.691	304.176	180.866	203.968	195.417	173.351	221.393	188.873	190.668	169.81	218.889
SM d18:1/17:0	4.96603	3.92564	6.21396	6.62165	6.0479	4.2338	5.9831	2.71668	3.56975	8.21727	3.34336	1.64937	2.50108	1.63486	1.57958	1.75713	2.30105	1.46361	1.3248	1.99308
SM d18:1/18:0	85.0536	66.0206	109.538	111.456	114.106	72.3997	112.599	48.2307	66.9269	155.522	51.3951	32.6341	43.3517	37.311	23.5123	36.436	39.6641	42.6981	20.994	25.7596
SM d18:1/20:0	25.2378	16.176	23.2038	30.2932	35.9968	16.0935	23.1564	11.9942	21.6519	25.5881	61.0186	20.1996	87.357	33.1053	23.4693	34.7386	75.814	28.285	35.0552	40.4146
SM d18:1/21:0	7.3672	5.55334	4.28766	7.30402	8.55836	4.59149	4.8935	4.35676	7.11633	4.82533	15.3428	3.19194	24.1592	10.6303	3.75601	16.4142	40.7936	5.11713	6.84182	13.671
SM d18:1/22:0	239.538	168.543	197.882	258.05	254.504	130.643	189.867	135.406	221.659	196.706	566.315	153.825	831.773	362.046	227.308	517.955	949.4	357.346	393.131	557.205
SM d18:1/23:0	181.642	120.845	97.881	181.708	189.646	90.296	117.236	93.6521	156.923	108.72	75.6169	30.2213	87.6456	58.0169	22.8067	91.5916	144.127	34.435	46.402	105.143
SM d18:1/24:0	149.483	105.462	104.252	152.332	169.571	84.8036	111.316	87.7974	138.918	104.317	97.2387	33.4357	135.268	82.0162	34.2002	129.594	197.345	92.2028	65.7093	150.19
SM d18:1/24:1	289.897	318.263	525.185	380.927	409.533	212.929	352.461	278.568	272.908	392.77	388.074	218.946	367.028	306.168	237.164	357.465	326.35	320.323	231.565	259.941
SM d32:1	2.16575	1.81216	1.22521	2.58212	2.50065	1.77219	1.98276	1.22973	1.76616	1.69841	1.64454	0.643233	1.19415	0.89273	0.531113	1.16857	1.45797	0.62172	0.685342	1.30647
SM d33:1	13.5268	12.2181	8.35166	17.3112	25.2893	10.0027	13.1266	9.04378	10.2827	11.9894	10.9149	3.10564	12.9944	7.97554	3.46315	9.02406	13.6556	3.9616	5.19465	8.70939
SM d34:2	1.30427	1.49564	1.27913	1.60916	1.94878	1.40969	1.86087	1.07628	1.12636	1.90592	2.43946	1.01826	1.95835	1.34312	0.938546	1.62886	2.27786	0.998619	1.16404	1.69353
SM d36:2	5.66627	4.67765	5.96287	6.25999	6.49858	4.50551	6.70447	3.46825	4.1436	9.28347	3.61622	1.87365	2.41723	1.94092	1.21284	1.98157	2.35663	1.73523	1.49758	2.24682
SM d37:1	4.15623	3.24038	4.85029	4.8929	5.51045	3.33205	4.72972	2.32614	3.4434	7.28902	7.52771	2.608	6.57882	3.1683	2.29648	3.43952	6.84765	2.12123	2.61111	3.99156
SM d40:2	8.9266	6.696	4.95436	9.08174	10.7641	5.90129	8.2338	5.13127	8.05344	5.58022	57.892	23.069	92.5366	58.1882	26.4071	60.4519	75.0223	32.1572	30.0452	32.6519
SM d41:2	6.19997	7.26222	7.17288	7.21815	9.82241	4.8858	5.60611	5.65744	6.05743	5.54434	11.7152	4.67713	13.3529	11.6452	4.58887	14.2645	17.0894	5.71626	5.53632	7.44629
SM d41:3	0.227026	0.280079	0.210917	0.201428	0.213716	0.176792	0.160516	0.241235	0.219856	0.133927	0.389894	0.0719414	0.361265	0.301845	0.0551387	0.504968	0.38485	0.0931676	0.1573	0.320515
SM d42:3	15.9676	17.3856	16.1615	17.4427	24.4681	13.0236	16.4353	13.5561	13.2338	15.7283	20.0696	10.689	19.1893	16.699	9.85149	19.5128	18.3175	12.7293	11.3443	14.6357
SM d43:1	2.38	1.75388	1.65355	2.31163	2.4645	1.60536	1.82969	1.59729	2.31798	1.88632	2.04997	0.94717	2.7722	2.14879	0.643127	4.41293	4.22542	1.65536	1.33745	1.81044
SM d43:2	1.07178	0.846849	0.861258	1.12938	1.294	0.652497	0.786778	0.711976	0.922942	0.897649	0.586351	0.305559	0.626103	0.628376	0.247233	0.934355	1.05705	0.451094	0.398512	0.565543
SM d44:1	0.157074	0.0830975	0.112677	0.207374	0.240076	0.155532	0.150408	0.0953879	0.183431	0.102377	0.00319148	0.00338297	0.0462314	0.0243358	0.00254358	0.0156619	0.0892327	0.0150359	0.0282485	0.0713263
SM d44:2	0.145215	0.119984	0.244506	0.229106	0.325978	0.112133	0.164779	0.111589	0.177197	0.231236	0.00314236	0.0033309	0.0623978	0.0268298	0.0148735	0.0731245	0.138028	0.0685043	0.0134311	0.0884118
So d18:0	0.628473	0.382421	0.398286	0.790716	0.893461	0.483013	0.46163	0.490005	0.507736	0.529426	0.570649	0.333969	0.360618	0.360629	0.529151	0.193585	0.421272	0.379873	0.479625	0.301415
So d18:1	1.84084	1.62664	1.01175	1.86915	2.11859	1.41878	1.62612	1.42844	1.29195	1.18243	2.09316	1.80577	1.67646	1.14112	1.89438	1.1319	1.78024	1.17284	1.56862	1.01987
ST 27:1;O;S	227.366	300.981	207.15	303.836	272.456	155.016	178.722	262.245	253.964	191.569	192.068	87.567	158.286	145.444	75.2505	197.462	220.468	96.2648	88.9645	178.707
TG 10:0_15:0_16:1	0.115478	0.0212841	0.0212841	0.0173678	0.0895749	0.0226144	0.156047	0.0212841	0.397911	0.240577	0.020481	0.0217098	0.0158466	0.696373	0.0163232	0.125534	0.999347	0.0173678	0.0175079	0.235734
TG 10:0_15:0_18:1	4.40448	2.64645	0.994103	3.98659	2.22299	2.74996	5.1363	1.58489	3.04309	4.3741	4.1358	12.0037	6.71503	13.4999	11.7365	1.77384	4.57909	10.3185	7.94198	2.98892
TG 10:0_15:0_18:2	0.497014	0.146631	0.0293263	0.0239302	0.206794	0.0311592	0.0271935	0.0293263	0.36757	0.438911	0.0282196	0.0299128	0.0218342	0.587438	0.0224908	0.027697	1.12871	0.348392	0.0241232	0.584782
TG 10:0_16:0_16:1	22.5896	11.6769	5.70133	20.2882	12.5609	14.1288	21.1085	8.05031	20.2431	24.4682	15.6724	51.7748	35.1598	57.1145	53.9486	7.21488	32.9297	42.5929	39.665	19.4276
TG 10:0_16:1_18:2	2.49778	1.26193	0.657601	2.09978	1.31812	1.97254	2.68297	1.22805	2.02669	4.94378	1.65172	9.53987	3.01787	5.83878	5.62702	0.560805	3.65354	3.84999	5.76599	2.71773
TG 12:0_16:0_16:1	180.835	80.0564	34.3418	178.878	92.5888	112.536	184.599	48.6591	136.113	160.655	122.435	486.188	239.11	490.064	601.678	38.5983	159.444	379.679	322.387	105.071
TG 12:0_16:0_22:6	5.34445	4.66182	4.80305	3.90797	1.87758	2.50824	5.81753	2.10275	2.69739	41.1195	15.0942	20.2506	14.723	19.5721	21.906	4.84464	19.1118	16.7825	21.9162	9.61134
TG 12:0_16:1_18:2	49.2759	44.6541	19.2822	39.6281	25.9363	24.3186	58.1399	23.0889	37.927	143.438	54.4696	137.613	84.3413	203.302	111.403	25.9247	96.9081	128.333	149.188	67.8296
TG 14:0_14:1_16:1	68.6932	39.9018	20.938	65.3463	38.9391	38.369	59.21	23.5361	58.3443	103.963	49.697	135.713	93.0756	200.088	137.398	22.5177	93.8283	119.058	145.005	67.6826
TG 14:0_15:0_16:1	25.1899	17.1242	6.93708	24.1564	11.0001	14.3127	27.1595	9.0615	16.9952	25.2797	22.9842	71.5167	30.0787	73.7396	74.8519	9.23981	19.6263	69.6777	46.0873	13.8191
TG 14:0_16:0_16:1	1064.54	787.13	336.476	1081.77	439.183	664.834	1454.17	440.541	852.253	1286.06	1153.9	4298.92	1584.66	3337.62	4648.93	394.152	914.512	4068.5	2762.05	674.234
TG 14:0_16:0_18:1	4500.67	3324.73	1865.92	5219.14	1986.15	3467.46	6114.68	2201.56	3338.07	4444.72	6543.75	21662.6	7444.48	13859.7	26918.6	2160.67	3180.01	19229.8	11869.8	2516.12
TG 14:0_16:0_22:6	18.0983	23.4988	36.7865	17.4816	9.44992	10.325	29.7628	9.52648	7.93837	282.44	100.09	111.867	96.8762	82.0302	147.115	26.9774	103.453	87.8335	162.992	65.359
TG 14:0_16:1_17:1	73.8944	63.4598	18.3648	65.7844	24.3851	38.4575	99.6115	27.598	54.1536	97.2247	92.8738	253.259	111.066	275.479	237.794	37.7504	84.9988	252.417	222.225	51.6601
TG 14:0_16:1_18:1	6027.62	4286.45	1641.23	5543.55	1842.34	3645.65	8545.46	2319.65	4037.25	6695.1	8923.5	31922.9	9711.68	23163.7	32111.2	3093.42	4855.57	27166.3	19526.8	3373.23
TG 14:0_16:1_18:2	779.958	744.296	297.19	662.176	272.382	399.87	1125.6	328.446	515.193	1772.65	1290.35	4629.69	1562.8	4397.9	3950.89	541.704	1137.38	3848	3836.89	753.987
TG 14:1_15:0_16:1	10.7012	7.18373	3.16475	8.67993	4.72515	5.47524	11.5159	4.02872	7.09151	14.0093	11.0076	27.9194	15.0504	36.2373	27.8036	4.73804	13.4566	29.1628	22.2001	7.82767
TG 14:1_16:0_16:1	492.164	354.662	111.349	386.204	157.416	234.539	637.859	158.337	358.218	766.837	515.813	1944.54	723.669	2007.62	1666.22	199.57	576.713	1783.01	1374.81	349.236
TG 14:1_16:0_22:6	5.58325	10.0201	11.7605	4.57279	3.23089	3.13505	10.0152	3.43235	2.92085	108.024	38.1026	30.5896	36.3223	29.0744	36.8232	13.2393	57.1397	25.044	58.9516	35.5199
TG 14:1_16:1_17:1	11.8324	10.6501	4.52174	10.2962	5.03383	6.0722	13.8836	4.91165	8.06996	22.6266	15.8778	38.2175	18.6222	48.8239	35.3023	7.60034	18.1521	39.4751	36.5057	13.1054
TG 14:1_16:1_18:2	33.4981	36.9288	18.7403	28.6962	16.6494	17.2011	47.8118	16.1605	23.0426	127.916	58.9977	124.141	74.8355	139.931	103.623	24.4027	84.0667	101.017	154.714	55.9083
TG 14:1_18:1_8:0	1.0009	1.04327	0.314156	0.465798	0.77423	0.835952	1.03544	0.761002	0.925308	0.85279	1.02623	1.23834	1.29311	2.37816	0.0481863	0.628489	2.17634	0.312395	0.758603	0.761273
TG 15:0_16:0_16:1	113.592	120.857	39.7069	123.062	49.0879	73.4247	180.428	59.609	97.8626	143.651	147.667	445.165	198.38	394.192	463.211	61.8139	122.758	452.904	364.677	88.3316
TG 15:0_16:0_18:1	903.648	858.596	437.57	1128.36	472	709.025	1475.65	536.431	736.43	990.435	1332.25	3946.34	1722.34	2960.36	4699.54	485.568	779.208	3662.84	3152.89	595.974
TG 15:0_16:1_18:2	74.1934	87.5727	32.0445	70.8099	27.3185	43.5209	123.797	37.4366	50.617	180.514	158.535	407.303	158.424	399.543	348.087	68.8701	134.063	344.773	467.314	82.4199
TG 15:0_16:1_22:6	3.36394	4.01858	3.82441	3.96411	2.60049	2.49917	4.46115	2.68397	2.41273	19.4122	11.5146	8.36898	9.54057	9.40641	9.59022	4.10169	9.6242	7.56371	17.6967	6.76566
TG 15:0_18:1_22:6	5.28833	11.1086	22.3499	5.2232	3.56549	3.7183	12.674	4.01615	2.43232	115.31	60.4606	45.8343	45.7956	27.7024	56.115	16.8379	39.5846	30.3137	108.864	35.256
TG 15:0_18:2_22:6	0.467685	2.09266	3.97454	0.272913	0.812619	0.0911349	1.54796	0.818445	0.0773489	18.3608	9.17632	4.0137	7.51543	5.23199	5.77707	3.3909	7.37009	2.31445	18.1114	6.98645
TG 16:0_16:0_18:1	6569.58	5392.49	4022.02	7834.49	3589.33	6087.89	9696.67	4385.12	4786.66	7702.14	13622.7	39230.5	14089.5	22836.9	50933.4	4099.09	5388.05	32890.2	20678.5	4175.52
TG 16:0_16:0_22:6	25.2713	70.2371	207.084	28.4513	20.3762	19.2441	59.1226	25.2212	10.2202	914.396	429	637.566	381.538	279.152	1430.43	87.7954	263.333	522.303	1105.42	163.567
TG 16:0_16:1_17:1	866.565	842.395	268.023	931.723	286.181	553.045	1420.22	388.357	611.333	1048.9	1503.92	4305.96	1628.01	3656.35	4354.01	585.522	883.24	3792.32	3678.83	557.636
TG 16:0_16:1_18:1	28520.3	18296.5	9165.47	28864.3	9560.29	20917.3	39031	12297.7	17271.3	25685.3	47658.3	147921	45823.3	90743.9	168613	15222.5	17888	118922	79264.9	13655.9
TG 16:0_16:1_18:2	8928.13	7925.16	4039.47	9093.78	3299.11	6175.93	14278.9	4603.34	5405.95	15008.1	19769.1	63010	18825.8	43079.3	61345.5	6719.7	9060.06	47841.1	46123.1	6742.91
TG 16:0_16:1_20:4	281.141	406.189	465.821	337.913	134.687	158.748	468.771	161.425	134.291	1974.34	960.627	1500.21	914.757	1302.27	1705.86	402.081	772.731	1541.62	2989.86	469.217
TG 16:0_16:1_22:6	46.1985	136.358	299.635	52.2452	35.4704	31.2558	130.923	43.0903	20.0828	1833.09	995.736	870.096	842.16	545.781	1424.71	253.172	718.382	528.033	2121.35	521.042
TG 16:0_16:1_8:0	2.75477	1.80456	0.51158	2.18026	1.14972	1.93742	2.93244	1.03612	1.79523	2.20415	2.20568	8.04261	3.0815	4.46009	5.26814	0.550668	2.79184	3.62683	3.62141	1.57765
TG 16:0_17:0_18:1	1350.18	926.171	729.033	1694.56	732.583	1195.1	1845.97	676.754	961.221	1185.44	1610.19	4353.9	1817.71	3064.89	4992.25	575.529	790.697	3948.13	3020.53	739.474
TG 16:0_17:1_18:1	5797.24	3654.69	1746.34	6685.86	2213.79	4314.16	8312.44	2220.07	3606.69	4336.65	7561.52	21525.4	7887.96	15796.1	23471.6	2616.7	3327.08	17925.2	16119.7	2455.15
TG 16:0_18:0_18:1	5063.23	3122.55	4123.68	7487.01	3271.64	5449.49	7746.63	2417.03	3227.76	6087.25	7222.42	22693.8	8647.11	14564.7	27355.4	2109.96	3024.41	22581.4	13981.5	2535.68
TG 16:0_18:1_18:1	44752.7	26297.8	18240.7	48777.5	17340.9	35987.5	56797.6	19813.5	26322.2	39606.8	71691.4	188604	61177.3	111561	212990	22863.2	23716.3	147635	102538	21553.8
TG 16:0_18:1_18:2	37438.5	25161.7	19105.8	42962.1	15537.8	29780.4	50470.5	17999.7	21221.7	44354.2	65634.5	173237	56159.4	105735	176150	22011.9	23148.8	136315	109071	21216.6
TG 16:0_18:1_18:4	9.14754	9.02715	4.65757	11.6057	3.39822	6.88627	14.7203	3.75064	4.42678	13.6485	20.5713	52.377	17.067	33.7726	32.9399	7.64698	6.59599	46.9783	34.0793	4.36059
TG 16:0_18:1_19:0	254.405	131.481	156.051	340.615	161.869	218.911	325.928	79.9301	166.775	180.62	324.616	805.418	400.373	840.569	836.426	140.764	179.239	950.317	776.953	132.814
TG 16:0_18:1_20:0	908.875	441.956	625.605	1121.51	558.165	751.682	899.406	272.982	422.518	668.277	1860.87	6254.11	3015.09	7170.52	8449.44	966.403	1110.24	7669.23	5214.81	641.874
TG 16:0_18:1_20:1	9838.19	5074.43	4254.63	11442.4	4610.91	8902.11	12682.7	3331.64	5363.7	6446.3	14894.2	53699.1	15942	37665.9	66206.8	5372.52	5047.92	49434.5	32515.6	4118.13
TG 16:0_18:1_20:3	3918.6	3314.31	2593.32	5266.08	1688.36	3066.58	4896.87	1662.2	1753.48	4539.11	6576.63	19379.2	5703.5	13092.9	17610.1	2396.05	1860.55	22212.6	15375	1534.06
TG 16:0_18:1_20:4	946.231	1503.2	1413.35	1111.85	584.447	626.682	1596.93	740.505	384.921	4121.61	4157.17	6411.7	3683.59	4793.71	9457.06	1601.37	2025.01	6805.8	9235.81	1461.47
TG 16:0_18:1_21:0	26.848	13.3083	13.5429	29.5292	16.1996	21.3518	23.2423	8.93377	14.5652	16.0817	82.3399	196.552	187.117	467.544	250.988	92.3823	107.064	337.783	283.4	44.7239
TG 16:0_18:1_22:0	30.4479	19.0662	18.4874	34.6748	22.497	30.6526	31.8309	12.2904	20.5025	16.1915	145.945	426.611	334.045	958.293	735.279	162.836	161.351	925.173	543.566	61.0661
TG 16:0_18:1_22:1	477.691	252.2	179.696	511.646	279.416	476.707	502.373	153.055	268.417	185.425	1383.11	5103.46	2166.49	6824.93	7448.51	1043.21	812.964	7588.41	4682.62	484.469
TG 16:0_18:1_22:4	1165.01	1179.94	999.328	1191.77	637.393	803.884	1396.2	565.588	444.92	2115.43	2649.81	5699.45	2188.18	4412.91	8304.55	1157.61	1012.44	8871.32	6360.12	1017.2
TG 16:0_18:1_22:5	332.854	719.265	989.379	350.755	279.78	243.739	654.69	306	134.306	3090.24	2742.18	3457.43	2386.74	2290.6	4696.87	1028.08	1470.97	4109.87	7366	1544.44
TG 16:0_18:1_22:6	383.139	750.225	2111.25	413.718	293.782	260.04	1092.66	313.82	141.303	6781.92	4858.29	5553.79	3760.69	2509.01	7707.67	1224.54	2222.04	3109.51	9483.71	2185.4
TG 16:0_18:1_23:0	3.49397	2.20073	2.10808	3.25477	1.81058	2.82237	3.1893	1.63159	2.07153	2.68692	13.5142	30.7556	27.0345	82.4361	37.2407	21.2552	19.9059	63.1354	42.8567	7.37532
TG 16:0_18:1_24:0	4.0695	2.54109	1.98125	3.27288	2.26561	2.71021	3.24409	1.98533	2.61996	2.30796	10.1205	22.958	20.7501	63.25	38.3553	15.1241	14.5696	64.417	31.0059	5.80845
TG 16:0_18:1_24:1	15.8256	9.89691	8.36352	17.5133	10.1941	13.888	15.495	7.93932	10.37	8.87769	60.5792	243.905	110.722	536.98	359.151	92.3981	60.2678	596.747	295.038	26.6945
TG 16:0_18:2_22:6	81.0718	179.854	847.838	81.7362	88.5029	52.8391	213.295	83.6656	35.1266	2857.04	1427.41	790.593	1095.19	506.68	946.88	435.683	955.758	411.159	3022.59	1033.61
TG 16:0_20:4_22:6	5.51768	6.20321	21.5832	5.08918	5.26913	3.38165	12.1156	2.55613	2.14273	84.3768	42.5165	38.5768	36.4661	19.9405	73.8879	10.9038	43.088	23.2817	67.293	16.9215
TG 16:0_20:5_22:6	0.355971	1.5027	3.94361	0.384934	0.605192	0.218652	1.99955	0.328933	0.226618	21.9003	12.2681	10.7401	9.58973	3.83447	14.465	2.23655	12.1543	3.6712	20.6382	5.99908
TG 16:0_22:5_22:6	3.50724	4.50568	15.6192	3.10089	3.14224	3.10514	9.4098	2.3527	1.70775	74.5603	31.9467	29.083	28.4173	16.3267	41.7934	10.6315	26.8513	19.2742	82.886	26.727
TG 16:0_22:6_22:6	1.94786	2.51026	18.8005	1.45441	1.71073	1.50564	6.77783	0.868764	0.939753	63.4037	37.7595	34.7198	23.1949	9.32689	51.6269	3.98077	16.0008	12.05	50.9477	12.8516
TG 16:1_16:1_18:2	990.638	1089.06	579.567	969.866	469.878	555.803	1635.46	538.38	619.771	2767.7	2475.75	6613.62	2748.03	5957.12	6477.69	965.753	1608.62	5004.95	6805.34	1211.22
TG 16:1_16:1_18:3	47.4758	63.121	35.3974	40.0007	21.938	22.8558	76.2094	25.7529	31.8433	256.359	114.758	188.185	137.512	223.041	193.879	52.2197	170.953	173.509	362.226	104.933
TG 16:1_16:1_22:6	8.56917	18.2743	32.7746	7.42023	6.86405	5.25253	16.472	6.8401	4.40997	206.784	88.8329	65.262	82.049	63.5823	82.9807	36.2537	101.231	47.0131	207.117	94.6968
TG 16:1_17:1_18:1	1266.53	1150.95	636.843	1477.84	554.977	886.927	2007.14	624.425	782.061	1982.73	2293.71	5482.52	2226.94	4717.03	5142.39	898.66	1206.06	4542.93	5713.06	968.759
TG 16:1_17:1_18:2	63.4601	76.9793	49.7881	67.8429	34.6786	43.35	109.094	40.5208	43.5124	227.478	146.064	258.817	138.915	245.72	215.359	62.9139	127.595	215.554	451.639	99.6508
TG 16:1_18:1_18:2	7899.52	7057.97	6561.52	8763.28	4292.78	5698.81	12640.5	4758.32	4671.68	18703.2	17748.8	38121.4	15891.7	26350.8	36593.9	6427.52	8653.08	28821.1	42896	8004.02
TG 16:1_18:1_20:1	16942	9586.96	5639.96	17382.7	6595.4	14613.4	19901	5952.41	9238.62	10571.8	17445.7	58021.8	13981.5	35519.1	60065.1	6362.81	4939.07	58127.8	34983.5	5809.42
TG 16:1_18:1_8:0	3.11864	1.81802	0.822457	3.07493	1.49924	2.47254	3.24677	1.3657	2.75646	4.4334	2.38697	10.6541	3.5048	7.6713	6.46197	1.29619	4.21217	7.05665	5.95083	2.51497
TG 16:1_18:2_22:6	11.5582	22.4013	67.0721	11.4726	11.6389	7.91792	25.8729	9.75179	6.29704	350.412	142.745	77.4053	123.879	65.4233	82.2453	50.1492	135.847	44.8155	334.916	147.895
TG 17:0_18:1_18:1	4716.29	2306.57	1411.14	5247.86	1939.84	3814.18	5597.11	1491.94	2739.06	2537.53	4274.21	12539.7	4265.92	9424.85	12847.9	1624.15	1793.24	11168.9	8925.37	1714.37
TG 17:0_18:1_20:1	267.687	131.824	77.7118	274.885	133.313	226.689	274.442	75.4491	158.167	97.0948	388.347	1215.58	528.216	1504.16	1370.42	273.366	221.777	1540.08	1257.98	169.498
TG 17:0_18:1_22:6	3.85055	6.91707	10.4099	3.73384	2.82377	3.09933	6.40519	3.00435	2.03951	31.3909	24.6234	24.0544	17.8927	17.9396	25.0055	9.1486	11.7793	20.9229	43.8175	16.1574
TG 17:1_18:1_18:1	2985.65	1701.99	897.088	3230.64	1155.93	2317.46	3647.54	985.262	1655.46	1952.75	3048.55	8956.9	2762.35	6821.47	8607.09	1136.74	1165.16	8090.34	7493.7	1131.37
TG 17:1_18:1_20:4	9.7446	16.7368	14.6467	10.25	5.82538	6.95436	18.1222	7.65134	5.07353	52.432	46.8441	58.9418	42.4406	43.1284	77.7084	19.7231	32.5191	59.773	117.27	31.3118
TG 17:1_18:1_22:6	2.58203	3.76899	6.7406	2.21621	1.91221	1.99162	4.21702	1.5774	1.24127	21.7084	14.4288	14.1331	10.564	10.6262	14.0092	5.56845	7.06722	9.56627	30.7202	10.3576
TG 18:0_18:1_22:6	26.351	35.4264	99.3164	25.0205	18.4578	15.4235	37.3396	14.278	10.649	210.33	136.584	165.447	92.1404	113.295	222.305	55.2493	49.2799	196.914	267.707	63.8201
TG 18:1_18:1_18:2	10767	7250.39	5130.49	11418.1	4995.33	8357.61	13389.8	4370.07	5815.2	10575.5	13580.7	36921.1	10861.3	24528.6	39712.8	4976.58	4379.11	37085.9	31036.9	5068.63
TG 18:1_18:1_20:1	2553.49	1196.6	592.851	2474.41	1084.35	2206.09	2567.8	719.962	1219.24	725.657	3508.9	16324.9	3519.02	12411.7	19091.9	1737.96	1137.2	18312.6	11000	1041.8
TG 18:1_18:1_21:0	16.7857	10.0508	6.25362	16.4175	8.24575	15.0774	17.4147	6.81388	10.5032	8.56415	50.2284	142.708	81.5626	293.282	183.584	71.9968	45.9864	257.661	201.014	27.1272
TG 18:1_18:1_22:3	74.5308	65.097	48.3298	64.877	53.3876	49.5064	68.0391	36.7306	29.6961	75.7313	150.414	414.505	131.321	408.982	755.011	105.789	74.2678	1308.47	443.058	70.9829
TG 18:1_18:1_22:4	48.5702	93.0457	112.136	45.3366	47.9716	36.7497	67.7595	44.4176	22.0544	269.533	287.441	433.905	215.226	381.734	767.479	148.596	127.339	754.122	795.023	162.846
TG 18:1_18:1_22:6	80.7042	109.72	330.005	85.2623	58.9478	58.3683	152.143	39.5164	33.4854	940.117	479.724	522.997	293.427	365.108	595.843	184.761	160.652	448.195	1469.19	339.735
TG 18:1_18:1_23:0	2.13498	1.64299	1.53072	2.53591	1.4297	1.69974	1.93831	1.29498	1.63081	0.918585	7.60984	21.6481	11.5528	44.4058	25.296	13.8593	8.03801	42.0253	26.8332	4.22808
TG 18:1_18:1_24:0	3.19019	2.65263	1.84886	3.22098	2.18	2.07845	2.44719	1.9533	2.52767	2.14517	5.87797	17.5149	9.60656	38.9005	23.4681	9.70558	6.52041	50.3039	20.0153	3.29035
TG 18:1_18:2_18:2	2188.71	2011.46	1771.28	2304.1	1266.71	1543.35	3047.19	1209.96	1231.92	4589.36	4117.65	7444.58	3307.05	5969.61	8152.9	1665.65	1923.28	7716.94	10107.5	2080.84
TG 18:1_18:2_20:1	964.055	733.406	481.326	940.379	506.047	748.94	1063.47	431.964	436.283	673.829	1689.94	5298.02	1445.04	3732.7	7211.01	861.395	587.475	7750.97	3886.07	632.938
TG 18:1_18:2_22:6	21.4436	28.7994	135.624	18.3706	19.7473	13.7474	39.8617	15.1038	10.6419	493.079	138.927	97.5244	91.663	79.4197	106.903	60.6041	87.559	72.5115	411.503	171.457
TG 18:1_20:1_20:1	52.3028	28.6861	15.8656	51.9417	32.8743	46.8491	43.9529	18.8372	27.3132	16.0053	169.221	994.907	302.212	1703.4	1613.93	242.64	120.442	2048.01	1061.23	61.4697
TG 18:1_20:1_22:1	4.34338	3.69521	2.55924	4.2631	3.12492	3.87529	4.00208	2.93606	3.08339	3.13507	11.9463	38.5935	16.2212	84.0874	63.2286	19.2648	9.19787	107.402	44.7212	5.00889
TG 18:1_20:1_22:6	7.11553	8.6004	9.48709	6.59661	5.54081	4.92822	7.68505	4.17172	3.35906	16.7531	23.095	31.6326	17.3323	30.8299	40.9364	13.9056	8.56678	47.5628	50.1632	13.2654
TG 18:1_20:2_22:6	4.49545	5.96922	7.93342	4.26144	4.23954	3.01704	6.01687	2.9499	2.38259	17.5551	17.0201	18.063	12.7204	17.644	24.8351	9.037	7.61196	22.8111	35.5844	10.5786
TG 57:6	3.20459	6.08617	6.03024	2.94542	2.24921	2.33791	4.90712	2.79711	1.48417	15.4325	15.269	16.0356	12.4822	15.844	19.9588	8.05924	7.96257	27.3364	30.5917	9.87402
VAE 16:0	4.93909	2.98378	2.45964	3.98988	3.27693	3.44217	2.65021	2.35576	3.98243	4.10656	5.06033	1.6416	4.40189	6.26784	1.59082	3.84102	4.42036	1.03355	4.25453	2.11438

## Sheet: Sheet1
																						AVERAGE						StdERROR
Sample Names	25	30	40	46	62	64	47	32	26	41	33	34	44	59	56	45	50	55	29	39
Sample Group	f_wt	f_wt	f_wt	f_wt	f_wt	f_ko	f_ko	f_ko	f_ko	f_ko	m_wt	m_wt	m_wt	m_wt	m_wt	m_ko	m_ko	m_ko	m_ko	m_ko		Lipid	WT F	KO F	WT M	KO M		Lipid	WT F	KO F	WT M	KO M		Lipid Class	Lipid Species	WT F (n=5)	KO F (n=5)	WT M (n=5)	KO M (n=5)
ACar 16:0	4.45216	5.66524	5.99717	5.1964	7.41261	4.35468	5.72442	7.33626	3.87129	5.66476	7.19983	9.95535	7.57588	8.17447	7.3582	3.0723	4.20743	5.76795	7.14146	1.90795		ACar 16:0	5.74472	5.39028	8.05275	4.41942		ACar 16:0	0.491085	0.606367	0.503587	0.932609		Acylcarnitine (ACar)	ACar 16:0	5.74 ± 0.49	5.39 ± 0.60	8.05 ± 0.50	4.41 ± 0.93
ACar 18:0	3.98747	4.68445	6.38811	6.16814	8.01123	7.11503	4.87405	4.48367	3.30129	5.7162	5.53024	5.8387	6.68654	6.26404	6.79444	2.97311	2.94456	5.41996	3.33044	1.49616		ACar 18:0	5.84788	5.09805	6.22279	3.23285		ACar 18:0	0.703179	0.636643	0.241939	0.630858		Acylcarnitine (ACar)	ACar 18:0	5.84 ± 0.70	5.09 ± 0.63	6.22 ± 0.24	3.23 ± 0.63
ACar 18:1	11.0945	9.5946	6.61136	11.3595	14.8995	13.1904	11.8085	12.6374	7.47111	7.75788	13.0292	19.4424	15.9595	20.4766	15.4487	5.58223	4.59524	10.4847	16.9674	3.26725		ACar 18:1	10.7119	10.573	16.8713	8.17937		ACar 18:1	1.3447	1.22852	1.36428	2.51261		Acylcarnitine (ACar)	ACar 18:1	10.7 ± 1.34	10.5 ± 1.22	16.8 ± 1.36	8.17 ± 2.51
ACar 20:0	0.711187	0.466662	0.94901	0.828009	0.78596	0.963215	1.08194	0.407991	0.421358	0.787955	1.75421	1.4023	2.34384	1.6016	2.2215	0.944726	0.80505	1.66551	0.973217	0.274706		ACar 20:0	0.748165	0.732492	1.86469	0.932642		ACar 20:0	0.0802353	0.137936	0.180572	0.222267		Acylcarnitine (ACar)	ACar 20:0	0.74 ± 0.08	0.73 ± 0.13	1.86 ± 0.18	0.93 ± 0.22
ACar 20:1	4.43636	3.56761	2.09513	4.25016	4.7122	6.55033	5.075	3.04711	1.60684	2.46101	6.17845	7.87389	7.28964	9.59669	10.2786	2.22742	1.69287	6.1965	2.74602	0.61244		ACar 20:1	3.81229	3.74806	8.24346	2.69505		ACar 20:1	0.469017	0.904051	0.751126	0.944008		Acylcarnitine (ACar)	ACar 20:1	3.81 ± 0.46	3.74 ± 0.90	8.24 ± 0.75	2.69 ± 0.94
ACar 20:4	0.588977	0.654947	0.696651	0.410466	0.555841	0.419561	0.735735	0.812605	0.526072	1.00079	1.07278	0.577061	0.958455	0.689158	0.740711	1.1387	0.672979	0.330395	0.738957	0.475906		ACar 20:4	0.581376	0.698952	0.807633	0.671387		ACar 20:4	0.0493057	0.103277	0.0907548	0.137374		Acylcarnitine (ACar)	ACar 20:4	0.58 ± 0.04	0.69 ± 0.10	0.80 ± 0.09	0.67 ± 0.13
Cer d17:1/16:0	4.16323	5.68885	4.41389	8.03569	6.28594	4.25479	4.49707	3.51193	4.61521	6.89496	3.94434	1.6444	2.75003	1.84756	1.78762	1.25034	3.4215	1.36141	2.08782	2.42634		Cer d17:1/16:0	5.71752	4.75479	2.39479	2.10948		Cer d17:1/16:0	0.700468	0.568371	0.433503	0.394969		Ceramide (Cer)	Cer d17:1/16:0	5.71 ± 0.70	4.75 ± 0.56	2.39 ± 0.43	2.10 ± 0.39
Cer d17:1/22:0	5.73877	6.2447	4.21008	7.94768	7.54499	3.40338	4.34709	5.49829	8.37936	5.04922	12.1168	4.92869	19.272	10.4077	6.24019	10.0092	27.8235	7.15601	7.88583	12.4569		Cer d17:1/22:0	6.33725	5.33547	10.5931	13.0663		Cer d17:1/22:0	0.66872	0.839153	2.53686	3.80303		Ceramide (Cer)	Cer d17:1/22:0	6.33 ± 0.66	5.33 ± 0.83	10.5 ± 2.53	13.0 ± 3.80
Cer d17:1/24:0	86.1652	78.5747	60.9018	145.909	98.5878	59.3226	84.1745	71.1254	107.264	98.4293	47.7854	38.8217	61.2296	42.7081	36.8787	44.164	113.049	41.7025	47.6119	80.4943		Cer d17:1/24:0	94.0277	84.0631	45.4847	65.4043		Cer d17:1/24:0	14.336	8.72965	4.35525	13.8333		Ceramide (Cer)	Cer d17:1/24:0	94.0 ± 14.3	84.0 ± 8.72	45.4 ± 4.35	65.4 ± 13.8
Cer d17:1/24:1	7.73937	11.4425	8.35395	12.7251	13.5155	6.53171	9.46376	10.491	10.8645	10.7915	11.2737	8.40781	15.9216	16.0799	9.23077	11.0423	23.6078	9.32906	9.29699	13.3386		Cer d17:1/24:1	10.7553	9.62849	12.1827	13.3229		Cer d17:1/24:1	1.15831	0.813674	1.62723	2.67525		Ceramide (Cer)	Cer d17:1/24:1	10.7 ± 1.15	9.62 ± 0.81	12.1 ± 1.62	13.3 ± 2.67
Cer d18:0/16:0	10.652	8.52458	9.15545	16.9137	13.9766	9.59819	11.8031	7.23109	8.59177	16.739	10.6744	7.5017	8.12323	5.26857	9.28124	5.62888	8.76857	6.8539	7.31954	7.54801		Cer d18:0/16:0	11.8445	10.7926	8.16982	7.22378		Cer d18:0/16:0	1.57984	1.66336	0.904816	0.508979		Ceramide (Cer)	Cer d18:0/16:0	11.8 ± 1.57	10.7 ± 1.66	8.16 ± 0.90	7.22 ± 0.50
Cer d18:0/18:0	4.125	3.02809	4.77556	11.7232	9.89625	7.91465	8.74342	0.758852	3.90465	15.4954	2.40795	1.80395	2.63787	1.40504	2.93114	1.00531	3.7899	4.09026	1.66781	1.66411		Cer d18:0/18:0	6.70962	7.3634	2.23719	2.44348		Cer d18:0/18:0	1.72141	2.48919	0.278518	0.624585		Ceramide (Cer)	Cer d18:0/18:0	6.70 ± 1.72	7.36 ± 2.48	2.23 ± 0.27	2.44 ± 0.62
Cer d18:0/20:0	1.81859	0.944894	1.09986	4.31702	7.22093	2.30054	2.97758	0.716327	1.02876	4.33365	6.23477	2.49571	4.26616	1.93995	4.23354	0.543773	5.33291	4.08766	3.42487	1.50614		Cer d18:0/20:0	3.08026	2.27137	3.83403	2.97907		Cer d18:0/20:0	1.19892	0.660107	0.757908	0.868		Ceramide (Cer)	Cer d18:0/20:0	3.08 ± 1.19	2.27 ± 0.66	3.83 ± 0.75	2.97 ± 0.86
Cer d18:0/22:0	9.6509	3.94213	4.22882	11.9656	10.4588	6.57525	7.44736	5.25097	8.77799	9.54316	22.5331	8.74219	20.4691	7.72634	15.4141	6.12708	17.2112	17.5737	14.8001	9.42157		Cer d18:0/22:0	8.04924	7.51895	14.977	13.0267		Cer d18:0/22:0	1.66092	0.765573	2.99077	2.25756		Ceramide (Cer)	Cer d18:0/22:0	8.04 ± 1.66	7.51 ± 0.76	14.9 ± 2.99	13.0 ± 2.25
Cer d18:0/24:0	14.6172	6.77222	6.92087	20.3156	18.1468	11.2634	9.60521	9.06086	14.0945	11.8603	9.80259	3.8574	7.81361	5.39673	6.04603	5.66237	11.3764	8.09659	8.57333	8.20117		Cer d18:0/24:0	13.3545	11.1769	6.58327	8.38198		Cer d18:0/24:0	2.80834	0.892595	1.02481	0.908673		Ceramide (Cer)	Cer d18:0/24:0	13.3 ± 2.80	11.1 ± 0.89	6.58 ± 1.02	8.38 ± 0.90
Cer d18:0/24:1	11.8934	8.68405	15.2346	24.2933	16.2206	11.9432	15.3585	8.83762	10.1885	20.5634	15.5466	9.98655	11.6616	8.14258	15.9921	5.46986	9.63626	17.5963	9.97884	5.74719		Cer d18:0/24:1	15.2652	13.3783	12.2659	9.68568		Cer d18:0/24:1	2.61822	2.10237	1.53639	2.19032		Ceramide (Cer)	Cer d18:0/24:1	15.2 ± 2.61	13.3 ± 2.10	12.2 ± 1.53	9.68 ± 2.19
Cer d18:1/16:0	14.963	18.1522	16.0478	31.7401	20.391	14.6481	19.7852	15.4207	14.4312	33.1178	20.5785	19.353	16.3486	11.3611	18.6727	8.91309	13.8905	14.125	15.8606	13.8528		Cer d18:1/16:0	20.2588	19.4806	17.2628	13.3284		Cer d18:1/16:0	3.01706	3.54541	1.62813	1.16475		Ceramide (Cer)	Cer d18:1/16:0	20.2 ± 3.01	19.4 ± 3.54	17.2 ± 1.62	13.3 ± 1.16
Cer d18:1/18:0	15.0133	14.2353	21.9157	37.2789	26.7833	18.1946	27.2172	9.63421	12.8386	45.1126	13.4528	12.8072	12.4468	8.18697	12.9536	4.51991	12.7313	12.3388	7.3987	5.60873		Cer d18:1/18:0	23.0453	22.5994	11.9695	8.51949		Cer d18:1/18:0	4.24249	6.36765	0.959316	1.7037		Ceramide (Cer)	Cer d18:1/18:0	23.0 ± 4.24	22.5 ± 6.36	11.9 ± 0.95	8.51 ± 1.70
Cer d18:1/20:0	11.0282	9.45315	10.3836	18.9141	16.917	8.62451	11.3595	7.10925	13.2645	19.7897	34.3622	23.1085	48.4624	21.8876	29.6142	11.733	44.3861	21.1765	26.2873	22.7271		Cer d18:1/20:0	13.3392	12.0295	31.487	25.262		Cer d18:1/20:0	1.91125	2.21356	4.80773	5.35226		Ceramide (Cer)	Cer d18:1/20:0	13.3 ± 1.91	12.0 ± 2.21	31.4 ± 4.80	25.2 ± 5.35
Cer d18:1/22:0	66.3993	64.5912	55.7121	108.724	86.8449	47.1294	58.0997	56.1331	87.0598	87.7828	194.759	95.641	405.645	158.96	161.097	147.885	454.73	176.796	201.985	219.381		Cer d18:1/22:0	76.4543	67.2409	203.22	240.155		Cer d18:1/22:0	9.54292	8.44446	53.082	54.9813		Ceramide (Cer)	Cer d18:1/22:0	76.4 ± 9.54	67.2 ± 8.44	203. ± 53.0	240. ± 54.9
Cer d18:1/22:1	7.84318	9.94316	7.7765	11.9242	10.7569	5.91182	7.54249	6.65526	9.15375	9.60371	30.9939	17.3451	55.4142	30.3961	15.4462	25.4926	50.5054	23.1521	28.8772	26.8296		Cer d18:1/22:1	9.6488	7.77341	29.9191	30.9714		Cer d18:1/22:1	0.814181	0.707971	7.13777	4.9713		Ceramide (Cer)	Cer d18:1/22:1	9.64 ± 0.81	7.77 ± 0.70	29.9 ± 7.13	30.9 ± 4.97
Cer d18:1/23:0	87.2885	78.2625	59.9693	145.437	99.6017	59.3326	84.8648	71.4175	107.953	97.8662	49.4656	39.4771	64.0742	44.275	38.6141	46.2563	118.196	42.168	49.26	84.2948		Cer d18:1/23:0	94.1119	84.2868	47.1812	68.035		Cer d18:1/23:0	14.3665	8.7554	4.64644	14.6226		Ceramide (Cer)	Cer d18:1/23:0	94.1 ± 14.3	84.2 ± 8.75	47.1 ± 4.64	68.0 ± 14.6
Cer d18:1/24:0	125.484	108.605	108.428	228.513	174.708	85.0892	119.263	123.393	158.184	154.039	89.8415	56.5911	127.839	78.8506	67.6729	101.507	229.859	117.941	93.9802	156.575		Cer d18:1/24:0	149.147	127.994	84.1589	139.972		Cer d18:1/24:0	23.2529	13.2816	12.2478	24.9354		Ceramide (Cer)	Cer d18:1/24:0	149 ± 23.2	127 ± 13.2	84.1 ± 12.2	139 ± 24.9
Cer d18:1/24:1	131.828	195.155	288.159	292.475	239.315	115.791	193.653	170.557	180.161	274.065	174.286	167.225	211.652	207.801	201.392	137.609	219.478	247.098	157.915	160.576		Cer d18:1/24:1	229.386	186.845	192.471	184.535		Cer d18:1/24:1	30.1848	25.5071	9.08452	20.7603		Ceramide (Cer)	Cer d18:1/24:1	229 ± 30.1	186 ± 25.5	192 ± 9.08	184 ± 20.7
Cer d18:1/24:2	16.231	26.052	21.4079	26.5519	26.6564	14.6322	18.6797	20.6287	18.1193	28.0335	22.8566	19.0942	25.613	28.1833	16.9055	18.0624	28.7119	22.747	19.8873	22.073		Cer d18:1/24:2	23.3798	20.0187	22.5305	22.2963		Cer d18:1/24:2	2.03634	2.22512	2.06168	1.80474		Ceramide (Cer)	Cer d18:1/24:2	23.3 ± 2.03	20.0 ± 2.22	22.5 ± 2.06	22.2 ± 1.80
Cer d18:1/25:0	7.98264	4.03616	3.59206	14.1102	10.6161	4.41111	3.89443	4.95223	7.86909	5.51176	6.5253	2.27706	12.229	8.66328	3.03915	14.7321	25.5726	9.00028	6.80176	11.9656		Cer d18:1/25:0	8.06743	5.32772	6.54677	13.6145		Cer d18:1/25:0	1.99121	0.690214	1.83442	3.27618		Ceramide (Cer)	Cer d18:1/25:0	8.06 ± 1.99	5.32 ± 0.69	6.54 ± 1.83	13.6 ± 3.27
Cer d18:2/20:0	0.0566159	0.0521754	0.0521754	0.0425751	0.617742	0.277182	0.287188	0.0521754	0.280882	0.0611711	5.24115	1.69932	6.29373	3.44761	2.52535	0.559945	5.2213	1.76028	3.05771	2.3223		Cer d18:2/20:0	0.164257	0.19172	3.84143	2.58431		Cer d18:2/20:0	0.113395	0.055174	0.849964	0.775355		Ceramide (Cer)	Cer d18:2/20:0	0.16 ± 0.11	0.19 ± 0.05	3.84 ± 0.84	2.58 ± 0.77
Cer d18:2/22:0	7.84318	9.94316	7.77527	11.9225	10.7569	5.91182	7.54249	6.65526	9.15375	9.60371	30.9939	17.3451	55.4142	30.3961	15.4462	25.4926	53.2774	23.1521	28.8407	28.3964		Cer d18:2/22:0	9.6482	7.77341	29.9191	31.8318		Cer d18:2/22:0	0.81408	0.707971	7.13777	5.45978		Ceramide (Cer)	Cer d18:2/22:0	9.64 ± 0.81	7.77 ± 0.70	29.9 ± 7.13	31.8 ± 5.45
Cer d18:2/24:0	13.0285	20.5249	34.2389	31.3246	19.6547	12.5198	14.2517	15.4324	17.8375	26.6877	17.822	17.2001	23.9371	21.1868	8.41471	20.3593	27.578	27.0418	18.3498	16.9423		Cer d18:2/24:0	23.7543	17.3458	17.7121	22.0542		Cer d18:2/24:0	3.93393	2.49035	2.6224	2.21489		Ceramide (Cer)	Cer d18:2/24:0	23.7 ± 3.93	17.3 ± 2.49	17.7 ± 2.62	22.0 ± 2.21
Cer d18:2/24:1	16.231	26.052	21.4079	26.5519	26.6564	14.6322	18.6797	20.6287	18.1193	28.0335	22.8566	19.0942	25.613	28.1833	16.9055	18.0624	28.7119	22.747	19.8873	22.073		Cer d18:2/24:1	23.3798	20.0187	22.5305	22.2963		Cer d18:2/24:1	2.03634	2.22512	2.06168	1.80474		Ceramide (Cer)	Cer d18:2/24:1	23.3 ± 2.03	20.0 ± 2.22	22.5 ± 2.06	22.2 ± 1.80
Cer d41:2	9.90691	13.9679	9.30411	14.5342	15.0667	8.07109	11.5927	12.6897	13.4606	12.3748	12.9329	9.03693	18.0466	17.1118	9.54837	12.5432	25.5292	10.1076	10.0613	14.7582		Cer d41:2	12.5559	11.6378	13.3353	14.5999		Cer d41:2	1.22071	0.940632	1.86329	2.86778		Ceramide (Cer)	Cer d41:2	12.5 ± 1.22	11.6 ± 0.94	13.3 ± 1.86	14.5 ± 2.86
Cer t18:0_18:0	4.09501	5.70981	4.60846	6.24768	5.53419	2.40928	3.96205	5.96807	4.74293	6.34806	6.69511	2.20341	8.43811	8.04809	2.99468	9.11566	10.1477	2.89382	2.65636	5.20588		Cer t18:0_18:0	5.23903	4.68608	5.67588	6.00388		Cer t18:0_18:0	0.389392	0.71123	1.29505	1.55515		Ceramide (Cer)	Cer t18:0_18:0	5.23 ± 0.38	4.68 ± 0.71	5.67 ± 1.29	6.00 ± 1.55
Cer t18:0_22:0	3.7397	3.10702	1.60463	3.38818	3.86712	1.51298	0.935166	4.25745	5.00774	0.499112	3.10645	2.31283	5.872	5.31366	3.04817	6.58492	10.2714	3.78452	5.5565	7.25806		Cer t18:0_22:0	3.14133	2.44249	3.93062	6.69107		Cer t18:0_22:0	0.406717	0.916169	0.698462	1.06973		Ceramide (Cer)	Cer t18:0_22:0	3.14 ± 0.40	2.44 ± 0.91	3.93 ± 0.69	6.69 ± 1.06
Cer t18:0_24:0	5.04964	5.36788	2.3118	6.02466	6.14166	3.67886	3.4715	7.5502	7.05795	2.6906	3.03145	2.01579	4.4273	4.83472	4.07201	6.33697	7.80677	4.6097	5.30595	7.62256		Cer t18:0_24:0	4.97913	4.88982	3.67625	6.33639		Cer t18:0_24:0	0.69697	1.00232	0.511648	0.626879		Ceramide (Cer)	Cer t18:0_24:0	4.97 ± 0.69	4.88 ± 1.00	3.67 ± 0.51	6.33 ± 0.62
Cer t18:0_24:1	2.81226	4.64378	4.5418	5.28165	6.23783	3.52611	3.9159	5.71302	4.66956	2.9501	3.02932	0.636673	3.87121	5.55432	3.60693	4.76073	6.18515	3.644	3.19858	3.82189		Cer t18:0_24:1	4.70346	4.15494	3.33969	4.32207		Cer t18:0_24:1	0.561024	0.47941	0.795649	0.530833		Ceramide (Cer)	Cer t18:0_24:1	4.70 ± 0.56	4.15 ± 0.47	3.33 ± 0.79	4.32 ± 0.53
CerP d41:1	3.0204	2.26867	2.01481	3.1004	2.4674	2.42187	2.36664	2.23791	2.55516	2.88555	2.43206	1.44451	1.65111	1.38134	1.00384	2.06291	2.1176	1.21248	1.35918	2.37328		CerP d41:1	2.57434	2.49343	1.58257	1.82509		CerP d41:1	0.211382	0.110467	0.236729	0.227485		Ceramide Phosphate (CerP)	CerP d41:1	2.57 ± 0.21	2.49 ± 0.11	1.58 ± 0.23	1.82 ± 0.22
CerP d42:1	3.18178	2.61339	2.48711	3.31157	2.7222	2.66602	2.57907	2.54749	2.99655	3.16972	3.40819	1.7446	2.33454	2.07483	1.4672	2.95875	2.77685	2.25564	1.89655	3.1938		CerP d42:1	2.86321	2.79177	2.20587	2.61632		CerP d42:1	0.162213	0.123593	0.334492	0.237137		Ceramide Phosphate (CerP)	CerP d42:1	2.86 ± 0.16	2.79 ± 0.12	2.20 ± 0.33	2.61 ± 0.23
CL 16:0_18:1_16:0_18:2	1.67162	2.66836	1.82776	2.19158	2.09157	1.42188	1.95383	2.35228	2.37124	2.56992	2.83251	2.2728	2.82648	5.62306	3.99664	1.28604	2.94409	1.95832	2.19368	1.4481		CL 16:0_18:1_16:0_18:2	2.09018	2.13383	3.5103	1.96605		CL 16:0_18:1_16:0_18:2	0.171556	0.204149	0.598277	0.294883		Cardiolipin (CL)	CL 16:0_18:1_16:0_18:2	2.09 ± 0.17	2.13 ± 0.20	3.51 ± 0.59	1.96 ± 0.29
CL 16:0_18:2_16:1_18:2	3.53848	4.43365	1.9864	3.06969	3.5477	2.45602	3.67355	3.13126	3.58606	2.54112	5.79296	4.13641	6.50027	7.4884	3.82034	7.41275	7.54422	3.40896	2.73035	3.84925		CL 16:0_18:2_16:1_18:2	3.31518	3.0776	5.54768	4.9891		CL 16:0_18:2_16:1_18:2	0.398799	0.254041	0.696755	1.03201		Cardiolipin (CL)	CL 16:0_18:2_16:1_18:2	3.31 ± 0.39	3.07 ± 0.25	5.54 ± 0.69	4.98 ± 1.03
CL 16:1_16:1_16:1_18:2	0.406987	0.570556	0.24496	0.318992	0.435322	0.274351	0.340729	0.379634	0.462423	0.309378	0.547782	0.286388	0.514995	0.602028	0.230758	0.957623	0.8784	0.268315	0.216121	0.440519		CL 16:1_16:1_16:1_18:2	0.395363	0.353303	0.43639	0.552196		CL 16:1_16:1_16:1_18:2	0.0551717	0.0323431	0.0744338	0.1544		Cardiolipin (CL)	CL 16:1_16:1_16:1_18:2	0.39 ± 0.05	0.35 ± 0.03	0.43 ± 0.07	0.55 ± 0.15
CL 16:1_18:2_16:1_18:2	2.75478	5.08436	2.25456	2.24578	3.53015	1.72545	2.66824	3.17939	3.15751	2.83046	4.71645	2.20819	6.92324	6.01849	1.99727	9.90465	10.8844	2.54819	2.16026	4.64045		CL 16:1_18:2_16:1_18:2	3.17393	2.71221	4.37273	6.02759		CL 16:1_18:2_16:1_18:2	0.531932	0.265157	0.991459	1.83857		Cardiolipin (CL)	CL 16:1_18:2_16:1_18:2	3.17 ± 0.53	2.71 ± 0.26	4.37 ± 0.99	6.02 ± 1.83
CL 16:1_18:2_18:1_18:2	34.6813	39.8027	26.0138	31.0534	33.7598	25.9663	35.7055	32.886	33.2079	34.6213	57.3143	41.1407	50.1457	48.8722	36.8474	49.703	51.7458	32.0833	30.8696	37.9453		CL 16:1_18:2_18:1_18:2	33.0622	32.4774	46.8641	40.4694		CL 16:1_18:2_18:1_18:2	2.26117	1.70458	3.58539	4.36618		Cardiolipin (CL)	CL 16:1_18:2_18:1_18:2	33.0 ± 2.26	32.4 ± 1.70	46.8 ± 3.58	40.4 ± 4.36
CL 16:1_18:2_18:2_18:2	25.5745	35.8696	26.3616	22.3414	30.8786	16.4595	22.365	30.1306	27.5293	35.497	38.3357	16.7546	41.1303	34.565	16.8975	46.1391	47.2296	19.7423	22.3265	41.9352		CL 16:1_18:2_18:2_18:2	28.2052	26.3963	29.5366	35.4745		CL 16:1_18:2_18:2_18:2	2.35153	3.26377	5.29267	5.97507		Cardiolipin (CL)	CL 16:1_18:2_18:2_18:2	28.2 ± 2.35	26.3 ± 3.26	29.5 ± 5.29	35.4 ± 5.97
CL 18:1_18:1_18:1_18:2	5.1232	2.85974	2.47029	5.76266	5.27982	4.34933	5.03757	2.23708	3.68375	2.31688	4.98511	7.35926	5.13581	8.25678	9.31151	2.49309	3.47878	4.7145	3.12566	1.85745		CL 18:1_18:1_18:1_18:2	4.29914	3.52492	7.00969	3.1339		CL 18:1_18:1_18:1_18:2	0.678207	0.552761	0.853996	0.48256		Cardiolipin (CL)	CL 18:1_18:1_18:1_18:2	4.29 ± 0.67	3.52 ± 0.55	7.00 ± 0.85	3.13 ± 0.48
CL 18:1_18:1_18:2_18:2	13.6547	9.65196	11.7724	15.8401	13.2086	8.86416	11.4998	9.38337	11.7394	11.5285	14.8047	12.049	12.5033	13.4451	12.9338	10.6707	13.1107	10.3286	10.2127	9.81858		CL 18:1_18:1_18:2_18:2	12.8255	10.603	13.1472	10.8283		CL 18:1_18:1_18:2_18:2	1.02719	0.610863	0.474458	0.586623		Cardiolipin (CL)	CL 18:1_18:1_18:2_18:2	12.8 ± 1.02	10.6 ± 0.61	13.1 ± 0.47	10.8 ± 0.58
CL 18:1_18:2_18:1_20:3	3.60319	2.28806	2.89791	4.37972	3.69666	2.49666	3.55018	1.96922	2.47107	2.4415	6.08822	7.46643	6.2171	8.01943	8.82174	2.95621	4.34496	4.34603	3.51593	2.87388		CL 18:1_18:2_18:1_20:3	3.37311	2.58573	7.32259	3.6074		CL 18:1_18:2_18:1_20:3	0.35875	0.260012	0.524382	0.320939		Cardiolipin (CL)	CL 18:1_18:2_18:1_20:3	3.37 ± 0.35	2.58 ± 0.26	7.32 ± 0.52	3.60 ± 0.32
CL 18:1_18:2_18:2_18:2	132.18	123.236	142.314	154.944	145.531	99.4822	113.279	121.061	131.477	158.531	163.724	100.183	136.067	125.136	96.2814	123.274	137.737	83.5014	97.6478	141.224		CL 18:1_18:2_18:2_18:2	139.641	124.766	124.278	116.677		CL 18:1_18:2_18:2_18:2	5.48095	9.92486	12.3694	11.2968		Cardiolipin (CL)	CL 18:1_18:2_18:2_18:2	139 ± 5.48	124 ± 9.92	124 ± 12.3	116 ± 11.2
CL 18:1_18:2_18:2_20:3	22.4311	19.1209	17.3244	26.5992	20.8986	16.0819	23.6726	14.281	15.5812	17.6086	39.2552	33.5949	34.0874	34.4659	34.7912	17.5261	23.9441	21.0122	21.3859	19.2275		CL 18:1_18:2_18:2_20:3	21.2748	17.445	35.2389	20.6191		CL 18:1_18:2_18:2_20:3	1.58229	1.64548	1.02367	1.07938		Cardiolipin (CL)	CL 18:1_18:2_18:2_20:3	21.2 ± 1.58	17.4 ± 1.64	35.2 ± 1.02	20.6 ± 1.07
CL 18:1_20:3_18:2_20:3	0.486244	0.416792	0.308366	0.621698	0.441643	0.414984	0.645947	0.292298	0.306061	0.38082	1.27923	1.62903	1.15872	1.17983	1.88655	0.378817	0.515665	0.704465	0.649531	0.374357		CL 18:1_20:3_18:2_20:3	0.454949	0.408022	1.42667	0.524567		CL 18:1_20:3_18:2_20:3	0.0509433	0.0637121	0.142637	0.0677733		Cardiolipin (CL)	CL 18:1_20:3_18:2_20:3	0.45 ± 0.05	0.40 ± 0.06	1.42 ± 0.14	0.52 ± 0.06
CL 18:2_18:2_18:2_18:2	90.7415	97.2512	118.869	108.273	113.893	60.9621	68.5215	94.1348	96.2563	136.11	103.426	46.7696	99.6072	79.311	44.9501	99.5877	111.29	47.5423	66.4903	136.141		CL 18:2_18:2_18:2_18:2	105.806	91.197	74.8128	92.2103		CL 18:2_18:2_18:2_18:2	5.20701	13.1904	12.5139	15.8195		Cardiolipin (CL)	CL 18:2_18:2_18:2_18:2	105 ± 5.20	91.1 ± 13.1	74.8 ± 12.5	92.2 ± 15.8
CL 18:2_18:2_18:2_20:3	28.0672	30.6908	31.2405	34.8311	31.6896	18.5026	25.8785	23.3746	23.0586	34.2975	44.9917	23.6815	41.1591	33.3382	26.5667	26.8871	34.5497	20.0103	26.9604	36.9307		CL 18:2_18:2_18:2_20:3	31.3038	25.0223	33.9475	29.0676		CL 18:2_18:2_18:2_20:3	1.08272	2.60614	4.08791	3.02582		Cardiolipin (CL)	CL 18:2_18:2_18:2_20:3	31.3 ± 1.08	25.0 ± 2.60	33.9 ± 4.08	29.0 ± 3.02
CL 18:2_18:2_18:2_20:4	2.21043	2.14397	2.41362	2.78147	2.90341	1.90426	1.95158	1.83845	1.8284	2.68718	3.80524	1.79946	3.37826	2.25907	2.12343	1.96454	2.72184	1.33652	1.69507	2.14369		CL 18:2_18:2_18:2_20:4	2.49058	2.04197	2.67309	1.97233		CL 18:2_18:2_18:2_20:4	0.151589	0.16286	0.388316	0.231551		Cardiolipin (CL)	CL 18:2_18:2_18:2_20:4	2.49 ± 0.15	2.04 ± 0.16	2.67 ± 0.38	1.97 ± 0.23
CL 18:2_20:3_18:2_20:3	1.65668	1.70568	1.55665	2.15372	1.70543	1.35897	2.10149	1.0447	1.19048	1.65937	4.31413	3.35378	4.04406	3.16823	3.80695	1.37872	1.99617	1.72885	2.28253	1.76292		CL 18:2_20:3_18:2_20:3	1.75563	1.471	3.73743	1.82984		CL 18:2_20:3_18:2_20:3	0.103168	0.187879	0.21244	0.150131		Cardiolipin (CL)	CL 18:2_20:3_18:2_20:3	1.75 ± 0.10	1.47 ± 0.18	3.73 ± 0.21	1.82 ± 0.15
DG 14:0_16:0	3.74498	3.6413	2.04731	3.43185	2.4603	2.98606	3.5768	2.75782	3.4721	3.14275	5.14469	7.12592	3.22298	3.86598	10.1432	3.17621	4.78249	8.03337	6.01851	4.29865		DG 14:0_16:0	3.06515	3.18711	5.90055	5.26184		DG 14:0_16:0	0.341352	0.151617	1.25263	0.829496		Diacylglyceride (DG)	DG 14:0_16:0	3.06 ± 0.34	3.18 ± 0.15	5.90 ± 1.25	5.26 ± 0.82
DG 14:0_18:2	22.0031	27.4079	10.6999	20.7541	15.981	22.1043	23.101	18.483	19.9538	20.7245	65.5046	88.9003	37.3343	52.6597	95.0829	34.6152	54.3603	92.1411	55.8417	31.4252		DG 14:0_18:2	19.3692	20.8733	67.8963	53.6767		DG 14:0_18:2	2.82942	0.80807	10.8448	10.8239		Diacylglyceride (DG)	DG 14:0_18:2	19.3 ± 2.82	20.8 ± 0.80	67.8 ± 10.8	53.6 ± 10.8
DG 15:0_18:1	15.9618	18.104	7.74277	18.5184	12.402	17.5811	17.091	12.3407	12.7291	9.72788	31.9971	49.8506	25.9402	38.6574	77.0376	17.6886	30.5437	55.307	47.418	14.0705		DG 15:0_18:1	14.5458	13.894	44.6966	33.0056		DG 15:0_18:1	2.01649	1.49903	9.00571	8.0755		Diacylglyceride (DG)	DG 15:0_18:1	14.5 ± 2.01	13.8 ± 1.49	44.6 ± 9.00	33.0 ± 8.07
DG 15:0_18:2	7.11943	9.06143	4.72407	7.04664	5.83244	7.12756	7.19962	6.93831	6.08645	6.76414	17.0403	18.5642	12.4222	14.4803	21.0001	10.8355	16.9292	18.6695	16.7838	9.98958		DG 15:0_18:2	6.7568	6.82322	16.7014	14.6415		DG 15:0_18:2	0.725025	0.199232	1.50514	1.76315		Diacylglyceride (DG)	DG 15:0_18:2	6.75 ± 0.72	6.82 ± 0.19	16.7 ± 1.50	14.6 ± 1.76
DG 16:0_16:0	21.4615	26.7033	18.6726	25.6757	19.414	22.8471	24.5811	22.1669	17.6933	16.6688	38.82	98.0325	37.9205	54.4449	206.262	20.7153	36.5435	126.398	83.6597	19.5187		DG 16:0_16:0	22.3854	20.7914	87.096	57.3669		DG 16:0_16:0	1.62692	1.53418	31.7294	20.8158		Diacylglyceride (DG)	DG 16:0_16:0	22.3 ± 1.62	20.7 ± 1.53	87.0 ± 31.7	57.3 ± 20.8
DG 16:0_16:1	172.407	213.439	59.5498	202.076	108.676	180.383	177.408	107.529	122.527	89.0889	517.845	1025.63	359.341	703.792	1731.3	221.291	438.383	1306.95	785.851	151.596		DG 16:0_16:1	151.229	135.387	867.581	580.814		DG 16:0_16:1	29.2573	18.541	242.738	212.495		Diacylglyceride (DG)	DG 16:0_16:1	151. ± 29.2	135. ± 18.5	867. ± 242.	580. ± 212.
DG 16:0_18:0	9.07274	9.16795	10.2425	9.8111	8.1635	9.99119	8.08103	8.3773	8.20924	8.99474	8.30752	16.3687	9.07878	10.4868	21.75	7.75972	8.22999	16.8046	12.0745	8.3478		DG 16:0_18:0	9.29156	8.7307	13.1984	10.6433		DG 16:0_18:0	0.354256	0.351955	2.56345	1.72363		Diacylglyceride (DG)	DG 16:0_18:0	9.29 ± 0.35	8.73 ± 0.35	13.1 ± 2.56	10.6 ± 1.72
DG 16:0_18:1	2589.71	2280.67	1289.92	3112.65	1852.71	2928.01	2474.62	1642.93	1674	1165.48	5074.91	13371.2	4272.16	8419.61	19505.3	2280.59	3106.68	12991.9	8600.34	1613.56		DG 16:0_18:1	2225.13	1977.01	10128.6	5718.62		DG 16:0_18:1	311.207	317.334	2838.96	2198.86		Diacylglyceride (DG)	DG 16:0_18:1	2225 ± 311	1977 ± 317	10128 ± 2838	5718 ± 2198
DG 16:0_20:4	88.2238	93.1912	72.4536	106.247	64.9857	78.5583	107.11	67.8306	51.7511	88.526	177.926	239.585	159.386	260.427	544.163	106.845	133.767	266.885	204.694	54.8047		DG 16:0_20:4	85.0203	78.7553	276.298	153.399		DG 16:0_20:4	7.37198	9.34906	69.5329	37.2718		Diacylglyceride (DG)	DG 16:0_20:4	85.0 ± 7.37	78.7 ± 9.34	276. ± 69.5	153. ± 37.2
DG 16:0_22:6	244.885	166.786	192.202	198.859	159.273	292.316	301.855	122.855	158.285	239.106	424.93	2320.07	331.807	982.471	4359.5	95.2036	218.113	1670.51	1042.45	114.231		DG 16:0_22:6	192.401	222.884	1683.76	628.102		DG 16:0_22:6	15.083	35.7066	757.255	314.2		Diacylglyceride (DG)	DG 16:0_22:6	192 ± 15.0	222 ± 35.7	1683 ± 757.	628 ± 314.
DG 16:1_18:2	57.4451	101.074	47.5111	56.2774	62.3573	68.43	69.02	76.09	52.5207	98.4092	334.43	274.77	149.304	156.908	277.017	151.209	318.892	235.109	237.631	125.663		DG 16:1_18:2	64.933	72.894	238.486	213.701		DG 16:1_18:2	9.34692	7.454	36.4794	34.4615		Diacylglyceride (DG)	DG 16:1_18:2	64.9 ± 9.34	72.8 ± 7.45	238 ± 36.4	213 ± 34.4
DG 16:1_22:6	3.22296	4.09283	2.5259	2.53751	1.79584	5.12412	3.72943	1.86763	2.62455	6.56312	16.6215	34.0477	7.71435	15.0357	37.2394	5.7028	14.1664	19.8597	13.8784	6.88319		DG 16:1_22:6	2.83501	3.98177	22.1317	12.0981		DG 16:1_22:6	0.387075	0.846866	5.73938	2.60563		Diacylglyceride (DG)	DG 16:1_22:6	2.83 ± 0.38	3.98 ± 0.84	22.1 ± 5.73	12.0 ± 2.60
DG 17:0_18:1	15.6733	11.1234	4.71117	15.0121	11.5557	16.7133	11.6353	7.98509	11.8148	4.30123	13.3892	29.0505	11.4432	23.0323	30.1255	8.86091	11.9794	30.8832	24.9987	10.2957		DG 17:0_18:1	11.6151	10.49	21.4081	17.4036		DG 17:0_18:1	1.94831	2.07812	3.8771	4.42892		Diacylglyceride (DG)	DG 17:0_18:1	11.6 ± 1.94	10.4 ± 2.07	21.4 ± 3.87	17.4 ± 4.42
DG 17:0_20:4	2.43324	1.90349	0.148904	2.02399	1.90344	1.69164	1.27951	0.867739	1.24116	0.45105	2.35738	2.23128	1.89374	2.68096	2.27589	1.89682	2.62991	3.76094	1.95114	1.18319		DG 17:0_20:4	1.68261	1.10622	2.28785	2.2844		DG 17:0_20:4	0.395588	0.209412	0.126103	0.434367		Diacylglyceride (DG)	DG 17:0_20:4	1.68 ± 0.39	1.10 ± 0.20	2.28 ± 0.12	2.28 ± 0.43
DG 17:0_22:6	3.83789	1.585	0.747461	2.41511	2.31792	3.97451	2.3717	1.13212	2.99739	1.0045	3.47128	9.39401	1.73588	6.28122	12.6308	1.18588	2.41764	8.35465	5.96995	1.98248		DG 17:0_22:6	2.18067	2.29604	6.70265	3.98212		DG 17:0_22:6	0.511326	0.562924	1.97072	1.3663		Diacylglyceride (DG)	DG 17:0_22:6	2.18 ± 0.51	2.29 ± 0.56	6.70 ± 1.97	3.98 ± 1.36
DG 17:1_18:1	29.7996	24.5537	9.30283	34.4557	23.2017	33.2846	24.5646	17.1663	22.307	10.5155	52.4062	59.301	34.4915	45.4798	66.2093	27.7603	42.5787	67.3471	47.8922	21.8349		DG 17:1_18:1	24.2627	21.5676	51.5776	41.4826		DG 17:1_18:1	4.24007	3.79696	5.49337	8.01745		Diacylglyceride (DG)	DG 17:1_18:1	24.2 ± 4.24	21.5 ± 3.79	51.5 ± 5.49	41.4 ± 8.01
DG 17:1_20:1	7.58771	5.42674	2.85484	7.5532	6.04763	7.63273	5.03526	3.67531	5.26764	2.11563	9.71713	13.198	7.3955	10.0203	12.7515	7.01069	8.8701	16.8646	9.73631	5.37169		DG 17:1_20:1	5.89402	4.74532	10.6165	9.57069		DG 17:1_20:1	0.868908	0.915266	1.0668	1.97364		Diacylglyceride (DG)	DG 17:1_20:1	5.89 ± 0.86	4.74 ± 0.91	10.6 ± 1.06	9.57 ± 1.97
DG 18:0_18:0	5.31426	5.37135	5.25863	4.37496	3.89446	4.95012	4.09967	4.89229	5.32079	5.94775	4.13591	7.93178	4.2726	4.13065	5.39833	5.5222	3.71877	3.86639	4.07657	6.0328		DG 18:0_18:0	4.84273	5.04212	5.17385	4.64335		DG 18:0_18:0	0.299397	0.301408	0.729192	0.473428		Diacylglyceride (DG)	DG 18:0_18:0	4.84 ± 0.29	5.04 ± 0.30	5.17 ± 0.72	4.64 ± 0.47
DG 18:0_18:1	55.163	42.9224	52.5765	71.9949	65.8887	78.552	46.6338	32.6727	41.2808	30.2849	63.4174	129.162	58.07	88.8997	178.998	36.4071	54.2664	235.973	102.428	35.6752		DG 18:0_18:1	57.7091	45.8848	103.709	92.95		DG 18:0_18:1	5.11109	8.67991	22.6295	37.762		Diacylglyceride (DG)	DG 18:0_18:1	57.7 ± 5.11	45.8 ± 8.67	103. ± 22.6	92.9 ± 37.7
DG 18:0_20:3	15.2663	10.8103	8.1069	13.7209	11.4242	12.1285	9.58127	8.73422	11.1274	5.16768	22.9072	37.9599	16.0099	29.1237	39.907	17.8937	16.2265	57.9922	29.5841	10.2915		DG 18:0_20:3	11.8657	9.34781	29.1816	26.3976		DG 18:0_20:3	1.23375	1.20008	4.49977	8.49573		Diacylglyceride (DG)	DG 18:0_20:3	11.8 ± 1.23	9.34 ± 1.20	29.1 ± 4.49	26.3 ± 8.49
DG 18:0_20:4	265.141	273.933	294.12	256.388	264.177	213.179	243.035	207.224	138.588	186.248	309.025	251.833	216.096	237.235	238.886	195.377	286.261	317.698	212.622	140.269		DG 18:0_20:4	270.752	197.655	250.615	230.445		DG 18:0_20:4	6.47007	17.3363	15.6866	31.9434		Diacylglyceride (DG)	DG 18:0_20:4	270 ± 6.47	197 ± 17.3	250 ± 15.6	230 ± 31.9
DG 18:0_22:5	2.67833	3.1911	2.88121	2.79176	3.15881	2.73498	2.11964	1.83709	1.80911	2.06697	6.67042	7.67705	4.99777	5.54113	8.20231	5.60801	6.02185	9.63944	5.88236	4.1153		DG 18:0_22:5	2.94024	2.11355	6.61773	6.25339		DG 18:0_22:5	0.101201	0.166958	0.609064	0.912264		Diacylglyceride (DG)	DG 18:0_22:5	2.94 ± 0.10	2.11 ± 0.16	6.61 ± 0.60	6.25 ± 0.91
DG 18:0_22:6	15.9414	7.63283	13.2318	15.3045	8.73845	11.9853	13.916	7.34648	9.80562	15.5808	12.4843	24.6624	8.95415	12.1841	32.1774	6.90566	8.22597	18.6771	14.7894	7.54104		DG 18:0_22:6	12.1698	11.7268	18.0925	11.2278		DG 18:0_22:6	1.69614	1.45929	4.4239	2.33945		Diacylglyceride (DG)	DG 18:0_22:6	12.1 ± 1.69	11.7 ± 1.45	18.0 ± 4.42	11.2 ± 2.33
DG 18:1_18:1	3849.74	2588.88	1404.87	4647.01	2933.83	4442.61	2959.49	1584.62	2152.5	1187.6	6516.5	9819.84	4279.95	5869.59	9457.1	3065.85	3992.21	11300.6	5697.56	2037.28		DG 18:1_18:1	3084.87	2465.37	7188.6	5218.7		DG 18:1_18:1	553.016	577.06	1065.86	1635.23		Diacylglyceride (DG)	DG 18:1_18:1	3084 ± 553	2465 ± 577	7188 ± 1065	5218 ± 1635
DG 18:1_18:2	765.944	797.283	701.968	869.827	1043.29	846.023	627.157	649.475	533.993	654.3	2397.64	1597.86	1364.13	1107.66	1528.88	1352.59	2086.86	1849.53	1733.4	1194.41		DG 18:1_18:2	835.661	662.19	1599.23	1643.36		DG 18:1_18:2	58.5159	50.8333	216.716	163.31		Diacylglyceride (DG)	DG 18:1_18:2	835 ± 58.5	662 ± 50.8	1599 ± 216	1643 ± 163
DG 18:1_20:0	0.951923	0.253771	0.286303	1.06809	0.991043	0.944863	0.128958	0.399946	0.794237	0.171397	5.0717	6.93041	8.00701	9.00373	9.43903	6.63961	8.00692	11.135	8.57403	3.7143		DG 18:1_20:0	0.710226	0.48788	7.69038	7.61396		DG 18:1_20:0	0.180749	0.164227	0.784792	1.21717		Diacylglyceride (DG)	DG 18:1_20:0	0.71 ± 0.18	0.48 ± 0.16	7.69 ± 0.78	7.61 ± 1.21
DG 18:1_20:1	33.7148	18.9143	9.82043	33.94	33.1412	44.2051	20.3286	14.596	19.5593	5.38904	82.9489	177.091	73.6862	151.222	201.903	58.494	62.8122	249.545	118.628	27.6819		DG 18:1_20:1	25.9062	20.8156	137.37	103.432		DG 18:1_20:1	4.92697	6.42475	25.4475	39.3621		Diacylglyceride (DG)	DG 18:1_20:1	25.9 ± 4.92	20.8 ± 6.42	137 ± 25.4	103 ± 39.3
DG 18:1_20:4	74.1144	76.6455	53.2405	70.4145	65.0021	71.6218	68.0797	44.4419	42.2843	74.1928	252.109	238.102	163.104	202.808	387.903	150.746	271.371	312.814	246.888	104.664		DG 18:1_20:4	67.8834	60.1241	248.805	217.297		DG 18:1_20:4	4.15164	6.91957	38.0356	38.7546		Diacylglyceride (DG)	DG 18:1_20:4	67.8 ± 4.15	60.1 ± 6.91	248 ± 38.0	217 ± 38.7
DG 18:1_22:1	0.0235164	0.021672	0.021672	0.0176844	0.08772	0.0230265	0.0200959	0.021672	0.0225566	0.0254086	2.56431	3.7305	3.73362	7.31552	5.06313	5.0567	3.63666	7.66254	4.19772	1.05511		DG 18:1_22:1	0.034453	0.0225519	4.48141	4.32174		DG 18:1_22:1	0.0133508	0.000871554	0.811446	1.06903		Diacylglyceride (DG)	DG 18:1_22:1	0.03 ± 0.01	0.02 ± 0.00	4.48 ± 0.81	4.32 ± 1.06
DG 18:1_22:3	1.59928	1.76465	0.373645	1.62365	2.06564	1.41039	0.831494	1.17179	0.975467	0.0876133	4.85592	6.2604	2.81009	5.35778	9.0353	4.70941	3.71094	14.9122	4.42394	1.50199		DG 18:1_22:3	1.48537	0.895351	5.6639	5.8517		DG 18:1_22:3	0.290063	0.224123	1.01521	2.33387		Diacylglyceride (DG)	DG 18:1_22:3	1.48 ± 0.29	0.89 ± 0.22	5.66 ± 1.01	5.85 ± 2.33
DG 18:1_22:5_a	4.68368	10.0406	9.34919	3.9422	6.81821	6.24851	5.75804	5.0123	3.37538	13.5064	47.9307	27.0846	27.9357	13.1284	22.3125	24.7103	64.5177	27.2712	28.2822	29.5016		DG 18:1_22:5_a	6.96678	6.78012	27.6784	34.8566		DG 18:1_22:5_a	1.21464	1.75053	5.70557	7.45711		Diacylglyceride (DG)	DG 18:1_22:5_a	6.96 ± 1.21	6.78 ± 1.75	27.6 ± 5.70	34.8 ± 7.45
DG 18:1_22:5_b	5.75249	6.57042	6.58986	4.17821	5.75982	4.30581	3.23847	4.2931	3.43421	5.87933	13.5538	9.73742	8.11245	10.9726	10.1511	18.9679	13.6962	16.6245	8.64691	7.84093		DG 18:1_22:5_b	5.77016	4.23018	10.5055	13.1553		DG 18:1_22:5_b	0.438581	0.466178	0.8931	2.17581		Diacylglyceride (DG)	DG 18:1_22:5_b	5.77 ± 0.43	4.23 ± 0.46	10.5 ± 0.89	13.1 ± 2.17
DG 18:1_22:6	45.07	39.7574	77.8902	40.6343	43.3488	50.0611	43.1486	23.0968	30.5368	103.831	226.453	156.212	101.23	69.7517	135.125	88.5917	195.123	92.8034	104.936	119.963		DG 18:1_22:6	49.3401	50.1348	137.754	120.283		DG 18:1_22:6	7.20019	14.2254	26.621	19.4887		Diacylglyceride (DG)	DG 18:1_22:6	49.3 ± 7.20	50.1 ± 14.2	137 ± 26.6	120 ± 19.4
DG 18:1_24:6	1.47123	3.01894	2.39873	1.11801	2.31935	1.7318	1.06145	1.39886	1.12829	1.43499	7.00562	4.25997	3.68775	3.79758	3.97319	7.6238	7.21799	7.27403	4.08609	4.59824		DG 18:1_24:6	2.06525	1.35108	4.54482	6.16003		DG 18:1_24:6	0.341718	0.119957	0.62275	0.749778		Diacylglyceride (DG)	DG 18:1_24:6	2.06 ± 0.34	1.35 ± 0.11	4.54 ± 0.62	6.16 ± 0.74
DG 18:2_20:1	18.9057	16.8154	9.43112	17.5101	20.5355	20.6779	13.1271	13.5597	13.7077	6.45926	48.9531	68.0243	34.2499	53.2065	82.0795	35.5703	37.2541	101.332	57.5959	22.5645		DG 18:2_20:1	16.6396	13.5064	57.3027	50.8634		DG 18:2_20:1	1.91133	2.25034	8.20599	13.8065		Diacylglyceride (DG)	DG 18:2_20:1	16.6 ± 1.91	13.5 ± 2.25	57.3 ± 8.20	50.8 ± 13.8
DG 30:1	4.13284	4.85763	0.113647	4.53166	2.73727	4.08581	3.30428	2.77915	3.76636	1.45066	7.6553	9.2512	4.34609	6.47779	10.0689	3.7052	7.8855	12.4385	6.08975	4.76987		DG 30:1	3.27461	3.07725	7.55986	6.97776		DG 30:1	0.868997	0.462506	1.01648	1.53323		Diacylglyceride (DG)	DG 30:1	3.27 ± 0.86	3.07 ± 0.46	7.55 ± 1.01	6.97 ± 1.53
DG 31:0	8.25609e-05	0.565931	0.120209	0.498391	0.329	0.246315	0.154163	0.403349	0.000395955	0.180517	0.48694	0.522996	0.536478	0.153183	1.36409	0.184846	0.893823	1.06756	1.10516	0.30644		DG 31:0	0.302723	0.196948	0.612737	0.711566		DG 31:0	0.107972	0.0654873	0.200675	0.194477		Diacylglyceride (DG)	DG 31:0	0.30 ± 0.10	0.19 ± 0.06	0.61 ± 0.20	0.71 ± 0.19
DG 31:1	1.11912	1.2888	0.108323	0.742719	0.438452	0.824461	1.13003	0.748319	1.00051	0.868077	2.81716	2.77336	1.91857	2.55872	4.45878	1.44526	3.00751	3.99096	2.71562	1.15658		DG 31:1	0.739484	0.91428	2.90532	2.46318		DG 31:1	0.216203	0.0677236	0.420252	0.521417		Diacylglyceride (DG)	DG 31:1	0.73 ± 0.21	0.91 ± 0.06	2.90 ± 0.42	2.46 ± 0.52
DG 32:3	1.82088	2.36506	1.59447	2.15639	1.33004	2.41156	1.47833	1.54802	1.88251	3.34391	3.82123	5.54791	1.92337	1.97156	3.60032	2.04338	5.08571	4.1169	3.43898	3.76973		DG 32:3	1.85337	2.13286	3.37288	3.69094		DG 32:3	0.186494	0.344778	0.672618	0.495528		Diacylglyceride (DG)	DG 32:3	1.85 ± 0.18	2.13 ± 0.34	3.37 ± 0.67	3.69 ± 0.49
DG 33:0	0.813309	0.941397	0.296388	1.13266	0.656667	1.4509	0.755635	0.753835	0.747865	0.0694978	0.856142	1.87753	0.706704	1.47256	2.60944	0.380405	1.24783	2.69105	2.64734	0.920602		DG 33:0	0.768085	0.755548	1.50447	1.57745		DG 33:0	0.141406	0.218432	0.3477	0.466785		Diacylglyceride (DG)	DG 33:0	0.76 ± 0.14	0.75 ± 0.21	1.50 ± 0.34	1.57 ± 0.46
DG 34:2	1083.35	1261.73	747.821	1221.17	937.886	1234.03	1116.17	1009.69	707.958	804.341	3446.76	5841.23	2604.98	3623.63	6890.01	1764.79	2457.45	5185.43	4236.95	1098.35		DG 34:2	1050.39	974.438	4481.32	2948.6		DG 34:2	94.6374	97.1246	805.535	765.811		Diacylglyceride (DG)	DG 34:2	1050 ± 94.6	974 ± 97.1	4481 ± 805	2948 ± 765
DG 35:3	3.30144	4.72968	2.64045	3.46957	3.62269	3.97566	3.06299	3.91925	2.88703	3.64182	10.3294	7.10393	5.81549	3.86618	6.30324	6.44626	9.20735	7.10873	7.47526	6.00133		DG 35:3	3.55277	3.49735	6.68364	7.24779		DG 35:3	0.338557	0.222354	1.05604	0.552588		Diacylglyceride (DG)	DG 35:3	3.55 ± 0.33	3.49 ± 0.22	6.68 ± 1.05	7.24 ± 0.55
DG 36:5	3.39701	5.89134	2.80158	3.95969	2.00697	3.83616	4.15974	3.56024	3.77539	4.39378	6.43282	9.12273	3.61212	6.11503	16.0721	3.6648	5.66793	10.4957	8.75307	4.54592		DG 36:5	3.61132	3.94506	8.27096	6.62548		DG 36:5	0.655569	0.147678	2.13676	1.29445		Diacylglyceride (DG)	DG 36:5	3.61 ± 0.65	3.94 ± 0.14	8.27 ± 2.13	6.62 ± 1.29
DG 36:6	3.13653	2.54878	1.51484	1.46985	1.68623	2.8949	1.60848	1.53915	2.88195	3.02665	5.26603	11.0836	2.92642	5.15711	10.7978	2.10561	5.7946	9.19316	5.3872	3.24391		DG 36:6	2.07125	2.39023	7.0462	5.14489		DG 36:6	0.330331	0.334439	1.64447	1.21902		Diacylglyceride (DG)	DG 36:6	2.07 ± 0.33	2.39 ± 0.33	7.04 ± 1.64	5.14 ± 1.21
DG 37:1	0.00746184	0.0068766	0.0068766	0.0056113	0.0278338	0.00730638	0.00637648	0.0068766	0.00715727	0.00806222	0.588582	0.54162	0.500677	1.59169	1.02582	0.875834	0.547449	2.15509	1.65431	0.260243		DG 37:1	0.010932	0.00715579	0.849677	1.09859		DG 37:1	0.00423625	0.000276547	0.208144	0.352223		Diacylglyceride (DG)	DG 37:1	0.01 ± 0.00	0.00 ± 0.00	0.84 ± 0.20	1.09 ± 0.35
DG 37:3	2.39641	2.32208	0.289315	2.35473	2.60418	2.35463	1.32361	1.11157	1.52227	0.000495743	3.99541	4.5272	2.34404	2.80032	5.35934	2.65775	3.76515	5.29609	3.51788	1.96474		DG 37:3	1.99334	1.26251	3.80526	3.44032		DG 37:3	0.428833	0.379433	0.553063	0.563258		Diacylglyceride (DG)	DG 37:3	1.99 ± 0.42	1.26 ± 0.37	3.80 ± 0.55	3.44 ± 0.56
DG 37:5	0.137216	0.424434	0.0252908	0.115776	0.10579	0.238223	0.289543	0.0252908	0.0263231	0.0296513	1.21154	0.0257966	0.919614	1.14302	1.32795	1.11188	1.86508	0.618598	0.910171	0.414743		DG 37:5	0.161702	0.121806	0.925585	0.984094		DG 37:5	0.0683634	0.0585719	0.234585	0.250567		Diacylglyceride (DG)	DG 37:5	0.16 ± 0.06	0.12 ± 0.05	0.92 ± 0.23	0.98 ± 0.25
DG 37:6	0.46809	0.56222	0.0238532	0.278336	0.114018	1.20497	0.915642	0.294209	0.124134	0.892831	1.83872	3.7567	0.611115	2.16577	6.59876	0.340236	1.13191	4.10594	2.04801	0.15649		DG 37:6	0.289303	0.686358	2.99421	1.55652		DG 37:6	0.101921	0.204211	1.03138	0.719752		Diacylglyceride (DG)	DG 37:6	0.28 ± 0.10	0.68 ± 0.20	2.99 ± 1.03	1.55 ± 0.71
DG 39:5	0.0234241	0.0215869	0.0215869	0.0176149	0.0174751	0.119954	0.020017	0.0215869	0.022468	0.0253088	0.404488	0.0220187	0.240132	0.535181	0.235168	0.101938	0.860737	1.21932	0.573959	0.0218007		DG 39:5	0.0203376	0.041867	0.287398	0.555552		DG 39:5	0.00118859	0.0195407	0.0867452	0.226354		Diacylglyceride (DG)	DG 39:5	0.02 ± 0.00	0.04 ± 0.01	0.28 ± 0.08	0.55 ± 0.22
DG 39:7	0.175699	0.579291	0.12354	0.546357	0.398694	1.23883	0.702768	0.0247079	0.303119	0.930199	2.17942	3.11338	0.892283	1.55547	3.47086	0.794012	1.99111	2.74047	1.77624	0.934043		DG 39:7	0.364716	0.639925	2.24228	1.64718		DG 39:7	0.0932963	0.216659	0.477827	0.358237		Diacylglyceride (DG)	DG 39:7	0.36 ± 0.09	0.63 ± 0.21	2.24 ± 0.47	1.64 ± 0.35
DG 40:3	0.0936363	0.0862922	0.0862922	0.0704145	0.0698556	0.0916855	0.0800164	0.0862922	0.0898144	0.10117	1.36071	1.15886	1.22805	1.84744	0.912585	2.4625	1.41836	3.55986	1.75687	0.435733		DG 40:3	0.0812982	0.0897958	1.30153	1.92667		DG 40:3	0.0047513	0.0034703	0.154686	0.522711		Diacylglyceride (DG)	DG 40:3	0.08 ± 0.00	0.08 ± 0.00	1.30 ± 0.15	1.92 ± 0.52
DG 40:8	0.350548	1.72922	7.41424	0.0527224	2.78045	1.45967	1.15909	2.25519	1.41213	9.50479	12.6929	3.1256	4.79432	0.796618	0.777511	9.14755	15.7655	2.19668	5.39979	13.9103		DG 40:8	2.46544	3.15817	4.43738	9.28397		DG 40:8	1.3309	1.59726	2.19831	2.53721		Diacylglyceride (DG)	DG 40:8	2.46 ± 1.33	3.15 ± 1.59	4.43 ± 2.19	9.28 ± 2.53
DG 42:10	0.519716	1.45791	1.26499	0.84014	1.4089	2.09968	1.51325	1.34418	1.5291	2.77587	4.14593	1.8909	2.58414	2.55972	1.49843	3.58178	5.84175	5.67461	2.02487	2.9895		DG 42:10	1.09833	1.85242	2.53582	4.0225		DG 42:10	0.180968	0.263797	0.452077	0.751365		Diacylglyceride (DG)	DG 42:10	1.09 ± 0.18	1.85 ± 0.26	2.53 ± 0.45	4.02 ± 0.75
DG 42:11	0.181786	0.770191	0.00158354	0.0683803	0.307224	0.11775	0.120946	0.540679	0.629269	0.0914284	0.0384133	0.00807605	0.0600196	0.348236	0.0540097	0.692439	0.832429	0.266695	0.175655	0.713414		DG 42:11	0.265833	0.300015	0.101751	0.536126		DG 42:11	0.136376	0.117286	0.0622745	0.131566		Diacylglyceride (DG)	DG 42:11	0.26 ± 0.13	0.30 ± 0.11	0.10 ± 0.06	0.53 ± 0.13
DG 42:9	0.0295317	0.0272155	0.0272155	0.0222079	0.0220316	0.0289165	0.126181	0.0272155	0.152356	0.455861	1.84326	0.247568	0.127663	0.0208721	0.0208721	0.730023	1.97772	0.630989	0.53086	1.3122		DG 42:9	0.0256405	0.158106	0.452046	1.03636		DG 42:9	0.0014985	0.0785916	0.350309	0.271656		Diacylglyceride (DG)	DG 42:9	0.02 ± 0.00	0.15 ± 0.07	0.45 ± 0.35	1.03 ± 0.27
DMPE 16:0_18:1	1.80655	1.93232	0.902961	1.95016	1.37806	1.24073	1.19733	1.7077	1.94234	1.13459	2.06571	1.28785	1.54959	2.60791	1.27813	2.87577	2.06824	2.44099	1.12296	1.65758		DMPE 16:0_18:1	1.59401	1.44454	1.75783	2.03311		DMPE 16:0_18:1	0.201327	0.160589	0.256103	0.303897		Dimyristoyl Phosphoethanolamine (DMPE)	DMPE 16:0_18:1	1.59 ± 0.20	1.44 ± 0.16	1.75 ± 0.25	2.03 ± 0.30
EtherPC 16:2e_20:4	4.77276	4.31209	8.43102	6.37857	9.22048	5.91271	4.20125	4.30177	5.97297	7.2533	8.63586	4.84322	6.15964	4.15676	3.17693	11.1865	12.0831	4.71003	2.73444	6.08287		EtherPC 16:2e_20:4	6.62298	5.5284	5.39448	7.3594		EtherPC 16:2e_20:4	0.970548	0.573871	0.9446	1.83029		Ether Phosphotidylcholine (EtherPC)	EtherPC 16:2e_20:4	6.62 ± 0.97	5.52 ± 0.57	5.39 ± 0.94	7.35 ± 1.83
EtherPC 32:0e	19.1028	20.5128	21.3003	42.6344	28.2882	18.7886	18.5079	26.7604	26.7502	21.0332	19.1275	12.7181	16.0182	20.0441	13.5395	23.4449	18.048	33.4981	21.4913	16.9954		EtherPC 32:0e	26.3677	22.3681	16.2895	22.6955		EtherPC 32:0e	4.36481	1.8438	1.45847	2.93939		Ether Phosphotidylcholine (EtherPC)	EtherPC 32:0e	26.3 ± 4.36	22.3 ± 1.84	16.2 ± 1.45	22.6 ± 2.93
EtherPC 34:0e	2.11174	1.82791	1.85017	3.843	2.72473	1.66	1.53301	2.2935	3.00482	1.73994	1.48264	0.898326	1.07899	1.74087	0.857645	1.64606	1.58009	1.62155	1.24361	1.26352		EtherPC 34:0e	2.47151	2.04625	1.21169	1.47097		EtherPC 34:0e	0.379132	0.27262	0.172424	0.0894334		Ether Phosphotidylcholine (EtherPC)	EtherPC 34:0e	2.47 ± 0.37	2.04 ± 0.27	1.21 ± 0.17	1.47 ± 0.08
EtherPC 36:4e	35.1847	30.7918	32.3052	72.4243	52.4977	29.183	30.8233	36.8392	34.4561	32.3569	40.249	20.0975	36.9698	37.9348	24.6624	41.2502	32.8619	38.1348	32.4364	29.2568		EtherPC 36:4e	44.6408	32.7317	31.9827	34.788		EtherPC 36:4e	7.95938	1.34575	4.02166	2.15402		Ether Phosphotidylcholine (EtherPC)	EtherPC 36:4e	44.6 ± 7.95	32.7 ± 1.34	31.9 ± 4.02	34.7 ± 2.15
EtherPC 38:4e	4.90884	3.80743	4.45235	8.23666	6.68563	3.44962	3.54517	4.50743	4.50981	4.20628	4.41107	2.28858	4.17933	5.17472	2.58454	4.83967	3.94488	3.59919	2.88856	3.12508		EtherPC 38:4e	5.61818	4.04366	3.72765	3.67948		EtherPC 38:4e	0.810463	0.230238	0.554199	0.343207		Ether Phosphotidylcholine (EtherPC)	EtherPC 38:4e	5.61 ± 0.81	4.04 ± 0.23	3.72 ± 0.55	3.67 ± 0.34
EtherPC 38:5e	33.7513	34.7983	30.7667	58.7326	48.3179	32.0127	31.5399	38.7647	36.0035	34.7078	41.9144	31.5421	39.7774	39.7136	28.8827	40.2961	30.3993	46.6015	44.0575	31.1177		EtherPC 38:5e	41.2734	34.6057	36.366	38.4944		EtherPC 38:5e	5.30729	1.33012	2.57777	3.31561		Ether Phosphotidylcholine (EtherPC)	EtherPC 38:5e	41.2 ± 5.30	34.6 ± 1.33	36.3 ± 2.57	38.4 ± 3.31
EtherPC 40:5e	0.554735	0.552111	0.675635	0.892859	0.853078	0.506114	0.475953	0.450931	0.535807	0.593321	0.814402	0.382638	0.664468	0.871478	0.424965	0.231991	0.519227	0.584553	0.427456	0.149883		EtherPC 40:5e	0.705684	0.512425	0.63159	0.382622		EtherPC 40:5e	0.0721223	0.024741	0.0991762	0.0831578		Ether Phosphotidylcholine (EtherPC)	EtherPC 40:5e	0.70 ± 0.07	0.51 ± 0.02	0.63 ± 0.09	0.38 ± 0.08
EtherPC 40:6e	3.26865	2.2477	4.20244	4.23906	3.50094	2.66362	3.06988	3.39063	3.6007	5.1434	2.5257	1.36526	1.50734	1.85937	1.04709	2.16108	1.63162	1.15708	1.29658	1.82437		EtherPC 40:6e	3.49176	3.57365	1.66095	1.61415		EtherPC 40:6e	0.364766	0.4231	0.252489	0.180747		Ether Phosphotidylcholine (EtherPC)	EtherPC 40:6e	3.49 ± 0.36	3.57 ± 0.42	1.66 ± 0.25	1.61 ± 0.18
EtherPC 40:7e	3.09866	2.15936	3.52403	4.35278	3.42324	3.44613	3.3542	2.6165	2.98681	4.91079	3.71308	3.52718	2.57565	2.20858	2.40177	2.54789	2.06469	2.60793	3.05501	2.48544		EtherPC 40:7e	3.31161	3.46289	2.88525	2.55219		EtherPC 40:7e	0.354588	0.390612	0.30699	0.157807		Ether Phosphotidylcholine (EtherPC)	EtherPC 40:7e	3.31 ± 0.35	3.46 ± 0.39	2.88 ± 0.30	2.55 ± 0.15
EtherPE 18:1e_18:1	3.94347	3.26266	4.04124	6.12853	4.48807	3.51657	3.76426	2.86469	3.83968	3.59905	4.60431	2.92513	3.02485	5.08559	3.25611	3.5966	4.28432	5.36623	3.53374	2.8098		EtherPE 18:1e_18:1	4.37279	3.51685	3.7792	3.91814		EtherPE 18:1e_18:1	0.480757	0.172844	0.444947	0.430732		Ether Phosphotidylethanolamine (EtherPE)	EtherPE 18:1e_18:1	4.37 ± 0.48	3.51 ± 0.17	3.77 ± 0.44	3.91 ± 0.43
FA 16:1	283.715	292.821	95.839	318.873	273.813	339.937	290.001	207.936	203.331	187.923	1179.13	705.053	501.978	405.168	323.888	503.418	1090.32	545.451	580.973	529.664		FA 16:1	253.012	245.826	623.044	649.965		FA 16:1	40.0007	29.4978	152.902	110.802		Fatty Acid (FA)	FA 16:1	253 ± 40.0	245 ± 29.4	623 ± 152	649 ± 110
FA 18:1	2655.58	2084.11	1305.82	2899.12	2557.18	2938.36	2522.45	1961.62	2059.31	1815.2	4907.58	4276.27	2733.7	2202.93	2239.31	2615.07	3526.01	3122.47	3091.55	3432.22		FA 18:1	2300.36	2259.39	3271.96	3157.46		FA 18:1	281.65	206.905	556.004	159.856		Fatty Acid (FA)	FA 18:1	2300 ± 281	2259 ± 206	3271 ± 556	3157 ± 159
FA 18:2	172.527	226.039	183.444	223.339	375.967	203.578	163.709	222.86	173.581	234.977	545.843	229.441	294.327	160.155	145.052	345.258	1039.83	205.16	678.915	608.666		FA 18:2	236.263	199.741	274.964	575.565		FA 18:2	36.4972	13.7358	72.7602	144.492		Fatty Acid (FA)	FA 18:2	236 ± 36.4	199 ± 13.7	274 ± 72.7	575 ± 144
FA 20:1	78.8538	47.3798	24.3195	85.0623	90.4358	94.0588	61.3827	43.7987	48.9427	26.0793	263.261	255.668	186.208	151.485	143.8	139.118	196.719	213.492	153.827	122.218		FA 20:1	65.2103	54.8524	200.085	165.075		FA 20:1	12.6621	11.3243	25.3015	17.2952		Fatty Acid (FA)	FA 20:1	65.2 ± 12.6	54.8 ± 11.3	200. ± 25.3	165. ± 17.2
FA 20:2	14.9884	11.8767	5.93983	15.2147	18.4079	16.0245	11.1758	10.6271	9.82595	7.04653	47.1975	33.0121	26.2368	22.0289	23.4467	26.1644	36.141	43.4125	25.6515	24.2962		FA 20:2	13.2855	10.94	30.3844	31.1331		FA 20:2	2.10718	1.45612	4.60833	3.72384		Fatty Acid (FA)	FA 20:2	13.2 ± 2.10	10.9 ± 1.45	30.3 ± 4.60	31.1 ± 3.72
FA 20:3_a	12.7971	8.59799	6.35215	13.3096	12.568	11.0779	10.4066	8.38057	8.51716	9.65277	26.0896	17.9544	21.6692	13.4808	16.4958	18.6019	33.1145	23.205	25.1372	32.3841		FA 20:3_a	10.725	9.607	19.138	26.4885		FA 20:3_a	1.37871	0.524256	2.1808	2.7701		Fatty Acid (FA)	FA 20:3_a	10.7 ± 1.37	9.60 ± 0.52	19.1 ± 2.18	26.4 ± 2.77
FA 20:3_b	42.2906	32.4691	14.1434	45.3017	32.1834	39.2678	31.4577	17.1265	21.2517	15.1599	79.8734	45.8886	39.7503	37.1219	31.8899	52.6749	55.251	97.1777	33.1985	29.6696		FA 20:3_b	33.2776	24.8527	46.9048	53.5943		FA 20:3_b	5.44877	4.57184	8.54489	12.0239		Fatty Acid (FA)	FA 20:3_b	33.2 ± 5.44	24.8 ± 4.57	46.9 ± 8.54	53.5 ± 12.0
FA 20:4	84.6387	81.577	75.4905	152.049	102.365	86.9572	93.6861	54.8855	61.4032	115.167	286.328	119.512	197.604	99.5074	125.621	196.666	332.207	135.452	160.18	250.302		FA 20:4	99.224	82.4197	165.715	214.962		FA 20:4	13.9423	10.9993	34.4165	35.1091		Fatty Acid (FA)	FA 20:4	99.2 ± 13.9	82.4 ± 10.9	165 ± 34.4	214 ± 35.1
FA 20:5	6.47457	9.7132	7.98902	8.03419	8.40069	7.98276	8.03458	4.44559	6.68457	15.4735	58.0402	12.481	23.2524	6.63564	7.75968	21.6899	98.7859	10.6922	17.8689	42.796		FA 20:5	8.12233	8.5242	21.6338	38.3666		FA 20:5	0.517156	1.85533	9.56363	16.0223		Fatty Acid (FA)	FA 20:5	8.12 ± 0.51	8.52 ± 1.85	21.6 ± 9.56	38.3 ± 16.0
FA 22:5	8.6957	7.8108	6.47582	8.08288	9.79486	8.51574	8.4099	4.99131	4.89	13.8563	28.8918	12.6945	18.4493	8.1846	12.3558	17.3656	48.5962	13.7906	19.6385	33.6697		FA 22:5	8.17201	8.13264	16.1152	26.6121		FA 22:5	0.544214	1.63349	3.58761	6.44838		Fatty Acid (FA)	FA 22:5	8.17 ± 0.54	8.13 ± 1.63	16.1 ± 3.58	26.6 ± 6.44
FA 22:6	119.397	42.7023	73.7219	159.256	84.3841	104.313	145.012	29.2421	61.5677	149.887	197.982	118.346	135.511	74.1022	176.482	105.746	228.155	89.5017	157.298	255.281		FA 22:6	95.8921	98.0045	140.485	167.196		FA 22:6	20.0257	23.4491	21.8211	32.6997		Fatty Acid (FA)	FA 22:6	95.8 ± 20.0	98.0 ± 23.4	140 ± 21.8	167 ± 32.6
GlcADG 16:0_22:6	4.01188	7.10695	6.92541	4.80678	8.48302	7.46819	8.16573	2.85821	4.10751	3.53995	13.0277	16.4519	6.19361	9.44054	25.7797	1.89152	6.09961	5.02941	11.9249	1.39448		GlcADG 16:0_22:6	6.26681	5.22792	14.1787	5.26798		GlcADG 16:0_22:6	0.814481	1.08096	3.3711	1.89034		Glucuronosyldiacylglycerol (GlcADG)	GlcADG 16:0_22:6	6.26 ± 0.81	5.22 ± 1.08	14.1 ± 3.37	5.26 ± 1.89
HexCer d18:1/16:0	10.0546	10.0653	3.68759	25.3354	18.4953	13.4444	8.9203	2.48724	7.22554	1.93299	0.110083	0.583441	0.0851739	1.81704	1.16057	0.108045	0.0941035	2.18885	0.0941035	0.115533		HexCer d18:1/16:0	13.5276	6.80209	0.751262	0.520127		HexCer d18:1/16:0	3.77477	2.13439	0.330633	0.417201		Hexosyl Ceramide (HexCer)	HexCer d18:1/16:0	13.5 ± 3.77	6.80 ± 2.13	0.75 ± 0.33	0.52 ± 0.41
HexCer d18:1/20:0	4.39142	3.45201	4.37831	8.87602	8.19148	5.43163	3.17483	1.85964	4.72592	7.699	11.3624	6.1689	10.9823	7.59836	7.78727	4.91197	8.13679	3.85664	5.52554	3.03472		HexCer d18:1/20:0	5.85785	4.5782	8.77984	5.09313		HexCer d18:1/20:0	1.11092	0.996233	1.0178	0.873202		Hexosyl Ceramide (HexCer)	HexCer d18:1/20:0	5.85 ± 1.11	4.57 ± 0.99	8.77 ± 1.01	5.09 ± 0.87
HexCer d18:1/22:0	21.8838	21.7445	19.6044	47.3611	49.3662	28.362	20.2249	18.7842	28.4144	29.1692	53.9122	22.9367	76.4895	55.8249	35.8996	31.7612	74.581	28.3168	32.3972	23.9384		HexCer d18:1/22:0	31.992	24.9909	49.0126	38.1989		HexCer d18:1/22:0	6.7034	2.25588	9.15779	9.21895		Hexosyl Ceramide (HexCer)	HexCer d18:1/22:0	31.9 ± 6.70	24.9 ± 2.25	49.0 ± 9.15	38.1 ± 9.21
HexCer d18:1/23:0	17.6567	16.691	13.5484	40.4112	35.8077	21.393	15.2067	13.5282	20.5273	20.4824	11.9711	8.19245	12.1007	12.9538	6.61764	8.72715	13.9192	6.39212	6.15863	6.96996		HexCer d18:1/23:0	24.823	18.2275	10.3671	8.43342		HexCer d18:1/23:0	5.51479	1.60628	1.24613	1.44332		Hexosyl Ceramide (HexCer)	HexCer d18:1/23:0	24.8 ± 5.51	18.2 ± 1.60	10.3 ± 1.24	8.43 ± 1.44
HexCer d18:1/24:0	18.8542	17.9026	17.5011	41.9109	36.7273	20.1303	16.0046	16.6267	21.3283	22.3306	14.8047	8.37337	18.0185	15.3104	9.89055	13.9672	18.7391	13.3881	9.83493	12.1461		HexCer d18:1/24:0	26.5792	19.2841	13.2795	13.6151		HexCer d18:1/24:0	5.2698	1.26477	1.79532	1.46422		Hexosyl Ceramide (HexCer)	HexCer d18:1/24:0	26.5 ± 5.26	19.2 ± 1.26	13.2 ± 1.79	13.6 ± 1.46
HexCer d18:1/24:1	12.8542	14.1731	20.0235	30.8988	37.1801	19.7912	15.5379	13.7705	13.8699	21.8577	16.7368	13.0667	17.8	19.4721	16.3701	12.634	15.6997	14.9433	10.4796	7.31888		HexCer d18:1/24:1	23.0259	16.9654	16.6892	12.2151		HexCer d18:1/24:1	4.76011	1.63931	1.05368	1.52882		Hexosyl Ceramide (HexCer)	HexCer d18:1/24:1	23.0 ± 4.76	16.9 ± 1.63	16.6 ± 1.05	12.2 ± 1.52
LPC 15:0	0.411754	0.58628	0.46689	0.430771	0.641304	0.416606	0.549009	0.498073	0.501715	0.669955	0.746277	0.298209	0.64439	0.440151	0.28919	0.961329	1.45949	0.440745	0.37213	0.770691		LPC 15:0	0.5074	0.527072	0.483643	0.800877		LPC 15:0	0.0451739	0.0415833	0.0918982	0.196716		Lysophosphatidylcholine (LPC)	LPC 15:0	0.50 ± 0.04	0.52 ± 0.04	0.48 ± 0.09	0.80 ± 0.19
LPC 16:0	6.89627	9.85988	10.2282	8.97113	10.2019	8.22173	8.94881	11.52	11.8515	13.8361	10.9253	10.1222	15.2217	7.97794	13.3712	11.4281	25.7114	8.05092	9.19572	18.8535		LPC 16:0	9.23147	10.8756	11.5237	14.6479		LPC 16:0	0.626537	1.02194	1.26458	3.34441		Lysophosphatidylcholine (LPC)	LPC 16:0	9.23 ± 0.62	10.8 ± 1.02	11.5 ± 1.26	14.6 ± 3.34
LPC 16:1	1.93476	2.0812	1.51991	2.36089	2.28372	1.95906	2.3609	1.75548	1.89726	2.33253	3.51306	2.42871	3.2123	2.60513	2.22842	4.05552	5.88543	2.57093	2.31277	3.0967		LPC 16:1	2.0361	2.06105	2.79753	3.58427		LPC 16:1	0.149258	0.121288	0.242997	0.648024		Lysophosphatidylcholine (LPC)	LPC 16:1	2.03 ± 0.14	2.06 ± 0.12	2.79 ± 0.24	3.58 ± 0.64
LPC 17:0	3.10581	2.73018	2.27716	3.42738	3.26642	2.40617	3.0484	2.41186	2.63297	2.61534	3.21658	1.98547	2.81751	2.03735	1.61016	3.53113	3.91508	1.80444	1.96875	3.02812		LPC 17:0	2.96139	2.62295	2.33341	2.8495		LPC 17:0	0.20648	0.116773	0.295477	0.41832		Lysophosphatidylcholine (LPC)	LPC 17:0	2.96 ± 0.20	2.62 ± 0.11	2.33 ± 0.29	2.84 ± 0.41
LPC 18:0	282.447	209.846	293.615	382.515	277.717	196.594	338.729	193.981	197.898	267.309	257.868	196.949	239.887	173.891	204.824	215.834	314.64	175.601	166.78	232.779		LPC 18:0	289.228	238.902	214.684	221.127		LPC 18:0	27.5696	28.5146	15.1259	26.3957		Lysophosphatidylcholine (LPC)	LPC 18:0	289 ± 27.5	238 ± 28.5	214 ± 15.1	221 ± 26.3
LPC 18:1	43.7567	29.9009	21.4366	47.0302	37.6586	38.4506	38.9713	23.9178	40.4305	29.1296	40.1978	43.487	40.8267	50.5283	46.2709	51.5912	50.1913	45.8654	39.251	39.3168		LPC 18:1	35.9566	34.1799	44.2621	45.2431		LPC 18:1	4.6576	3.24872	1.90029	2.60957		Lysophosphatidylcholine (LPC)	LPC 18:1	35.9 ± 4.65	34.1 ± 3.24	44.2 ± 1.90	45.2 ± 2.60
LPC 18:2	19.1426	20.3148	20.581	18.0851	29.6848	18.1691	15.1143	27.3362	29.8805	19.156	18.1338	13.0452	18.9938	15.3254	13.1138	27.6746	26.7218	17.5399	24.8883	27.7694		LPC 18:2	21.5616	21.9312	15.7224	24.9188		LPC 18:2	2.07895	2.83488	1.23788	1.91599		Lysophosphatidylcholine (LPC)	LPC 18:2	21.5 ± 2.07	21.9 ± 2.83	15.7 ± 1.23	24.9 ± 1.91
LPC 19:0	1.19055	0.666141	0.376038	1.01874	0.965402	0.785976	0.741932	0.641038	0.862841	0.42967	1.93815	1.35403	1.75607	2.02146	1.03811	3.0975	3.20645	1.70429	1.74298	2.87634		LPC 19:0	0.843376	0.692291	1.62156	2.52551		LPC 19:0	0.144221	0.0748081	0.185772	0.331714		Lysophosphatidylcholine (LPC)	LPC 19:0	0.84 ± 0.14	0.69 ± 0.07	1.62 ± 0.18	2.52 ± 0.33
LPC 20:0	0.260901	0.204001	0.209433	0.18715	0.306527	0.174038	0.150738	0.178858	0.191939	0.119921	0.909892	0.527431	1.20717	1.08777	0.608499	1.62745	1.73301	0.894594	1.03313	1.34087		LPC 20:0	0.233602	0.163099	0.868152	1.32581		LPC 20:0	0.0220016	0.0126823	0.131988	0.162578		Lysophosphatidylcholine (LPC)	LPC 20:0	0.23 ± 0.02	0.16 ± 0.01	0.86 ± 0.13	1.32 ± 0.16
LPC 20:1	0.64758	0.29172	0.16602	0.625375	0.469531	0.423082	0.398426	0.256612	0.399402	0.132701	0.944723	1.05102	0.856521	1.3149	0.922228	1.42223	0.989259	1.06429	0.823964	0.870683		LPC 20:1	0.440045	0.322044	1.01788	1.03408		LPC 20:1	0.0936424	0.0557491	0.0805778	0.105931		Lysophosphatidylcholine (LPC)	LPC 20:1	0.44 ± 0.09	0.32 ± 0.05	1.01 ± 0.08	1.03 ± 0.10
LPC 20:3_a	1.15938	0.860382	0.501265	1.20816	0.776857	0.922569	0.765424	0.62697	1.02814	0.391228	0.711881	1.034	0.695845	1.27681	0.785943	1.02483	0.552118	1.46005	0.980756	0.485072		LPC 20:3_a	0.901208	0.746867	0.900897	0.900567		LPC 20:3_a	0.129991	0.112068	0.111808	0.177334		Lysophosphatidylcholine (LPC)	LPC 20:3_a	0.90 ± 0.12	0.74 ± 0.11	0.90 ± 0.11	0.90 ± 0.17
LPC 20:3_b	2.70094	1.92152	1.51204	2.49904	2.54709	1.9101	2.03127	2.01489	2.209	1.24116	3.01797	1.58319	2.56439	2.19385	1.3739	2.96278	2.81498	1.88623	1.84366	2.69255		LPC 20:3_b	2.23613	1.88128	2.14666	2.44004		LPC 20:3_b	0.224184	0.167083	0.304184	0.238743		Lysophosphatidylcholine (LPC)	LPC 20:3_b	2.23 ± 0.22	1.88 ± 0.16	2.14 ± 0.30	2.44 ± 0.23
LPC 20:4	17.2456	13.3382	19.379	24.0559	19.7081	16.811	18.2911	10.4882	14.1711	20.9463	19.4747	13.2506	18.7925	15.5346	13.7445	18.3966	18.1435	12.5097	14.9322	13.0098		LPC 20:4	18.7454	16.1416	16.1594	15.3984		LPC 20:4	1.74668	1.78882	1.27687	1.24081		Lysophosphatidylcholine (LPC)	LPC 20:4	18.7 ± 1.74	16.1 ± 1.78	16.1 ± 1.27	15.3 ± 1.24
LPC 22:5	0.353495	0.212908	0.242031	0.366484	0.397048	0.280181	0.169764	0.208166	0.241383	0.176056	0.312313	0.183353	0.280065	0.318599	0.184608	0.326844	0.34174	0.205852	0.256702	0.185589		LPC 22:5	0.314393	0.21511	0.255788	0.263345		LPC 22:5	0.0364758	0.0206812	0.0300359	0.0312837		Lysophosphatidylcholine (LPC)	LPC 22:5	0.31 ± 0.03	0.21 ± 0.02	0.25 ± 0.03	0.26 ± 0.03
LPC 22:6_a	0.242372	0.0985148	0.0865649	0.224079	0.142558	0.137377	0.152535	0.0833025	0.152236	0.0273294	0.139493	0.214834	0.174178	0.211862	0.221538	0.248543	0.104081	0.24242	0.200796	0.204276		LPC 22:6_a	0.158818	0.110556	0.192381	0.200023		LPC 22:6_a	0.0319074	0.0243806	0.0155921	0.0258605		Lysophosphatidylcholine (LPC)	LPC 22:6_a	0.15 ± 0.03	0.11 ± 0.02	0.19 ± 0.01	0.20 ± 0.02
LPC 22:6_b	8.50686	5.33441	10.607	10.2214	10.7705	8.44076	11.031	5.07003	8.94159	12.8493	11.3536	6.51036	12.1308	4.17638	5.91601	9.07081	12.0425	4.10907	8.72218	10.5012		LPC 22:6_b	9.08803	9.26653	8.01743	8.88914		LPC 22:6_b	1.02103	1.31049	1.57307	1.33139		Lysophosphatidylcholine (LPC)	LPC 22:6_b	9.08 ± 1.02	9.26 ± 1.31	8.01 ± 1.57	8.88 ± 1.33
LPC 24:0	0.345645	0.34277	0.331066	0.364252	0.535051	0.318884	0.329654	0.457658	0.342631	0.325676	0.398048	0.137579	0.397406	0.316152	0.195815	0.377693	0.440194	0.246147	0.265585	0.382007		LPC 24:0	0.383757	0.354901	0.289	0.342325		LPC 24:0	0.0381963	0.025979	0.0529115	0.03711		Lysophosphatidylcholine (LPC)	LPC 24:0	0.38 ± 0.03	0.35 ± 0.02	0.28 ± 0.05	0.34 ± 0.03
LPE 16:0	37.8201	39.4012	56.8424	71.5346	48.5168	27.3604	47.9993	29.8681	26.3208	71.6788	94.3657	46.3661	101.312	42.9847	54.8011	85.8304	156.289	75.3484	37.8854	83.319		LPE 16:0	50.823	40.6455	67.966	87.7345		LPE 16:0	6.20506	8.7034	12.3953	19.1849		Lysophosphatidylethanolamine (LPE)	LPE 16:0	50.8 ± 6.20	40.6 ± 8.70	67.9 ± 12.3	87.7 ± 19.1
LPE 16:1	0.640727	0.888518	0.566898	0.751901	0.646663	0.50972	0.596314	0.544277	0.662814	0.86368	1.21695	0.577003	1.06613	0.64752	0.543798	1.50209	2.44509	0.888951	0.543959	1.06979		LPE 16:1	0.698941	0.635361	0.81028	1.28997		LPE 16:1	0.0558128	0.0626458	0.13834	0.327499		Lysophosphatidylethanolamine (LPE)	LPE 16:1	0.69 ± 0.05	0.63 ± 0.06	0.81 ± 0.13	1.28 ± 0.32
LPE 18:0	75.8499	68.9326	126.07	133.02	72.2139	48.8372	95.9374	48.9156	50.9903	123.945	143.799	105.317	142.374	64.1704	97.7886	82.1819	169.019	114.38	64.3188	138.997		LPE 18:0	95.2173	73.7251	110.69	113.78		LPE 18:0	14.0998	15.4389	14.9324	18.8846		Lysophosphatidylethanolamine (LPE)	LPE 18:0	95.2 ± 14.0	73.7 ± 15.4	110 ± 14.9	113 ± 18.8
LPE 18:1	19.893	14.954	10.3307	22.3862	13.1072	12.4099	16.7611	9.33043	15.7967	13.7601	28.5672	20.6236	26.3867	23.597	19.9368	33.2828	39.4133	33.49	13.6228	26.8149		LPE 18:1	16.1342	13.6116	23.8223	29.3248		LPE 18:1	2.20741	1.31317	1.65029	4.40253		Lysophosphatidylethanolamine (LPE)	LPE 18:1	16.1 ± 2.20	13.6 ± 1.31	23.8 ± 1.65	29.3 ± 4.40
LPE 18:2	2.59353	2.33076	3.52334	2.5271	4.07417	1.80474	1.6776	3.02426	3.0024	3.73898	2.69287	1.01039	2.63941	1.32243	0.787196	3.74249	4.80926	1.671	1.76642	5.94959		LPE 18:2	3.00978	2.6496	1.69046	3.58775		LPE 18:2	0.33645	0.394345	0.40738	0.83921		Lysophosphatidylethanolamine (LPE)	LPE 18:2	3.00 ± 0.33	2.64 ± 0.39	1.69 ± 0.40	3.58 ± 0.83
LPE 20:3	0.531212	0.449175	0.484994	0.651143	0.438062	0.382524	0.456637	0.37303	0.627962	0.484242	0.644031	0.471898	0.535243	0.448366	0.422013	0.746699	0.728228	0.893022	0.464061	0.747917		LPE 20:3	0.510917	0.464879	0.50431	0.715985		LPE 20:3	0.038644	0.045966	0.0396433	0.0696134		Lysophosphatidylethanolamine (LPE)	LPE 20:3	0.51 ± 0.03	0.46 ± 0.04	0.50 ± 0.03	0.71 ± 0.06
LPE 20:4	16.6455	11.5097	26.868	23.0156	29.7767	14.7712	14.3222	10.3241	14.6677	26.6848	28.0771	10.1963	33.649	10.353	9.04758	21.8763	41.7339	11.8621	12.4055	30.5602		LPE 20:4	21.5631	16.154	18.2646	23.6876		LPE 20:4	3.33893	2.7601	5.22308	5.67147		Lysophosphatidylethanolamine (LPE)	LPE 20:4	21.5 ± 3.33	16.1 ± 2.76	18.2 ± 5.22	23.6 ± 5.67
LPE 22:4	0.240044	0.167615	0.247237	0.259291	0.173924	0.218924	0.153958	0.164529	0.188213	0.20894	0.232532	0.157348	0.207044	0.189004	0.154542	0.196614	0.248714	0.223697	0.267063	0.220348		LPE 22:4	0.217622	0.186913	0.188094	0.231287		LPE 22:4	0.0193988	0.0124472	0.0148421	0.0121719		Lysophosphatidylethanolamine (LPE)	LPE 22:4	0.21 ± 0.01	0.18 ± 0.01	0.18 ± 0.01	0.23 ± 0.01
LPE 22:5	0.488819	0.396635	0.511255	0.553922	0.581862	0.381025	0.34478	0.309564	0.444684	0.432957	0.497151	0.290644	0.384939	0.332274	0.361308	0.437924	0.504496	0.477872	0.248968	0.337113		LPE 22:5	0.506499	0.382602	0.373263	0.401275		LPE 22:5	0.0318855	0.025649	0.0347373	0.0475285		Lysophosphatidylethanolamine (LPE)	LPE 22:5	0.50 ± 0.03	0.38 ± 0.02	0.37 ± 0.03	0.40 ± 0.04
LPE 22:6	15.7852	10.4244	40.8922	23.5771	31.4005	14.124	17.44	8.19803	15.2989	41.8334	24.2322	8.4505	24.8503	5.73608	6.26318	13.0378	28.552	6.98614	10.2293	26.7473		LPE 22:6	24.4159	19.3789	13.9065	17.1105		LPE 22:6	5.43695	5.81908	4.36653	4.41711		Lysophosphatidylethanolamine (LPE)	LPE 22:6	24.4 ± 5.43	19.3 ± 5.81	13.9 ± 4.36	17.1 ± 4.41
LPI 16:0	0.750221	0.894261	0.679513	0.624822	0.579991	0.505333	0.715589	0.894503	0.529594	1.16713	0.950214	0.95145	1.21756	0.663134	0.907292	1.41428	2.30534	0.897064	0.914848	1.44019		LPI 16:0	0.705761	0.76243	0.93793	1.39434		LPI 16:0	0.0550306	0.123234	0.0880277	0.255893		Lysophosphatidylinositol (LPI)	LPI 16:0	0.70 ± 0.05	0.76 ± 0.12	0.93 ± 0.08	1.39 ± 0.25
LPI 16:1	0.213194	0.218868	0.324014	0.200133	0.221094	0.223817	0.183891	0.207527	0.231542	0.328355	0.233567	0.200991	0.209632	0.102438	0.127924	0.247893	0.30703	0.128778	0.183025	0.355454		LPI 16:1	0.235461	0.235026	0.17491	0.244436		LPI 16:1	0.0224358	0.0247175	0.0252848	0.0408675		Lysophosphatidylinositol (LPI)	LPI 16:1	0.23 ± 0.02	0.23 ± 0.02	0.17 ± 0.02	0.24 ± 0.04
LPI 18:0	44.1129	47.879	50.6223	39.8566	28.5084	27.0032	53.2777	34.4815	25.8665	69.5638	47.6846	59.4365	70.4992	44.4582	51.489	58.806	109.817	55.3562	44.5334	66.3726		LPI 18:0	42.1958	42.0385	54.7135	66.977		LPI 18:0	3.87169	8.45182	4.67155	11.2719		Lysophosphatidylinositol (LPI)	LPI 18:0	42.1 ± 3.87	42.0 ± 8.45	54.7 ± 4.67	66.9 ± 11.2
LPI 18:1	1.45889	1.29933	0.638707	0.912628	0.957664	1.07327	1.1867	1.11735	0.979321	1.51502	1.24574	1.32103	1.29235	1.25419	0.873137	2.37779	2.71147	1.32466	1.32941	2.01428		LPI 18:1	1.05344	1.17433	1.19729	1.95152		LPI 18:1	0.14592	0.0915722	0.0821611	0.277771		Lysophosphatidylinositol (LPI)	LPI 18:1	1.05 ± 0.14	1.17 ± 0.09	1.19 ± 0.08	1.95 ± 0.27
LPI 20:4	3.45727	2.8386	3.14864	2.80668	2.90513	2.54902	2.86972	2.69327	2.21335	4.20318	3.54808	3.1001	3.2994	2.51776	2.7219	4.43051	5.89578	2.98956	3.06262	5.65817		LPI 20:4	3.03126	2.90571	3.03745	4.40733		LPI 20:4	0.122214	0.341793	0.187475	0.616399		Lysophosphatidylinositol (LPI)	LPI 20:4	3.03 ± 0.12	2.90 ± 0.34	3.03 ± 0.18	4.40 ± 0.61
LPS 16:0	0.103116	0.166932	0.0764259	0.134976	0.148611	0.178136	0.150088	0.149318	0.14977	0.217753	0.236657	0.176816	0.198047	0.10456	0.283502	0.222354	0.341515	0.123051	0.155864	0.20358		LPS 16:0	0.126012	0.169013	0.199917	0.209273		LPS 16:0	0.0161995	0.01337	0.029972	0.037402		Lysophosphatidylserine (LPS)	LPS 16:0	0.12 ± 0.01	0.16 ± 0.01	0.19 ± 0.02	0.20 ± 0.03
LPS 18:1	0.0515785	0.157765	0.043504	0.176875	0.180514	0.206857	0.142164	0.15049	0.183299	0.207497	0.113276	0.155149	0.190305	0.152341	0.159	0.220759	0.32346	0.115491	0.108222	0.22678		LPS 18:1	0.122047	0.178061	0.154014	0.198943		LPS 18:1	0.030688	0.0137329	0.0122589	0.0399687		Lysophosphatidylserine (LPS)	LPS 18:1	0.12 ± 0.03	0.17 ± 0.01	0.15 ± 0.01	0.19 ± 0.03
LPS 20:4	0.896504	0.569535	0.890983	0.750995	0.94129	0.858868	0.643427	0.649059	0.7571	1.13386	0.798529	0.50865	0.700945	0.348046	0.597209	0.671503	0.890816	0.357966	0.521368	0.745758		LPS 20:4	0.809862	0.808463	0.590676	0.637482		LPS 20:4	0.0680379	0.0904736	0.0777825	0.0918342		Lysophosphatidylserine (LPS)	LPS 20:4	0.80 ± 0.06	0.80 ± 0.09	0.59 ± 0.07	0.63 ± 0.09
LPS 22:6	0.550924	0.359014	0.650544	0.37179	0.573592	0.433651	0.434839	0.465123	0.609973	0.816547	0.440035	0.287208	0.435666	0.212631	0.268533	0.614828	0.614858	0.267763	0.401346	0.973205		LPS 22:6	0.501173	0.552027	0.328815	0.5744		LPS 22:6	0.0578708	0.0736975	0.0461795	0.119643		Lysophosphatidylserine (LPS)	LPS 22:6	0.50 ± 0.05	0.55 ± 0.07	0.32 ± 0.04	0.57 ± 0.11
MG 18:1	0.0833198	0.0476101	0.00460751	0.0334521	0.119393	0.0920573	0.0246988	0.0230375	0.0504948	0.0054019	0.229806	0.218194	0.0834883	0.113191	0.203459	0.0713664	0.147009	0.189149	0.136161	0.101845		MG 18:1	0.0576765	0.039138	0.169628	0.129106		MG 18:1	0.0199637	0.0150587	0.0297739	0.0200655		Monoacylglycerol (MG)	MG 18:1	0.05 ± 0.01	0.03 ± 0.01	0.16 ± 0.02	0.12 ± 0.02
MG 22:6	0.17584	0.15261	0.0961267	0.152638	0.16385	0.23462	0.145769	0.0520967	0.114825	0.0279563	0.720109	0.576961	0.216985	0.200696	0.421429	0.149745	0.282324	0.324904	0.229322	0.0605354		MG 22:6	0.148213	0.115053	0.427236	0.209366		MG 22:6	0.0137107	0.0365985	0.100934	0.0473156		Monoacylglycerol (MG)	MG 22:6	0.14 ± 0.01	0.11 ± 0.03	0.42 ± 0.10	0.20 ± 0.04
OxLPC 20:2 OO	0.237812	0.529947	0.549605	0.205454	0.345241	0.224164	0.890744	0.212977	0.161418	0.621092	0.652216	0.19327	0.647685	0.191066	0.52053	0.259775	0.201416	0.181204	0.451853	0.343759		OxLPC 20:2 OO	0.373612	0.422079	0.440953	0.287602		OxLPC 20:2 OO	0.0717419	0.143194	0.104281	0.0498272		Oxidized Lysophosphatidylcholine (OxLPC)	OxLPC 20:2 OO	0.37 ± 0.07	0.42 ± 0.14	0.44 ± 0.10	0.28 ± 0.04
OxPE 18:0_22:3 OH	0.615505	0.655984	0.970051	0.997342	0.869187	0.429761	0.426101	0.531689	0.74712	0.818255	0.66874	0.270506	0.808555	0.515267	0.259299	0.774915	2.20618	0.627458	0.398836	0.664644		OxPE 18:0_22:3 OH	0.821614	0.590585	0.504473	0.934407		OxPE 18:0_22:3 OH	0.0790858	0.0814631	0.108263	0.323781		Oxidized Phosphatidylethanolamine (OxPE(	OxPE 18:0_22:3 OH	0.82 ± 0.07	0.59 ± 0.08	0.50 ± 0.10	0.93 ± 0.32
OxTG 16:0_16:1_18:1 OH	2.34065	1.97131	0.437047	2.24219	1.12969	2.55224	2.92667	0.863211	1.41283	1.07538	4.64596	10.9429	4.79578	10.0044	10.85	3.0447	1.86601	8.11263	8.35868	1.11874		OxTG 16:0_16:1_18:1 OH	1.62418	1.76607	8.24781	4.50015		OxTG 16:0_16:1_18:1 OH	0.365347	0.41122	1.44932	1.5561		Oxidized Triacyglycerol (OxTG)	OxTG 16:0_16:1_18:1 OH	1.62 ± 0.36	1.76 ± 0.41	8.24 ± 1.44	4.50 ± 1.55
OxTG 16:0_16:1_9:0 CHO	2	1.66887	0.338355	1.78469	0.965223	2.57103	4.39786	0.757264	0.957865	1.23393	4.92523	16.644	3.4073	7.85109	18.8612	1.65643	1.59101	14.1465	9.55003	1.40048		OxTG 16:0_16:1_9:0 CHO	1.35143	1.98359	10.3378	5.66889		OxTG 16:0_16:1_9:0 CHO	0.306969	0.681607	3.12992	2.62566		Oxidized Triacyglycerol (OxTG)	OxTG 16:0_16:1_9:0 CHO	1.35 ± 0.30	1.98 ± 0.68	10.3 ± 3.12	5.66 ± 2.62
OxTG 16:0_18:1_11:0 CHO	0.997249	0.56414	0.208536	1.28508	0.322642	1.54764	1.72415	0.219916	0.29384	0.290058	1.42971	11.1749	1.17415	4.08702	11.3004	0.643298	0.370212	9.93528	4.10867	0.0613176		OxTG 16:0_18:1_11:0 CHO	0.67553	0.81512	5.83323	3.02376		OxTG 16:0_18:1_11:0 CHO	0.203725	0.336497	2.26462	1.87657		Oxidized Triacyglycerol (OxTG)	OxTG 16:0_18:1_11:0 CHO	0.67 ± 0.20	0.81 ± 0.33	5.83 ± 2.26	3.02 ± 1.87
OxTG 16:0_18:1_18:1 OH	3.57832	3.52376	1.14879	3.93261	2.07714	4.47031	5.43422	1.82952	2.0806	2.9547	9.1507	27.4273	9.7764	24.8333	26.4438	5.70127	2.967	16.9081	19.5863	1.74922		OxTG 16:0_18:1_18:1 OH	2.85212	3.35387	19.5263	9.38238		OxTG 16:0_18:1_18:1 OH	0.531407	0.695646	4.13011	3.69953		Oxidized Triacyglycerol (OxTG)	OxTG 16:0_18:1_18:1 OH	2.85 ± 0.53	3.35 ± 0.69	19.5 ± 4.13	9.38 ± 3.69
OxTG 16:0_18:1_18:2 OH_a	4.68974	3.51101	1.59098	4.72421	2.17973	4.65888	6.0139	1.93976	2.93375	3.99862	9.45253	20.423	10.1236	20.4222	23.2181	5.52116	4.2656	13.4924	18.8494	2.10704		OxTG 16:0_18:1_18:2 OH_a	3.33914	3.90898	16.7279	8.84713		OxTG 16:0_18:1_18:2 OH_a	0.639233	0.701069	2.88074	3.1552		Oxidized Triacyglycerol (OxTG)	OxTG 16:0_18:1_18:2 OH_a	3.33 ± 0.63	3.90 ± 0.70	16.7 ± 2.88	8.84 ± 3.15
OxTG 16:0_18:1_18:2 OH_b	10.8643	4.06844	1.80535	9.68279	3.21026	5.75756	7.44262	2.24554	6.44942	4.4516	7.28467	16.9659	7.87392	21.0755	18.4747	3.53861	3.44573	16.7797	14.3742	2.76158		OxTG 16:0_18:1_18:2 OH_b	5.92623	5.26935	14.3349	8.17995		OxTG 16:0_18:1_18:2 OH_b	1.82079	0.899059	2.83678	3.04661		Oxidized Triacyglycerol (OxTG)	OxTG 16:0_18:1_18:2 OH_b	5.92 ± 1.82	5.26 ± 0.89	14.3 ± 2.83	8.17 ± 3.04
OxTG 16:1_18:1_9:0 CHO	6.08586	3.97081	2.12166	6.07321	3.33244	7.61942	11.0031	2.32629	2.61444	4.45837	10.8419	45.9006	9.63423	20.7876	47.0433	3.10467	5.09812	35.7184	30.2427	4.48622		OxTG 16:1_18:1_9:0 CHO	4.3168	5.60432	26.8415	15.73		OxTG 16:1_18:1_9:0 CHO	0.778521	1.64628	8.24648	7.10287		Oxidized Triacyglycerol (OxTG)	OxTG 16:1_18:1_9:0 CHO	4.31 ± 0.77	5.60 ± 1.64	26.8 ± 8.24	15.7 ± 7.10
OxTG 18:1_18:1_18:1 OH	3.25726	3.08911	1.34682	3.02925	1.90405	4.19034	4.2327	1.66034	1.91645	2.26694	5.37729	14.8801	4.867	12.9178	14.8937	3.78526	2.33445	11.0952	12.0022	1.87827		OxTG 18:1_18:1_18:1 OH	2.5253	2.85335	10.5872	6.21906		OxTG 18:1_18:1_18:1 OH	0.37963	0.562808	2.26131	2.20314		Oxidized Triacyglycerol (OxTG)	OxTG 18:1_18:1_18:1 OH	2.52 ± 0.37	2.85 ± 0.56	10.5 ± 2.26	6.21 ± 2.20
OxTG 18:1_18:1_18:2 OH	1.85881	1.97823	0.76837	1.10072	1.3325	2.4186	1.96078	0.754487	0.901737	1.85543	3.28787	6.69943	3.63516	7.13526	7.35043	2.5508	2.12714	6.44096	7.50161	0.758539		OxTG 18:1_18:1_18:2 OH	1.40773	1.57821	5.62163	3.87581		OxTG 18:1_18:1_18:2 OH	0.227775	0.321372	0.889775	1.30876		Oxidized Triacyglycerol (OxTG)	OxTG 18:1_18:1_18:2 OH	1.40 ± 0.22	1.57 ± 0.32	5.62 ± 0.88	3.87 ± 1.30
OxTG 18:1_18:2_9:0 CHO	3.01416	1.61253	0.694041	2.07619	1.41624	2.66559	3.87437	0.704354	0.465992	1.61267	4.33718	13.3962	2.04824	6.64673	10.8879	0.768627	1.45148	5.35055	10.5345	1.3459		OxTG 18:1_18:2_9:0 CHO	1.76263	1.86459	7.46324	3.89022		OxTG 18:1_18:2_9:0 CHO	0.383994	0.63429	2.08194	1.84993		Oxidized Triacyglycerol (OxTG)	OxTG 18:1_18:2_9:0 CHO	1.76 ± 0.38	1.86 ± 0.63	7.46 ± 2.08	3.89 ± 1.84
PA 16:0_18:1	24.1031	30.5062	13.8997	25.3348	13.7752	19.4212	15.2754	25.165	25.6969	14.5186	28.3691	41.2429	32.7331	49.849	52.8626	17.1404	12.3088	34.3989	38.0868	11.5602		PA 16:0_18:1	21.5238	20.0154	41.0114	22.699		PA 16:0_18:1	3.31682	2.36468	4.7274	5.6418		Phosphatidic Acid (PA)	PA 16:0_18:1	21.5 ± 3.31	20.0 ± 2.36	41.0 ± 4.72	22.6 ± 5.64
PA 34:0	2.24369	3.06874	2.51147	2.39704	3.12232	2.91135	1.58102	3.49779	2.86321	4.61724	6.23479	0.779439	1.95414	1.54877	1.25355	4.3757	5.62022	2.12891	1.6067	3.50277		PA 34:0	2.66865	3.09412	2.35414	3.44686		PA 34:0	0.179577	0.492902	0.988915	0.731866		Phosphatidic Acid (PA)	PA 34:0	2.66 ± 0.17	3.09 ± 0.49	2.35 ± 0.98	3.44 ± 0.73
PA 34:2	11.9115	12.2969	6.12775	10.5774	8.7462	8.49227	6.74359	11.715	11.7997	6.2872	14.5663	13.6686	14.0509	20.6635	15.4074	10.9749	5.43671	10.8456	14.995	7.27317		PA 34:2	9.93194	9.00756	15.6713	9.90507		PA 34:2	1.13591	1.18148	1.28158	1.65575		Phosphatidic Acid (PA)	PA 34:2	9.93 ± 1.13	9.00 ± 1.18	15.6 ± 1.28	9.90 ± 1.65
PA 34:3	4.53395	4.78472	2.34656	3.12006	3.57419	3.62714	3.29188	5.05191	4.92402	3.14102	5.50745	3.74823	3.37093	4.19414	3.36463	3.90883	1.63722	2.10929	4.04615	3.71822		PA 34:3	3.6719	4.00719	4.03708	3.08394		PA 34:3	0.450117	0.408557	0.397872	0.502571		Phosphatidic Acid (PA)	PA 34:3	3.67 ± 0.45	4.00 ± 0.40	4.03 ± 0.39	3.08 ± 0.50
PA 35:1	0.159457	0.489709	0.200939	0.17072	0.497552	0.893645	0.33822	0.47107	0.110542	0.0991442	0.523711	0.514135	0.314843	0.483171	0.55731	0.596036	0.407513	0.51501	0.469957	0.456501		PA 35:1	0.303676	0.382524	0.478634	0.489004		PA 35:1	0.0778549	0.14583	0.0426206	0.0317743		Phosphatidic Acid (PA)	PA 35:1	0.30 ± 0.07	0.38 ± 0.14	0.47 ± 0.04	0.48 ± 0.03
PA 36:1	3.61329	4.34551	2.88492	5.14695	4.01513	2.97438	2.6181	4.9537	4.2106	2.17419	5.44523	2.66903	3.73985	8.34792	2.15634	6.52414	3.6951	4.8804	3.14168	3.2045		PA 36:1	4.00116	3.38619	4.47167	4.28916		PA 36:1	0.376035	0.517941	1.12069	0.639953		Phosphatidic Acid (PA)	PA 36:1	4.00 ± 0.37	3.38 ± 0.51	4.47 ± 1.12	4.28 ± 0.63
PA 36:2	5.17767	3.98082	1.01479	4.64597	1.77873	4.83712	2.34026	3.7456	5.19554	2.38179	2.51322	4.24478	2.01474	7.36946	4.08943	1.18855	0.74664	4.93715	4.00242	1.75805		PA 36:2	3.3196	3.70006	4.04633	2.52656		PA 36:2	0.816557	0.596588	0.937076	0.822743		Phosphatidic Acid (PA)	PA 36:2	3.31 ± 0.81	3.70 ± 0.59	4.04 ± 0.93	2.52 ± 0.82
PA 36:3	7.03223	5.61086	3.25075	6.35579	4.21755	5.25699	3.34864	6.22944	7.20743	3.75405	7.05963	4.94252	4.84386	6.77584	4.51932	5.75481	2.6733	4.23885	5.05923	4.64112		PA 36:3	5.29344	5.15931	5.62823	4.47346		PA 36:3	0.692201	0.728107	0.532964	0.515206		Phosphatidic Acid (PA)	PA 36:3	5.29 ± 0.69	5.15 ± 0.72	5.62 ± 0.53	4.47 ± 0.51
PA 36:4	8.06418	7.44561	5.31948	9.71558	5.42648	7.24595	6.81028	5.06437	7.28749	8.07837	12.6597	6.26239	8.49376	11.9964	10.4333	13.2687	8.61114	8.27634	5.71445	6.13787		PA 36:4	7.19427	6.89729	9.9691	8.4017		PA 36:4	0.83117	0.501794	1.17219	1.34339		Phosphatidic Acid (PA)	PA 36:4	7.19 ± 0.83	6.89 ± 0.50	9.96 ± 1.17	8.40 ± 1.34
PA 36:5	2.17381	1.24622	1.22426	1.29138	1.19576	1.93734	1.55543	0.871448	1.14526	1.46149	2.39501	1.70564	3.0254	3.88788	1.78773	2.83849	1.62856	1.06751	1.82326	1.11085		PA 36:5	1.42628	1.39419	2.56033	1.69374		PA 36:5	0.187534	0.181764	0.408253	0.321201		Phosphatidic Acid (PA)	PA 36:5	1.42 ± 0.18	1.39 ± 0.18	2.56 ± 0.40	1.69 ± 0.32
PA 38:1	10.2559	11.4021	11.138	13.1472	14.4599	10.1167	10.1057	11.7973	10.0509	9.78092	19.7141	7.75611	11.3842	16.5531	8.58831	14.9618	9.38973	12.697	9.46384	8.61811		PA 38:1	12.0806	10.3703	12.7992	11.0261		PA 38:1	0.757528	0.361948	2.3138	1.20826		Phosphatidic Acid (PA)	PA 38:1	12.0 ± 0.75	10.3 ± 0.36	12.7 ± 2.31	11.0 ± 1.20
PA 38:2	3.32965	3.74539	2.62835	4.68503	3.57271	2.83186	2.72137	3.73125	3.34277	2.52936	4.32593	1.37312	2.40868	4.42982	1.90841	3.62289	1.83001	3.54814	2.19666	1.73247		PA 38:2	3.59223	3.03132	2.88919	2.58603		PA 38:2	0.332872	0.220763	0.629644	0.41548		Phosphatidic Acid (PA)	PA 38:2	3.59 ± 0.33	3.03 ± 0.22	2.88 ± 0.62	2.58 ± 0.41
PA 38:5	4.87704	1.7912	1.24712	2.89833	2.15266	5.64619	2.96707	2.98589	3.55753	1.35767	4.36264	2.8827	1.46736	3.72037	3.48123	3.05059	1.70556	1.66235	2.39733	1.88976		PA 38:5	2.59327	3.30287	3.18286	2.14112		PA 38:5	0.630802	0.691125	0.490045	0.262193		Phosphatidic Acid (PA)	PA 38:5	2.59 ± 0.63	3.30 ± 0.69	3.18 ± 0.49	2.14 ± 0.26
PA 38:6	10.015	6.39974	6.11797	7.00083	7.59162	9.07722	7.46934	6.72256	9.46286	7.77914	8.75263	7.93492	7.25902	7.32382	9.49699	7.43639	5.3585	5.14974	6.25672	5.97638		PA 38:6	7.42504	8.10222	8.15348	6.03555		PA 38:6	0.695539	0.510409	0.430126	0.403598		Phosphatidic Acid (PA)	PA 38:6	7.42 ± 0.69	8.10 ± 0.51	8.15 ± 0.43	6.03 ± 0.40
PA 40:4	49.9336	41.6833	48.5838	73.5668	91.1821	64.8024	68.0885	53.8051	39.7427	64.0203	66.2604	36.8598	63.1369	39.8311	47.5535	39.565	41.711	45.4536	42.9537	41.2813		PA 40:4	60.9899	58.0918	50.7283	42.1929		PA 40:4	9.26998	5.1729	5.98492	0.97929		Phosphatidic Acid (PA)	PA 40:4	60.9 ± 9.26	58.0 ± 5.17	50.7 ± 5.98	42.1 ± 0.97
PA 40:5	26.6363	16.59	25.4907	36.7345	38.5536	33.0708	32.8951	19.0028	21.6032	29.0999	35.2128	17.9196	20.6231	15.7784	22.3039	16.1054	13.2303	14.7975	17.4841	14.8518		PA 40:5	28.801	27.1344	22.3676	15.2938		PA 40:5	4.0175	2.90694	3.40035	0.712597		Phosphatidic Acid (PA)	PA 40:5	28.8 ± 4.01	27.1 ± 2.90	22.3 ± 3.40	15.2 ± 0.71
PA 42:10	1.39279	0.66818	0.132202	2.47742	4.0081	6.97407	1.72464	0.561548	0.402595	1.1458	2.50631	2.00201	3.30947	0.985232	10.8268	2.5462	2.9569	1.30513	2.07605	2.06528		PA 42:10	1.73574	2.16173	3.92597	2.18991		PA 42:10	0.690737	1.2255	1.76589	0.276275		Phosphatidic Acid (PA)	PA 42:10	1.73 ± 0.69	2.16 ± 1.22	3.92 ± 1.76	2.18 ± 0.27
PA 42:4	3.27971	7.06852	6.95355	11.2053	6.54158	8.04409	5.52604	6.11555	6.44003	8.70116	10.0349	1.94406	4.31501	5.90002	3.51712	9.55165	5.36472	4.82057	3.96332	4.93708		PA 42:4	7.00973	6.96538	5.14221	5.72747		PA 42:4	1.25979	0.601932	1.37959	0.982734		Phosphatidic Acid (PA)	PA 42:4	7.00 ± 1.25	6.96 ± 0.60	5.14 ± 1.37	5.72 ± 0.98
PC 15:0_18:1	74.474	96.76	53.9601	73.7187	72.7438	64.9935	61.035	101.048	91.2543	76.0372	127.41	98.6797	91.1756	92.3355	90.2743	115.369	96.6693	75.1972	80.8301	86.05		PC 15:0_18:1	74.3313	78.8735	99.9751	90.8232		PC 15:0_18:1	6.78584	7.62854	7.01523	7.08347		Phosphatidylcholine (PC)	PC 15:0_18:1	74.3 ± 6.78	78.8 ± 7.62	99.9 ± 7.01	90.8 ± 7.08
PC 15:1_18:1	62.5926	74.1636	48.458	76.2017	90.357	46.3105	37.8846	80.2203	70.02	55.1003	110.675	85.9635	126.462	128.229	147.881	114.163	138.217	84.9141	87.7171	78.4184		PC 15:1_18:1	70.3546	57.9071	119.842	100.686		PC 15:1_18:1	7.0303	7.70668	10.3251	11.1871		Phosphatidylcholine (PC)	PC 15:1_18:1	70.3 ± 7.03	57.9 ± 7.70	119 ± 10.3	100 ± 11.1
PC 16:0_17:1	60.2828	90.4605	49.503	87.148	84.8008	54.6903	63.7444	66.421	85.5166	77.9374	115.466	52.8557	118.584	86.343	63.8821	113.799	163.408	57.7363	65.6913	73.9633		PC 16:0_17:1	74.439	69.6619	87.4261	94.9197		PC 16:0_17:1	8.20907	5.42919	13.2432	19.6509		Phosphatidylcholine (PC)	PC 16:0_17:1	74.4 ± 8.20	69.6 ± 5.42	87.4 ± 13.2	94.9 ± 19.6
PC 16:0_18:0	221.718	254.085	258.011	279.474	328.201	232.594	252.307	243.874	250.905	299.364	300.937	123.744	212.895	179.765	151.941	268.338	269.62	137.926	176.439	240.647		PC 16:0_18:0	268.298	255.809	193.856	218.594		PC 16:0_18:0	17.5938	11.4339	30.5778	26.3143		Phosphatidylcholine (PC)	PC 16:0_18:0	268. ± 17.5	255. ± 11.4	193. ± 30.5	218. ± 26.3
PC 16:0_18:1	3653.63	4706.55	3135.49	4557.96	4283.89	3015.93	3524.76	4082.99	4384.15	4385.03	6792.03	4482.58	6768.68	5404.58	5093.81	6201.06	6994.56	4169.01	4361.91	4525.71		PC 16:0_18:1	4067.5	3878.57	5708.34	5250.45		PC 16:0_18:1	294.591	266.761	462.121	567.003		Phosphatidylcholine (PC)	PC 16:0_18:1	4067 ± 294	3878 ± 266	5708 ± 462	5250 ± 567
PC 16:0_18:2	2411.4	4072.47	3665.33	3158.24	3787.12	1949.21	2562.83	4339.65	3245.23	4238.49	5805.27	2965.45	5909.29	3776.29	3266.03	5349.42	6266.21	2625.98	3765.66	4436.41		PC 16:0_18:2	3418.91	3267.08	4344.47	4488.74		PC 16:0_18:2	292.103	465.149	631.273	628.318		Phosphatidylcholine (PC)	PC 16:0_18:2	3418 ± 292	3267 ± 465.	4344 ± 631.	4488 ± 628.
PC 16:0_20:3	1455.64	2013.6	1205.49	1820.57	1735.84	1008.61	1329.24	1767.11	1791.08	1208.54	2914.66	2055.83	2761.46	2572.6	2272.51	2506.4	2478.9	1709.68	2228.05	1773.86		PC 16:0_20:3	1646.23	1420.92	2515.41	2139.38		PC 16:0_20:3	142.121	154.979	157.071	169.717		Phosphatidylcholine (PC)	PC 16:0_20:3	1646 ± 142.	1420 ± 154	2515 ± 157	2139 ± 169
PC 16:0_20:4	2452.67	3401.72	3282.29	3645.32	3514.77	2095.53	2996.34	2750.13	2419.95	4024.09	6273.06	3301.8	5931.38	4118	4062.07	4505.08	5197.59	2580.35	3119.95	2965.12		PC 16:0_20:4	3259.35	2857.2	4737.26	3673.62		PC 16:0_20:4	210.444	328.922	578.123	500.879		Phosphatidylcholine (PC)	PC 16:0_20:4	3259 ± 210	2857 ± 328	4737 ± 578	3673 ± 500
PC 16:0_20:5	169.539	394.897	218.644	326.77	237.164	156.978	235.323	210.169	283.653	218.032	348.66	188.186	338.415	245.359	217.32	246.39	454.62	173.401	296.607	330.113		PC 16:0_20:5	269.403	220.831	267.588	300.226		PC 16:0_20:5	40.3908	20.4394	32.3379	46.7583		Phosphatidylcholine (PC)	PC 16:0_20:5	269 ± 40.3	220 ± 20.4	267 ± 32.3	300 ± 46.7
PC 16:0_22:6	2996.53	3501.65	4449.87	4248.93	4419.29	2547.97	3914.6	3005.13	3030.69	5574.65	7807	3796.45	7674.01	3560.71	4285.23	4616.05	6775.22	2056.31	3925.24	3974.01		PC 16:0_22:6	3923.25	3614.61	5424.68	4269.37		PC 16:0_22:6	288.618	537.674	952.859	758.38		Phosphatidylcholine (PC)	PC 16:0_22:6	3923 ± 288	3614 ± 537	5424 ± 952	4269 ± 758
PC 16:1_18:2	124.616	200.123	130.719	165.551	251.172	117.455	117.704	210.328	162.107	185.219	345.546	139.515	326.758	212.221	110.126	331.791	422.338	124.852	175.673	262.087		PC 16:1_18:2	174.436	158.562	226.833	263.348		PC 16:1_18:2	23.4738	18.3876	47.7159	53.3066		Phosphatidylcholine (PC)	PC 16:1_18:2	174 ± 23.4	158 ± 18.3	226 ± 47.7	263 ± 53.3
PC 16:1_22:6	174.616	188.295	124.885	254.229	268.01	151.166	173.727	124.292	159.764	170.955	473.334	188.09	412.397	234.809	156.134	294.684	408.723	116.065	179.006	201.492		PC 16:1_22:6	202.007	155.981	292.953	239.994		PC 16:1_22:6	26.4288	8.89058	63.2061	51.0003		Phosphatidylcholine (PC)	PC 16:1_22:6	202 ± 26.4	155 ± 8.89	292 ± 63.2	239 ± 51.0
PC 17:0_18:1_a	155.288	164.506	116.19	168.833	152.947	124.816	139.087	148.422	161.165	165.119	193.003	161.922	149.381	135.645	151.926	136.587	159.685	115.791	125.221	127.759		PC 17:0_18:1_a	151.553	147.722	158.375	133.009		PC 17:0_18:1_a	9.30812	7.35902	9.61975	7.44676		Phosphatidylcholine (PC)	PC 17:0_18:1_a	151 ± 9.30	147 ± 7.35	158 ± 9.61	133 ± 7.44
PC 17:0_18:1_b	83.4766	101.296	57.4034	103.279	104.956	76.1064	76.5182	77.471	117.022	88.5208	106.403	53.6559	103.308	83.9904	65.0367	114.951	127.771	54.6383	68.7541	81.9902		PC 17:0_18:1_b	90.0821	87.1277	82.4789	89.6208		PC 17:0_18:1_b	9.03512	7.81953	10.3526	13.8102		Phosphatidylcholine (PC)	PC 17:0_18:1_b	90.0 ± 9.03	87.1 ± 7.81	82.4 ± 10.3	89.6 ± 13.8
PC 17:0_18:2	116.733	165.323	95.6626	131.203	153.886	97.5421	94.2734	172.757	175.188	105.937	173.353	78.8586	170.122	126.352	78.5329	194.163	189.792	68.7746	125.581	155.319		PC 17:0_18:2	132.561	129.139	125.444	146.726		PC 17:0_18:2	12.5339	18.4055	20.8123	23.1326		Phosphatidylcholine (PC)	PC 17:0_18:2	132 ± 12.5	129 ± 18.4	125 ± 20.8	146 ± 23.1
PC 17:0_20:3_a	77.3086	68.2266	56.3231	81.002	63.3833	54.3572	69.9417	64.6037	66.2749	61.5412	94.4916	89.1726	69.7533	64.3746	82.1416	55.4678	50.6187	58.3373	63.882	55.0553		PC 17:0_20:3_a	69.2487	63.3437	79.9867	56.6722		PC 17:0_20:3_a	4.50345	2.62412	5.69156	2.18476		Phosphatidylcholine (PC)	PC 17:0_20:3_a	69.2 ± 4.50	63.3 ± 2.62	79.9 ± 5.69	56.6 ± 2.18
PC 17:0_20:3_b	24.9105	23.1532	7.68882	21.4745	23.7155	15.7653	13.8245	20.4783	27.862	7.92815	28.8527	19.9812	29.2789	30.3582	15.885	30.763	25.9995	16.9805	22.077	24.0406		PC 17:0_20:3_b	20.1885	17.1717	24.8712	23.9721		PC 17:0_20:3_b	3.1735	3.34545	2.91591	2.26611		Phosphatidylcholine (PC)	PC 17:0_20:3_b	20.1 ± 3.17	17.1 ± 3.34	24.8 ± 2.91	23.9 ± 2.26
PC 17:0_20:4	103.386	102.647	104.063	143.166	125.633	85.3475	118.521	76.6934	86.0988	125.762	168.024	87.0593	144.656	100.681	81.4657	113.964	122.764	58.6808	77.3837	85.0081		PC 17:0_20:4	115.779	98.4846	116.377	91.5601		PC 17:0_20:4	8.09458	9.86502	17.0174	11.8334		Phosphatidylcholine (PC)	PC 17:0_20:4	115 ± 8.09	98.4 ± 9.86	116 ± 17.0	91.5 ± 11.8
PC 17:0_22:6	26.773	25.9946	27.3892	33.9248	30.6477	20.9819	26.3028	23.9132	32.3383	29.0359	30.3177	12.5474	27.9907	18.3252	13.1837	32.3475	32.0337	10.4941	18.6264	30.8476		PC 17:0_22:6	28.9458	26.5144	20.4729	24.8698		PC 17:0_22:6	1.47548	1.97098	3.70132	4.40802		Phosphatidylcholine (PC)	PC 17:0_22:6	28.9 ± 1.47	26.5 ± 1.97	20.4 ± 3.70	24.8 ± 4.40
PC 18:0_18:1	2949.23	2897.48	1997.12	3371.91	2868.76	2189.31	2510.2	2420.36	3021.69	2613.18	3401.23	2711.09	2972.4	3121.08	2947.13	2718.65	3047.81	2314.58	2400.09	2331.51		PC 18:0_18:1	2816.9	2550.95	3030.59	2562.53		PC 18:0_18:1	224.363	136.925	113.576	141.617		Phosphatidylcholine (PC)	PC 18:0_18:1	2816 ± 224	2550 ± 136	3030 ± 113	2562 ± 141
PC 18:0_18:2	3417.19	4026.64	2977.27	3854.94	3971.25	2450.71	2787.52	4090.58	3984.66	2959.63	3840.27	2471.05	3530.34	3310.06	2707.69	3353	3789.3	2235.24	3084.08	3160.4		PC 18:0_18:2	3649.46	3254.62	3171.88	3124.41		PC 18:0_18:2	199.226	330.399	255.047	253.759		Phosphatidylcholine (PC)	PC 18:0_18:2	3649 ± 199	3254 ± 330	3171 ± 255	3124 ± 253
PC 18:0_20:2	282.577	206.434	94.8935	260.668	249.336	152.411	159.749	215.315	263.921	66.5676	278.585	268.284	307.573	464.734	328.824	375.648	279.523	251.823	321.466	271.473		PC 18:0_20:2	218.782	171.593	329.6	299.987		PC 18:0_20:2	33.3607	33.1471	35.4324	22.0652		Phosphatidylcholine (PC)	PC 18:0_20:2	218. ± 33.3	171. ± 33.1	329. ± 35.4	299. ± 22.0
PC 18:0_20:3	1760.53	1536.07	1237.89	2049.61	1572	1128.7	1569.27	1310.66	1532.24	1155.31	2037.35	1849.91	1989.01	1850.31	1914.74	1340.44	1496.99	1471.11	1573.75	1296.63		PC 18:0_20:3	1631.22	1339.24	1928.26	1435.78		PC 18:0_20:3	133.985	91.9604	37.4079	51.2275		Phosphatidylcholine (PC)	PC 18:0_20:3	1631 ± 133	1339 ± 91.9	1928 ± 37.4	1435 ± 51.2
PC 18:0_20:4	3235.64	3030.34	3485.87	4421.52	3729.02	2399.13	3434.25	2306.29	2490.1	3801.26	4524.42	2582.71	4200.04	3116.34	2845.27	2777.83	3317.21	1910.1	2233.27	2403.49		PC 18:0_20:4	3580.48	2886.21	3453.76	2528.38		PC 18:0_20:4	240.825	305.624	383.801	241.809		Phosphatidylcholine (PC)	PC 18:0_20:4	3580 ± 240	2886 ± 305	3453 ± 383	2528 ± 241
PC 18:0_22:4	42.8389	49.5567	38.2746	56.7501	58.8445	35.2715	42.5426	41.6023	42.1454	38.5604	58.0366	43.6643	50.2866	56.5337	58.2667	48.5258	52.0911	34.7986	38.0752	45.6917		PC 18:0_22:4	49.2529	40.0244	53.3576	43.8365		PC 18:0_22:4	3.93677	1.37956	2.82375	3.22836		Phosphatidylcholine (PC)	PC 18:0_22:4	49.2 ± 3.93	40.0 ± 1.37	53.3 ± 2.82	43.8 ± 3.22
PC 18:0_22:5	105.876	59.5371	39.7162	120.728	91.5317	60.8749	69.0264	50.8436	62.0861	36.025	54.7515	33.428	43.0971	73.6456	45.9828	56.8533	42.0528	42.1049	22.4021	25.8645		PC 18:0_22:5	83.4778	55.7712	50.181	37.8555		PC 18:0_22:5	14.9036	5.72634	6.78212	6.24172		Phosphatidylcholine (PC)	PC 18:0_22:5	83.4 ± 14.9	55.7 ± 5.72	50.1 ± 6.78	37.8 ± 6.24
PC 18:0_22:6	1956.55	1658.18	2272.76	2662.97	2090.94	1378.53	2138.75	1411.66	1686.18	2709.46	2415.45	1419.45	2239.81	1320.44	1531.04	1370.83	2093.21	878.872	1493.66	1738.29		PC 18:0_22:6	2128.28	1864.92	1785.24	1514.97		PC 18:0_22:6	167.13	251.217	225.638	201.257		Phosphatidylcholine (PC)	PC 18:0_22:6	2128 ± 167	1864 ± 251	1785 ± 225	1514 ± 201
PC 19:0_18:1	58.2816	36.3197	16.2913	49.7	48.8906	35.0959	26.572	32.3052	54.7658	18.0355	74.8187	47.9819	74.2122	127.873	41.645	129.854	103.048	58.3099	76.2143	82.6427		PC 19:0_18:1	41.8966	33.3549	73.3062	90.0138		PC 19:0_18:1	7.2973	6.09611	15.206	12.2618		Phosphatidylcholine (PC)	PC 19:0_18:1	41.8 ± 7.29	33.3 ± 6.09	73.3 ± 15.2	90.0 ± 12.2
PC 19:0_20:4	24.6355	15.5921	6.7448	22.4067	20.6759	16.5015	14.7053	11.7549	16.4825	9.96501	67.6346	32.5206	52.3145	70.8824	20.6937	87.8302	54.9106	27.569	36.3909	46.55		PC 19:0_20:4	18.011	13.8818	48.8092	50.6501		PC 19:0_20:4	3.18658	1.30709	9.77167	10.3764		Phosphatidylcholine (PC)	PC 19:0_20:4	18.0 ± 3.18	13.8 ± 1.30	48.8 ± 9.77	50.6 ± 10.3
PC 20:0_18:1	63.0185	57.2166	39.818	68.9331	63.6129	44.8961	52.671	54.0663	75.0523	60.0063	94.896	79.9972	88.6317	188.484	122.48	122.616	100.229	101.372	94.0218	66.9449		PC 20:0_18:1	58.5198	57.3384	114.898	97.0368		PC 20:0_18:1	5.03026	5.04084	19.7237	8.9384		Phosphatidylcholine (PC)	PC 20:0_18:1	58.5 ± 5.03	57.3 ± 5.04	114. ± 19.7	97.0 ± 8.93
PC 20:4_22:6	73.1738	47.7159	51.1146	66.2495	101.908	221.457	344.444	187.203	209.191	340.224	101.32	50.609	116.002	85.3682	97.1172	277.451	298.488	131.883	210.308	188.84		PC 20:4_22:6	68.0323	260.504	90.0832	221.394		PC 20:4_22:6	9.68538	33.8614	11.0181	30.2329		Phosphatidylcholine (PC)	PC 20:4_22:6	68.0 ± 9.68	260. ± 33.8	90.0 ± 11.0	221. ± 30.2
PC 20:5_22:6	0.0953714	0.0648039	0.0344964	0.087099	0.113354	0.33309	0.432438	0.233278	0.423912	0.223401	0.0529687	0.0133655	0.06605	0.0556827	0.068468	0.215093	0.382617	0.122644	0.308184	0.320588		PC 20:5_22:6	0.079025	0.329224	0.051307	0.269825		PC 20:5_22:6	0.013594	0.0447427	0.00993308	0.0455127		Phosphatidylcholine (PC)	PC 20:5_22:6	0.07 ± 0.01	0.32 ± 0.04	0.05 ± 0.00	0.26 ± 0.04
PC 28:0	0.192599	0.234514	0.102922	0.315005	0.234119	0.164307	0.152206	0.166997	0.237641	0.0913254	0.141482	0.0754408	0.151785	0.145773	0.086659	0.170471	0.269562	0.129528	0.11492	0.158622		PC 28:0	0.215832	0.162495	0.120228	0.168621		PC 28:0	0.0345015	0.0232825	0.0161754	0.0271151		Phosphatidylcholine (PC)	PC 28:0	0.21 ± 0.03	0.16 ± 0.02	0.12 ± 0.01	0.16 ± 0.02
PC 30:0	20.4291	25.9207	16.545	32.6381	26.5216	18.5085	15.689	21.325	26.821	15.7032	16.8145	7.90757	15.7639	17.9386	9.65846	23.6228	24.5114	17.8531	12.9756	20.5899		PC 30:0	24.4109	19.6093	13.6166	19.9105		PC 30:0	2.75816	2.08315	2.02209	2.09449		Phosphatidylcholine (PC)	PC 30:0	24.4 ± 2.75	19.6 ± 2.08	13.6 ± 2.02	19.9 ± 2.09
PC 30:1	1.01106	1.4753	0.592386	1.40563	1.44196	1.05792	1.13835	0.959874	1.4033	1.00269	1.4163	0.623589	1.64586	1.47562	0.771142	1.58869	4.58054	1.13204	1.03887	1.366		PC 30:1	1.18527	1.11243	1.1865	1.94123		PC 30:1	0.170356	0.0786022	0.204548	0.666715		Phosphatidylcholine (PC)	PC 30:1	1.18 ± 0.17	1.11 ± 0.07	1.18 ± 0.20	1.94 ± 0.66
PC 31:0	9.00715	12.928	12.2141	16.0624	14.5837	9.47368	10.6576	11.1737	11.2522	13.547	11.9168	4.67749	10.9996	9.64122	6.69271	13.0042	13.8765	8.87866	7.80596	10.5946		PC 31:0	12.9591	11.2209	8.78558	10.832		PC 31:0	1.19256	0.662722	1.35454	1.16224		Phosphatidylcholine (PC)	PC 31:0	12.9 ± 1.19	11.2 ± 0.66	8.78 ± 1.35	10.8 ± 1.16
PC 31:1	0.906431	2.0334	0.741165	1.31756	1.41166	0.907923	1.02341	1.22101	1.41081	1.43438	1.91075	0.597065	2.52517	1.74259	0.742967	2.60667	6.19557	1.08704	1.14983	1.67812		PC 31:1	1.28204	1.19951	1.50371	2.54345		PC 31:1	0.225415	0.103997	0.365161	0.952734		Phosphatidylcholine (PC)	PC 31:1	1.28 ± 0.22	1.19 ± 0.10	1.50 ± 0.36	2.54 ± 0.95
PC 32:0	278.828	342.531	294.83	395.752	386.885	290.902	305.151	317.967	315.784	346.487	381.747	221.074	335.884	348.563	277.115	382.335	363.265	328.487	288.576	280.772		PC 32:0	339.765	315.258	312.877	328.687		PC 32:0	23.553	9.16035	28.5066	19.9732		Phosphatidylcholine (PC)	PC 32:0	339 ± 23.5	315 ± 9.16	312 ± 28.5	328 ± 19.9
PC 32:1	261.148	452.454	227.775	333.528	289.666	231.536	292.031	345.359	355.923	362.816	493.778	326.543	488.23	427.958	357.266	483.167	682.738	361.642	350.852	357.927		PC 32:1	312.914	317.533	418.755	447.265		PC 32:1	38.965	24.844	33.7816	63.7748		Phosphatidylcholine (PC)	PC 32:1	312 ± 38.9	317 ± 24.8	418 ± 33.7	447 ± 63.7
PC 32:2	19.003	31.0323	14.3634	23.455	46.0876	16.5922	17.3278	30.5389	30.6739	19.5889	35.9309	11.9611	54.8619	40.8168	14.9681	47.51	105.344	21.4383	28.9721	37.84		PC 32:2	26.7883	22.9443	31.7078	48.2209		PC 32:2	5.55236	3.16684	8.08415	14.9318		Phosphatidylcholine (PC)	PC 32:2	26.7 ± 5.55	22.9 ± 3.16	31.7 ± 8.08	48.2 ± 14.9
PC 32:3	0.0954585	0.181389	0.0847114	0.152124	0.170323	0.0955023	0.0865829	0.121998	0.157658	0.105756	0.137527	0.037926	0.145395	0.1555	0.0390259	0.17921	0.434407	0.10303	0.136957	0.135548		PC 32:3	0.136801	0.1135	0.103075	0.19783		PC 32:3	0.0197094	0.0125112	0.0265264	0.0603685		Phosphatidylcholine (PC)	PC 32:3	0.13 ± 0.01	0.11 ± 0.01	0.10 ± 0.02	0.19 ± 0.06
PC 33:0_a	7.63724	9.33201	4.78731	7.83292	10.0249	7.22771	6.76476	8.83547	10.1085	5.67024	8.8233	3.82964	7.792	7.92759	4.04007	10.5098	11.5305	5.49337	5.75127	8.27944		PC 33:0_a	7.92288	7.72133	6.48252	8.31289		PC 33:0_a	0.903483	0.784394	1.05559	1.21845		Phosphatidylcholine (PC)	PC 33:0_a	7.92 ± 0.90	7.72 ± 0.78	6.48 ± 1.05	8.31 ± 1.21
PC 33:0_b	5.25079	6.20711	5.62764	7.73115	8.02187	6.17063	5.57362	5.39954	6.05559	6.23988	5.65502	2.58805	4.939	4.96967	2.4611	6.86484	6.26461	3.75982	4.38334	4.90426		PC 33:0_b	6.56771	5.88785	4.12257	5.23538		PC 33:0_b	0.557504	0.168703	0.665123	0.579971		Phosphatidylcholine (PC)	PC 33:0_b	6.56 ± 0.55	5.88 ± 0.16	4.12 ± 0.66	5.23 ± 0.57
PC 33:3	0.12767	0.310599	0.174331	0.144502	0.30285	0.102159	0.110964	0.217323	0.206093	0.230503	0.208297	0.024061	0.314574	0.220503	0.0527036	0.423437	1.09599	0.130799	0.197188	0.216413		PC 33:3	0.21199	0.173408	0.164028	0.412765		PC 33:3	0.0394094	0.0275975	0.0546796	0.177685		Phosphatidylcholine (PC)	PC 33:3	0.21 ± 0.03	0.17 ± 0.02	0.16 ± 0.05	0.41 ± 0.17
PC 34:4	4.63548	5.91996	3.54892	6.10352	11.0707	4.22884	4.17309	3.87753	5.15468	3.63429	7.93536	2.43689	10.3085	7.60772	2.82843	9.23219	19.8656	3.36099	4.43744	5.32695		PC 34:4	6.25572	4.21369	6.22337	8.44464		PC 34:4	1.28981	0.258461	1.53946	3.02225		Phosphatidylcholine (PC)	PC 34:4	6.25 ± 1.28	4.21 ± 0.25	6.22 ± 1.53	8.44 ± 3.02
PC 35:3	6.21235	8.41683	4.1095	6.44517	8.91564	5.3125	4.53706	7.81014	8.37975	4.2518	9.47557	4.79794	10.7672	10.4286	4.06992	14.2208	13.0094	5.82725	8.9191	8.70929		PC 35:3	6.8199	6.05825	7.90785	10.1372		PC 35:3	0.860177	0.854162	1.43856	1.53335		Phosphatidylcholine (PC)	PC 35:3	6.81 ± 0.86	6.05 ± 0.85	7.90 ± 1.43	10.1 ± 1.53
PC 35:4	5.41868	10.6256	8.72509	8.34426	14.7728	5.53368	8.11372	6.56943	6.11068	9.89094	18.6884	3.69717	25.5265	12.5029	5.43652	18.8395	34.9257	4.92412	7.36641	9.50104		PC 35:4	9.5773	7.24369	13.1703	15.1113		PC 35:4	1.54326	0.788269	4.08119	5.48519		Phosphatidylcholine (PC)	PC 35:4	9.57 ± 1.54	7.24 ± 0.78	13.1 ± 4.08	15.1 ± 5.48
PC 36:0	1.71734	1.11637	1.18376	1.68234	2.06948	1.20523	1.37724	0.914086	1.27606	0.94598	1.24693	0.577703	1.51153	1.28671	0.733194	1.35813	1.55093	0.815007	0.890731	1.12612		PC 36:0	1.55386	1.14372	1.07121	1.14818		PC 36:0	0.178531	0.0915601	0.177342	0.138574		Phosphatidylcholine (PC)	PC 36:0	1.55 ± 0.17	1.14 ± 0.09	1.07 ± 0.17	1.14 ± 0.13
PC 36:6	3.20621	2.80425	2.27186	3.64837	6.05327	2.88021	3.03759	2.10481	3.4681	2.56196	4.92726	1.77333	4.77943	2.75779	1.59569	3.46169	9.83121	1.36309	2.66556	3.47494		PC 36:6	3.59679	2.81054	3.1667	4.1593		PC 36:6	0.654717	0.22898	0.71684	1.46928		Phosphatidylcholine (PC)	PC 36:6	3.59 ± 0.65	2.81 ± 0.22	3.16 ± 0.71	4.15 ± 1.46
PC 37:2_a	18.4562	10.6717	2.44913	12.9692	19.7161	9.63055	6.10788	11.5787	20.6922	2.32298	20.3583	9.72124	28.7731	48.6844	8.29459	56.1763	49.926	16.981	31.1977	43.7984		PC 37:2_a	12.8525	10.0665	23.1663	39.6159		PC 37:2_a	3.09443	3.09042	7.39065	7.00444		Phosphatidylcholine (PC)	PC 37:2_a	12.8 ± 3.09	10.0 ± 3.09	23.1 ± 7.39	39.6 ± 7.00
PC 37:2_b	6.68664	5.84992	2.56782	6.09066	7.48308	3.53589	2.8915	5.2328	6.92185	1.76184	8.59831	3.75357	16.9378	19.6668	3.73298	28.2587	27.3475	7.10441	13.4522	11.9743		PC 37:2_b	5.73562	4.06878	10.5379	17.6274		PC 37:2_b	0.840599	0.907934	3.31957	4.28735		Phosphatidylcholine (PC)	PC 37:2_b	5.73 ± 0.84	4.06 ± 0.90	10.5 ± 3.31	17.6 ± 4.28
PC 37:5	5.88747	4.84432	2.05348	7.52499	9.14394	5.84893	5.57954	3.32971	5.97639	2.95515	7.81655	2.81645	11.2629	9.34651	3.90417	9.842	11.1673	3.30178	4.72864	5.36011		PC 37:5	5.89084	4.73794	7.02931	6.87997		PC 37:5	1.20569	0.657184	1.60354	1.53128		Phosphatidylcholine (PC)	PC 37:5	5.89 ± 1.20	4.73 ± 0.65	7.02 ± 1.60	6.87 ± 1.53
PC 37:6	5.93364	7.92071	8.63644	7.55562	16.2911	5.74547	9.42364	5.85351	6.89567	12.3848	19.2149	3.64081	28.0812	9.93057	3.9811	17.346	42.0712	3.08918	8.53827	11.2688		PC 37:6	9.2675	8.06062	12.9697	16.4627		PC 37:6	1.81091	1.26777	4.71391	6.80147		Phosphatidylcholine (PC)	PC 37:6	9.26 ± 1.81	8.06 ± 1.26	12.9 ± 4.71	16.4 ± 6.80
PC 38:5_a	850.021	579.801	356.387	844.351	691.503	680.529	698.838	460.424	660.63	492.144	827.217	660.326	670.349	871.506	604.175	688.813	607.345	513.55	484.357	557.458		PC 38:5_a	664.413	598.513	726.714	570.305		PC 38:5_a	92.0871	50.514	51.8005	36.1866		Phosphatidylcholine (PC)	PC 38:5_a	664 ± 92.0	598 ± 50.5	726 ± 51.8	570 ± 36.1
PC 38:5_b	477.534	404.385	312.815	606.871	402.664	374.647	420.627	261.046	362.335	385.247	479.897	351.819	374.171	473.642	255.309	388.091	357.545	289.668	276.562	281.105		PC 38:5_b	440.854	360.781	386.967	318.594		PC 38:5_b	49.0355	26.76	41.762	22.7551		Phosphatidylcholine (PC)	PC 38:5_b	440 ± 49.0	360 ± 26.7	386 ± 41.7	318 ± 22.7
PC 38:9	0.301226	0.304108	0.223396	0.387399	0.529845	0.276083	0.296817	0.21624	0.322082	0.260098	0.495432	0.168297	0.445585	0.303565	0.165678	0.379462	0.887649	0.144415	0.282509	0.347624		PC 38:9	0.349195	0.274264	0.315711	0.408332		PC 38:9	0.0520831	0.0178409	0.0683941	0.126441		Phosphatidylcholine (PC)	PC 38:9	0.34 ± 0.05	0.27 ± 0.01	0.31 ± 0.06	0.40 ± 0.12
PC 39:3	2.13767	0.890995	0.259283	1.61602	1.4414	0.953474	0.77611	0.693405	1.65049	0.236872	2.7244	2.39976	4.98722	10.0343	1.81973	6.01772	5.10727	3.66156	5.007	4.53207		PC 39:3	1.26907	0.862069	4.39308	4.86512		PC 39:3	0.321493	0.229855	1.50925	0.385146		Phosphatidylcholine (PC)	PC 39:3	1.26 ± 0.32	0.86 ± 0.22	4.39 ± 1.50	4.86 ± 0.38
PC 39:5	6.10412	3.1677	1.23836	6.59566	6.50652	3.93353	3.3756	2.29982	4.29207	1.4977	4.22789	2.52553	4.81405	6.3419	2.19396	4.28317	5.17079	2.18955	2.43113	3.40923		PC 39:5	4.72247	3.07974	4.02067	3.49678		PC 39:5	1.07603	0.519487	0.762655	0.560038		Phosphatidylcholine (PC)	PC 39:5	4.72 ± 1.07	3.07 ± 0.51	4.02 ± 0.76	3.49 ± 0.56
PC 39:7	4.19399	2.20464	1.33917	4.54956	5.76549	4.06445	4.16643	1.89332	4.11041	2.21821	5.11205	1.94112	6.88245	3.9361	2.21702	4.84714	6.28035	1.39612	3.68564	3.62816		PC 39:7	3.61057	3.29056	4.01775	3.96748		PC 39:7	0.806278	0.506973	0.921024	0.80404		Phosphatidylcholine (PC)	PC 39:7	3.61 ± 0.80	3.29 ± 0.50	4.01 ± 0.92	3.96 ± 0.80
PC 40:3	0.401846	0.277567	0.197637	0.445842	0.360746	0.247079	0.281582	0.239311	0.306796	0.158569	0.742738	0.545738	1.44903	1.85042	0.704724	1.41059	1.4383	0.977325	1.15555	0.87653		PC 40:3	0.336728	0.246668	1.05853	1.17166		PC 40:3	0.04448	0.0251496	0.251739	0.112542		Phosphatidylcholine (PC)	PC 40:3	0.33 ± 0.04	0.24 ± 0.02	1.05 ± 0.25	1.17 ± 0.11
PC 40:7	656.095	375.179	308.372	668.78	594.099	475.781	560.421	323.738	509.059	397.602	651.399	406.533	608.232	552.579	407.531	519.986	502.114	268.381	429.941	460.155		PC 40:7	520.505	453.32	525.255	436.115		PC 40:7	74.8018	41.8198	50.7435	44.8001		Phosphatidylcholine (PC)	PC 40:7	520 ± 74.8	453 ± 41.8	525 ± 50.7	436 ± 44.8
PC 40:8	73.853	43.2326	33.4375	59.7986	108.673	108.421	132.629	111.894	119.72	97.9001	76.9492	22.1707	109.997	83.346	53.4837	184.892	200.086	62.733	120.097	119.891		PC 40:8	63.799	114.113	69.1894	137.54		PC 40:8	13.1825	5.80725	14.8043	24.8657		Phosphatidylcholine (PC)	PC 40:8	63.7 ± 13.1	114 ± 5.80	69.1 ± 14.8	137 ± 24.8
PC 40:9	0.6057	0.457416	0.338447	0.525555	0.759959	1.14641	1.21631	0.781849	1.37616	0.879367	0.511521	0.262703	0.502314	0.433182	0.423386	1.1696	1.75765	0.517573	1.11203	1.11594		PC 40:9	0.537415	1.08002	0.426621	1.13456		PC 40:9	0.0708228	0.10951	0.0446431	0.196342		Phosphatidylcholine (PC)	PC 40:9	0.53 ± 0.07	1.08 ± 0.10	0.42 ± 0.04	1.13 ± 0.19
PC 41:6	3.0807	1.2265	0.560933	2.22176	2.08569	1.74608	1.49233	1.12097	2.36106	0.897706	4.79634	2.62166	4.7417	5.18867	1.64923	6.77919	7.14482	2.13443	5.55577	7.7722		PC 41:6	1.83512	1.52363	3.79952	5.87728		PC 41:6	0.433458	0.255506	0.700793	1.00307		Phosphatidylcholine (PC)	PC 41:6	1.83 ± 0.43	1.52 ± 0.25	3.79 ± 0.70	5.87 ± 1.00
PC 42:7	5.48448	1.56821	0.896467	4.98808	3.84857	3.01077	2.51746	1.39725	3.15833	0.906983	7.30194	6.6069	8.47364	12.5464	5.27039	8.28834	5.56976	3.91094	5.81871	4.6973		PC 42:7	3.35716	2.19816	8.03985	5.65701		PC 42:7	0.913297	0.446812	1.24026	0.739172		Phosphatidylcholine (PC)	PC 42:7	3.35 ± 0.91	2.19 ± 0.44	8.03 ± 1.24	5.65 ± 0.73
PC 42:8	1.38672	0.818005	0.514445	1.20553	1.5745	1.22536	1.30725	1.34312	1.54317	0.704502	0.936634	0.696071	0.75378	1.09596	0.857023	1.39796	1.04343	1.04298	1.1386	1.25776		PC 42:8	1.09984	1.22468	0.867893	1.17614		PC 42:8	0.19247	0.140154	0.0704986	0.0680499		Phosphatidylcholine (PC)	PC 42:8	1.09 ± 0.19	1.22 ± 0.14	0.86 ± 0.07	1.17 ± 0.06
PC 42:9	2.30394	1.05202	0.61746	1.49236	2.27637	4.75427	6.64374	4.38909	6.30233	3.04182	1.51587	0.837423	1.99443	2.05025	1.70789	6.73917	6.68459	4.41449	7.9572	5.43425		PC 42:9	1.54843	5.02625	1.62117	6.24594		PC 42:9	0.33294	0.658126	0.218666	0.607337		Phosphatidylcholine (PC)	PC 42:9	1.54 ± 0.33	5.02 ± 0.65	1.62 ± 0.21	6.24 ± 0.60
PE 14:0_22:6	3.05643	4.02898	2.68171	5.35807	4.55994	1.82962	2.51677	2.50235	3.6128	3.74103	3.64511	0.766738	2.94689	1.35623	0.39212	5.64822	7.40687	1.59114	0.954158	3.74578		PE 14:0_22:6	3.93703	2.84052	1.82142	3.86923		PE 14:0_22:6	0.488216	0.363896	0.631038	1.21207		Phosphatidylethanolamine (PE)	PE 14:0_22:6	3.93 ± 0.48	2.84 ± 0.36	1.82 ± 0.63	3.86 ± 1.21
PE 15:0_20:4	4.11483	8.14746	8.19175	9.35862	7.87116	3.2953	5.35427	5.29031	4.48078	10.8461	12.673	2.47005	12.9163	4.57086	2.30015	11.1359	17.7218	3.21441	3.33864	7.17412		PE 15:0_20:4	7.53676	5.85335	6.98607	8.51698		PE 15:0_20:4	0.89282	1.30233	2.40514	2.72327		Phosphatidylethanolamine (PE)	PE 15:0_20:4	7.53 ± 0.89	5.85 ± 1.30	6.98 ± 2.40	8.51 ± 2.72
PE 15:0_22:6	13.1605	20.975	18.5484	22.2532	20.6573	8.48323	15.3717	12.9524	13.3005	28.7103	21.314	3.13962	20.8171	7.69447	1.56966	28.7545	35.5726	6.8269	4.563	19.2141		PE 15:0_22:6	19.1189	15.7636	10.907	18.9862		PE 15:0_22:6	1.6041	3.42596	4.26822	6.02686		Phosphatidylethanolamine (PE)	PE 15:0_22:6	19.1 ± 1.60	15.7 ± 3.42	10.9 ± 4.26	18.9 ± 6.02
PE 16:0_16:0	5.57642	8.29937	4.59899	9.37926	7.86573	6.28989	6.25169	6.89675	6.42306	6.77455	7.42413	2.82772	5.75485	5.89544	4.25414	10.0443	6.87638	7.04446	3.69761	6.01237		PE 16:0_16:0	7.14395	6.52719	5.23126	6.73503		PE 16:0_16:0	0.888441	0.13054	0.782807	1.02018		Phosphatidylethanolamine (PE)	PE 16:0_16:0	7.14 ± 0.88	6.52 ± 0.13	5.23 ± 0.78	6.73 ± 1.02
PE 16:0_16:1	17.1002	46.3064	10.7468	22.7893	16.1201	11.3638	14.3417	41.0082	29.7838	18.0933	28.649	11.9068	27.7684	33.4626	14.1853	65.7458	51.1938	36.2536	16.1523	31.2311		PE 16:0_16:1	22.6125	22.9182	23.1944	40.1153		PE 16:0_16:1	6.224	5.49875	4.27015	8.508		Phosphatidylethanolamine (PE)	PE 16:0_16:1	22.6 ± 6.22	22.9 ± 5.49	23.1 ± 4.27	40.1 ± 8.50
PE 16:0_17:1	2.37451	4.53117	1.44535	3.41765	2.16276	1.63177	1.93964	3.56173	3.86919	2.13433	3.05144	1.07267	2.89511	3.45413	1.27688	6.5367	5.04448	2.99554	1.56983	3.49862		PE 16:0_17:1	2.78629	2.62733	2.35004	3.92904		PE 16:0_17:1	0.538503	0.454007	0.48946	0.856349		Phosphatidylethanolamine (PE)	PE 16:0_17:1	2.78 ± 0.53	2.62 ± 0.45	2.35 ± 0.48	3.92 ± 0.85
PE 16:0_18:0	4.89178	6.50825	4.81879	7.05428	5.91272	4.14766	5.65802	4.32473	5.10091	6.83406	12.4387	5.7525	8.27111	9.89925	8.58728	6.59897	13.607	13.7498	6.26114	4.19689		PE 16:0_18:0	5.83717	5.21308	8.98977	8.88277		PE 16:0_18:0	0.439788	0.487976	1.09272	2.00066		Phosphatidylethanolamine (PE)	PE 16:0_18:0	5.83 ± 0.43	5.21 ± 0.48	8.98 ± 1.09	8.88 ± 2.00
PE 16:0_18:1	234.864	338.749	134.091	310.455	218.005	150.896	177.474	314.168	278.952	167.857	221.95	119.332	231.461	308.954	152.16	456.496	284.009	339.022	146.481	237.494		PE 16:0_18:1	247.233	217.87	206.771	292.7		PE 16:0_18:1	36.1805	32.8809	33.0979	51.7098		Phosphatidylethanolamine (PE)	PE 16:0_18:1	247 ± 36.1	217 ± 32.8	206 ± 33.0	292 ± 51.7
PE 16:0_18:2	275.205	440.884	344.554	434.317	346.355	182.288	219.981	476.09	352.96	413.32	435.059	187.329	445.033	313.8	170.11	596.931	601.546	328.277	221.068	530.68		PE 16:0_18:2	368.263	328.928	310.266	455.701		PE 16:0_18:2	31.0957	56.004	58.5257	76.8532		Phosphatidylethanolamine (PE)	PE 16:0_18:2	368 ± 31.0	328 ± 56.0	310 ± 58.5	455 ± 76.8
PE 16:0_20:3	23.6375	31.8764	10.578	31.3551	19.5825	11.6766	11.752	19.1035	33.5797	9.18156	14.7719	8.83287	17.1166	35.0472	12.0073	38.9776	26.1739	46.7428	9.40207	13.6655		PE 16:0_20:3	23.4059	17.0587	17.5552	26.9924		PE 16:0_20:3	3.96338	4.45141	4.58677	7.1464		Phosphatidylethanolamine (PE)	PE 16:0_20:3	23.4 ± 3.96	17.0 ± 4.45	17.5 ± 4.58	26.9 ± 7.14
PE 16:0_20:4	1239.69	1492.67	1289.35	1728.81	1503.52	1064.03	1136.26	1408.88	1316.63	1549.3	2020.02	1134.57	1663.63	1313.8	1057.5	1855.31	1959.02	1211.42	1004.74	1491.44		PE 16:0_20:4	1450.81	1295.02	1437.9	1504.39		PE 16:0_20:4	87.3083	88.5019	179.156	182.412		Phosphatidylethanolamine (PE)	PE 16:0_20:4	1450 ± 87.3	1295 ± 88.5	1437 ± 179	1504 ± 182
PE 16:0_22:6	2624.27	2964.72	2799.44	3460.46	3010.81	2281.96	2480.52	2593.43	2610.43	3399.51	3858.55	2190.14	2787.96	2195.8	1798.85	3311.82	3487.04	1988.03	1891.47	2953.42		PE 16:0_22:6	2971.94	2673.17	2566.26	2726.36		PE 16:0_22:6	139.795	190.791	359.638	332.8		Phosphatidylethanolamine (PE)	PE 16:0_22:6	2971 ± 139	2673 ± 190	2566 ± 359	2726 ± 332
PE 16:1_18:2	12.788	32.0232	9.49897	14.4216	19.9209	8.95269	7.9514	28.4116	20.0592	13.5448	21.2949	5.27013	15.2723	12.172	5.16774	38.8206	36.0727	11.6262	7.79454	20.3829		PE 16:1_18:2	17.7305	15.7839	11.8354	22.9394		PE 16:1_18:2	3.95104	3.8129	3.07384	6.27928		Phosphatidylethanolamine (PE)	PE 16:1_18:2	17.7 ± 3.95	15.7 ± 3.81	11.8 ± 3.07	22.9 ± 6.27
PE 16:1_20:4	44.1295	93.9678	40.8558	66.3746	55.8548	39.6762	47.0306	53.8683	55.7309	57.0655	127.289	45.7625	80.3663	73.7011	31.4114	122.618	135.393	64.6128	34.2365	69.1014		PE 16:1_20:4	60.2365	50.6743	71.7061	85.1924		PE 16:1_20:4	9.56484	3.24695	16.5306	18.9733		Phosphatidylethanolamine (PE)	PE 16:1_20:4	60.2 ± 9.56	50.6 ± 3.24	71.7 ± 16.5	85.1 ± 18.9
PE 16:1_22:6	23.0375	31.9074	15.7075	37.5827	25.0546	27.0908	28.6463	19.0846	27.263	39.3863	68.2349	22.0491	27.7641	16.7909	16.558	52.5226	60.6401	20.6746	14.6669	30.7288		PE 16:1_22:6	26.6579	28.2942	30.2794	35.8466		PE 16:1_22:6	3.75831	3.24412	9.70799	8.93803		Phosphatidylethanolamine (PE)	PE 16:1_22:6	26.6 ± 3.75	28.2 ± 3.24	30.2 ± 9.70	35.8 ± 8.93
PE 17:0_18:0	2.24807	1.67323	1.28174	2.30467	1.7632	1.29659	1.84934	1.62959	2.93626	1.67183	1.40673	0.574698	1.12311	1.11649	0.385065	1.36902	2.04863	1.20943	0.540508	1.33695		PE 17:0_18:0	1.85418	1.87672	0.921219	1.30091		PE 17:0_18:0	0.19063	0.279552	0.19002	0.239959		Phosphatidylethanolamine (PE)	PE 17:0_18:0	1.85 ± 0.19	1.87 ± 0.27	0.92 ± 0.19	1.30 ± 0.23
PE 17:0_18:1	20.2305	15.6883	4.70565	19.6173	15.7419	11.0519	10.3591	14.6175	25.9968	5.59455	9.9167	3.83277	8.77293	14.5655	3.38327	18.462	13.2031	9.94155	4.94939	10.0855		PE 17:0_18:1	15.1967	13.524	8.09424	11.3283		PE 17:0_18:1	2.78821	3.43345	2.0738	2.21994		Phosphatidylethanolamine (PE)	PE 17:0_18:1	15.1 ± 2.78	13.5 ± 3.43	8.09 ± 2.07	11.3 ± 2.21
PE 17:0_18:2	17.9848	35.0719	17.0722	27.3901	27.2849	11.0662	11.7071	31.0877	34.557	16.8303	18.4592	5.00001	22.4271	22.6276	5.42582	46.6566	44.9173	15.3284	11.7506	33.4461		PE 17:0_18:2	24.9608	21.0497	14.7879	30.4198		PE 17:0_18:2	3.34986	4.93945	3.97962	7.27757		Phosphatidylethanolamine (PE)	PE 17:0_18:2	24.9 ± 3.34	21.0 ± 4.93	14.7 ± 3.97	30.4 ± 7.27
PE 17:0_20:4	107.474	135.924	132.402	182.421	147.817	88.4238	105.841	97.2743	120.568	151.413	177.482	65.4909	175.262	110.138	65.5477	153.234	225.8	73.1883	73.6657	135.699		PE 17:0_20:4	141.208	112.704	118.784	132.317		PE 17:0_20:4	12.2181	11.034	24.884	28.3939		Phosphatidylethanolamine (PE)	PE 17:0_20:4	141. ± 12.2	112. ± 11.0	118. ± 24.8	132. ± 28.3
PE 17:0_22:6_a	53.2576	47.8937	66.3762	87.5194	75.2169	49.1234	64.4503	27.8047	56.2874	73.7447	59.3111	26.8585	50.1833	26.9772	20.0485	36.2525	59.6137	20.3474	28.9918	49.4464		PE 17:0_22:6_a	66.0527	54.2821	36.6757	38.9304		PE 17:0_22:6_a	7.20545	7.79061	7.62142	7.03442		Phosphatidylethanolamine (PE)	PE 17:0_22:6_a	66.0 ± 7.20	54.2 ± 7.79	36.6 ± 7.62	38.9 ± 7.03
PE 17:0_22:6_b	48.1284	28.4485	21.9241	43.8477	56.1268	43.152	33.1888	22.5623	47.1647	25.6631	26.1777	12.6178	18.0753	13.7219	4.91454	21.6227	23.044	9.43159	15.4871	31.6871		PE 17:0_22:6_b	39.6951	34.3462	15.1015	20.2545		PE 17:0_22:6_b	6.32716	4.78253	3.48835	3.74314		Phosphatidylethanolamine (PE)	PE 17:0_22:6_b	39.6 ± 6.32	34.3 ± 4.78	15.1 ± 3.48	20.2 ± 3.74
PE 17:1_20:4	12.0594	17.927	14.279	21.5421	20.317	13.9355	12.8781	12.8948	13.7156	17.9592	40.3134	7.453	24.9512	7.63127	7.61333	30.854	37.4803	4.50776	12.3779	23.1928		PE 17:1_20:4	17.2249	14.2766	17.5924	21.6826		PE 17:1_20:4	1.7896	0.944938	6.60306	5.98965		Phosphatidylethanolamine (PE)	PE 17:1_20:4	17.2 ± 1.78	14.2 ± 0.94	17.5 ± 6.60	21.6 ± 5.98
PE 17:1_22:6	12.6256	8.39264	5.90784	13.503	12.8479	9.25179	12.4459	5.26791	10.3381	10.5181	13.6218	4.48803	9.58432	5.07951	3.91331	10.4074	12.8248	4.20524	4.74187	8.28373		PE 17:1_22:6	10.6554	9.56438	7.33739	8.0926		PE 17:1_22:6	1.49092	1.19099	1.86391	1.6451		Phosphatidylethanolamine (PE)	PE 17:1_22:6	10.6 ± 1.49	9.56 ± 1.19	7.33 ± 1.86	8.09 ± 1.64
PE 18:0_18:0	1.54308	1.2695	1.33477	2.56123	2.21061	1.43325	1.50946	0.765662	1.1255	1.29959	2.53884	1.30861	2.82293	2.61397	1.59683	1.70204	3.09863	3.46951	1.25048	1.21234		PE 18:0_18:0	1.78384	1.22669	2.17624	2.1466		PE 18:0_18:0	0.255993	0.132425	0.302472	0.475919		Phosphatidylethanolamine (PE)	PE 18:0_18:0	1.78 ± 0.25	1.22 ± 0.13	2.17 ± 0.30	2.14 ± 0.47
PE 18:0_18:1	157.407	176.427	107.153	199.318	158.149	111.965	122.712	143.289	171.575	107.618	218.243	158.083	182.368	279.632	221.329	205.835	301.529	350.852	204.181	164.52		PE 18:0_18:1	159.691	131.432	211.931	245.383		PE 18:0_18:1	15.1957	11.7774	20.5975	34.6963		Phosphatidylethanolamine (PE)	PE 18:0_18:1	159 ± 15.1	131 ± 11.7	211 ± 20.5	245 ± 34.6
PE 18:0_18:2	617.524	784.978	669.359	788.121	735.118	390.61	465.916	706.339	765.51	638.288	658.621	363.892	654.462	609.897	356.45	742.284	935.514	621.2	430.55	828.78		PE 18:0_18:2	719.02	593.333	528.664	711.666		PE 18:0_18:2	33.2809	71.333	69.3255	87.1698		Phosphatidylethanolamine (PE)	PE 18:0_18:2	719 ± 33.2	593 ± 71.3	528 ± 69.3	711 ± 87.1
PE 18:0_19:1	3.83463	2.67711	1.51112	3.98065	3.26488	1.76165	1.98564	2.49368	4.28557	1.6983	2.99547	1.33992	3.47241	5.36912	1.14978	6.01629	5.78084	4.08252	1.78435	4.05803		PE 18:0_19:1	3.05368	2.44497	2.86534	4.3444		PE 18:0_19:1	0.44917	0.480917	0.772155	0.760363		Phosphatidylethanolamine (PE)	PE 18:0_19:1	3.05 ± 0.44	2.44 ± 0.48	2.86 ± 0.77	4.34 ± 0.76
PE 18:0_20:1	34.221	13.3209	8.34284	42.5084	31.3111	18.2938	16.8537	10.3255	22.1145	5.54955	47.6646	30.1084	53.074	84.0665	38.4694	46.4037	58.3374	93.0609	29.0262	25.6916		PE 18:0_20:1	25.9408	14.6274	50.6766	50.504		PE 18:0_20:1	6.48397	2.96116	9.22435	12.1783		Phosphatidylethanolamine (PE)	PE 18:0_20:1	25.9 ± 6.48	14.6 ± 2.96	50.6 ± 9.22	50.5 ± 12.1
PE 18:0_20:3	191.979	202.919	187.592	262.625	181.803	105.337	152.391	164.62	208.44	173.871	213.519	142.477	237.522	183.894	138.778	231.659	275.394	245.232	116.691	268.46		PE 18:0_20:3	205.384	160.932	183.238	227.487		PE 18:0_20:3	14.7223	16.7359	19.3677	28.794		Phosphatidylethanolamine (PE)	PE 18:0_20:3	205 ± 14.7	160 ± 16.7	183 ± 19.3	227 ± 28.7
PE 18:0_20:4	2207.53	2302.76	2268.37	2974.89	2581.92	1871.59	1983.3	1933.25	2244.59	2564.76	3181.05	1937.74	2683.12	2230.1	1752.22	2659.07	3124.67	2027.3	1603.18	2457.39		PE 18:0_20:4	2467.09	2119.5	2356.85	2374.32		PE 18:0_20:4	142.288	128.18	259.137	261.351		Phosphatidylethanolamine (PE)	PE 18:0_20:4	2467 ± 142	2119 ± 128	2356 ± 259	2374 ± 261
PE 18:0_22:4	60.7913	68.6219	70.9471	105.261	106.572	46.5893	53.836	50.619	65.2892	60.8817	90.0458	43.905	93.7617	90.9695	67.6957	86.6842	134.763	81.3072	62.9336	69.0419		PE 18:0_22:4	82.4386	55.443	77.2755	86.946		PE 18:0_22:4	9.73355	3.39683	9.55972	12.6797		Phosphatidylethanolamine (PE)	PE 18:0_22:4	82.4 ± 9.73	55.4 ± 3.39	77.2 ± 9.55	86.9 ± 12.6
PE 18:0_22:5_a	73.9845	56.0441	60.2776	105.477	85.824	41.9065	56.4658	45.2411	51.8864	55.2182	54.2015	25.9981	45.8324	53.7697	33.9842	61.916	66.2101	68.154	14.8853	40.4151		PE 18:0_22:5_a	76.3214	50.1436	42.7572	50.3161		PE 18:0_22:5_a	8.98434	2.83411	5.56569	10.1458		Phosphatidylethanolamine (PE)	PE 18:0_22:5_a	76.3 ± 8.98	50.1 ± 2.83	42.7 ± 5.56	50.3 ± 10.1
PE 18:0_22:5_b	27.1823	30.2006	17.916	33.7063	28.4804	18.6775	20.0511	20.6355	28.3097	24.6351	51.1289	30.298	45.8568	50.5376	24.552	63.9547	66.1827	45.5841	24.2478	53.7918		PE 18:0_22:5_b	27.4971	22.4618	40.4747	50.7522		PE 18:0_22:5_b	2.63369	1.76619	5.48105	7.58565		Phosphatidylethanolamine (PE)	PE 18:0_22:5_b	27.4 ± 2.63	22.4 ± 1.76	40.4 ± 5.48	50.7 ± 7.58
PE 18:0_22:6	1588.02	1603.52	1848.23	2265.53	1846.78	1290.1	1659.6	1224.8	1544.62	2332.28	2293.79	1414.13	1951.05	1332.91	1268.26	1697.12	2316.62	1446.75	1132.96	1864.84		PE 18:0_22:6	1830.42	1610.28	1652.03	1691.66		PE 18:0_22:6	122.505	197.374	200.872	199.089		Phosphatidylethanolamine (PE)	PE 18:0_22:6	1830 ± 122.	1610 ± 197.	1652 ± 200.	1691 ± 199.
PE 18:1_18:2	533.082	543.603	298.117	565.821	578.024	336.787	311.217	540.228	611.682	311.153	573.827	340.885	432.048	617.315	310.689	704.072	520.233	483.497	357.445	570.663		PE 18:1_18:2	503.73	422.213	454.953	527.182		PE 18:1_18:2	52.0111	63.9446	61.1721	56.5455		Phosphatidylethanolamine (PE)	PE 18:1_18:2	503 ± 52.0	422 ± 63.9	454 ± 61.1	527 ± 56.5
PE 18:1_20:1	22.237	12.9914	6.1508	21.3109	21.4686	10.7698	9.69359	12.4614	20.4785	5.40762	32.2499	19.7014	26.8472	69.5959	26.5923	49.6274	41.301	47.5738	26.6986	21.9468		PE 18:1_20:1	16.8317	11.7622	34.9974	37.4295		PE 18:1_20:1	3.1592	2.47091	8.87594	5.57472		Phosphatidylethanolamine (PE)	PE 18:1_20:1	16.8 ± 3.15	11.7 ± 2.47	34.9 ± 8.87	37.4 ± 5.57
PE 18:1_20:4	1551.07	1547.02	1042.15	1907.54	1581.27	1217.82	1286.7	1134.67	1454.94	1277.37	2059.96	1243.25	1609.34	1566.19	1054.88	1770.53	1831.25	1304.86	962.788	1423.61		PE 18:1_20:4	1525.81	1274.3	1506.72	1458.61		PE 18:1_20:4	138.53	52.6681	172.296	159.195		Phosphatidylethanolamine (PE)	PE 18:1_20:4	1525 ± 138	1274 ± 52.6	1506 ± 172	1458 ± 159
PE 18:2_19:0	7.06874	6.90166	2.47081	6.46338	6.82229	3.3023	2.79368	6.3849	10.9158	2.5918	9.64029	3.41661	11.6812	17.2901	2.64394	32.2161	24.7191	10.1379	8.14515	27.9468		PE 18:2_19:0	5.94538	5.19769	8.93443	20.633		PE 18:2_19:0	0.874251	1.58538	2.71917	4.85		Phosphatidylethanolamine (PE)	PE 18:2_19:0	5.94 ± 0.87	5.19 ± 1.58	8.93 ± 2.71	20.6 ± 4.85
PE 19:0_20:3	1.16191	0.949754	0.41061	1.28298	1.02934	0.596102	0.614489	0.715134	1.19232	0.477757	3.59295	1.76142	3.71438	6.00648	1.2818	6.81317	8.5116	4.17128	2.83609	4.55825		PE 19:0_20:3	0.96692	0.719159	3.27141	5.37808		PE 19:0_20:3	0.150264	0.124151	0.837224	1.01165		Phosphatidylethanolamine (PE)	PE 19:0_20:3	0.96 ± 0.15	0.71 ± 0.12	3.27 ± 0.83	5.37 ± 1.01
PE 19:0_20:4	66.4827	58.0116	28.4823	77.6254	64.9981	37.5256	44.1281	42.7219	64.4349	29.9572	255.072	102.115	275.437	278.911	71.7658	375.08	346.197	125.678	108.974	199.981		PE 19:0_20:4	59.12	43.7536	196.66	231.182		PE 19:0_20:4	8.27982	5.73607	45.233	55.2153		Phosphatidylethanolamine (PE)	PE 19:0_20:4	59.1 ± 8.27	43.7 ± 5.73	196. ± 45.2	231. ± 55.2
PE 19:0_22:6	1.63615	1.46342	1.76658	2.36998	1.76966	0.900816	1.47977	0.895487	1.68588	2.60213	5.30723	1.98714	6.42407	3.68985	1.66865	6.45215	11.1462	2.37541	3.12799	7.043		PE 19:0_22:6	1.80116	1.51282	3.81539	6.02896		PE 19:0_22:6	0.152814	0.314108	0.921888	1.56777		Phosphatidylethanolamine (PE)	PE 19:0_22:6	1.80 ± 0.15	1.51 ± 0.31	3.81 ± 0.92	6.02 ± 1.56
PE 19:1_20:4	18.166	14.988	7.24628	24.0357	19.2144	11.9741	12.6637	9.57714	15.4919	9.4257	21.794	10.8997	22.173	22.3942	9.06294	22.24	28.8533	12.7189	7.6912	15.8642		PE 19:1_20:4	16.7301	11.8265	17.2648	17.4735		PE 19:1_20:4	2.78014	1.11761	2.98913	3.69533		Phosphatidylethanolamine (PE)	PE 19:1_20:4	16.7 ± 2.78	11.8 ± 1.11	17.2 ± 2.98	17.4 ± 3.69
PE 20:0_20:4	2.42471	3.07777	2.59461	3.65444	3.36961	1.5889	1.68479	2.09116	2.88089	2.0947	60.1068	10.4111	85.1294	65.5318	21.7918	93.9269	198.252	32.577	38.816	43.743		PE 20:0_20:4	3.02423	2.06809	48.5942	81.463		PE 20:0_20:4	0.230576	0.227863	14.0188	31.166		Phosphatidylethanolamine (PE)	PE 20:0_20:4	3.02 ± 0.23	2.06 ± 0.22	48.5 ± 14.0	81.4 ± 31.1
PE 20:0_22:6	0.79458	0.724312	0.858748	0.907082	0.831381	0.410033	0.554721	0.551429	0.839192	0.949902	10.3717	3.10347	20.5238	7.74926	4.03687	14.3602	30.4529	5.45289	9.656	16.4664		PE 20:0_22:6	0.82322	0.661055	9.15703	15.2777		PE 20:0_22:6	0.0307933	0.100375	3.12668	4.2466		Phosphatidylethanolamine (PE)	PE 20:0_22:6	0.82 ± 0.03	0.66 ± 0.10	9.15 ± 3.12	15.2 ± 4.24
PE 20:1_22:6	21.2979	9.47392	5.27591	24.0974	22.0732	14.4229	11.5729	7.12314	16.1013	5.03657	45.7953	33.1532	37.78	48.3307	26.0851	48.841	29.5529	21.6534	19.9307	25.7699		PE 20:1_22:6	16.4436	10.8514	38.2288	29.1496		PE 20:1_22:6	3.78899	2.10416	4.0788	5.19864		Phosphatidylethanolamine (PE)	PE 20:1_22:6	16.4 ± 3.78	10.8 ± 2.10	38.2 ± 4.07	29.1 ± 5.19
PE 20:2_22:6	2.53377	2.16052	1.61154	3.04056	3.54585	2.0105	2.39443	1.89226	2.79465	1.86883	3.13921	1.89683	3.04938	3.65368	2.0692	3.69426	3.20749	2.88374	2.11148	3.30675		PE 20:2_22:6	2.57845	2.19214	2.76166	3.04074		PE 20:2_22:6	0.336228	0.177678	0.335295	0.265878		Phosphatidylethanolamine (PE)	PE 20:2_22:6	2.57 ± 0.33	2.19 ± 0.17	2.76 ± 0.33	3.04 ± 0.26
PE 20:4_22:1	1.00262	1.25889	1.14795	1.83164	1.62526	0.734877	0.764568	0.805336	1.03978	1.04263	3.32846	1.25814	3.33568	4.17764	1.98503	5.48302	7.82344	2.94475	2.37523	1.94849		PE 20:4_22:1	1.37327	0.877438	2.81699	4.11499		PE 20:4_22:1	0.154084	0.0677879	0.524604	1.11162		Phosphatidylethanolamine (PE)	PE 20:4_22:1	1.37 ± 0.15	0.87 ± 0.06	2.81 ± 0.52	4.11 ± 1.11
PE 20:4_22:6	2.78022	2.68657	1.81655	2.79307	4.11669	8.51658	10.0474	6.17704	6.09695	9.96127	3.09699	1.61633	2.87979	2.37188	2.01291	12.2289	8.70737	4.85657	4.30088	6.9231		PE 20:4_22:6	2.83862	8.15985	2.39558	7.40336		PE 20:4_22:6	0.367878	0.869552	0.272091	1.4375		Phosphatidylethanolamine (PE)	PE 20:4_22:6	2.83 ± 0.36	8.15 ± 0.86	2.39 ± 0.27	7.40 ± 1.43
PE 38:2	5.32017	4.11528	2.44937	6.17779	4.35746	2.81111	3.38446	3.99599	6.47094	2.42863	8.8825	3.9823	7.75783	11.286	4.2945	14.4704	13.8958	11.7444	6.1352	11.7361		PE 38:2	4.48401	3.81823	7.24063	11.5964		PE 38:2	0.626889	0.71421	1.38969	1.47331		Phosphatidylethanolamine (PE)	PE 38:2	4.48 ± 0.62	3.81 ± 0.71	7.24 ± 1.38	11.5 ± 1.47
PE 41:7	3.21872	1.90019	1.09731	4.02416	3.04357	2.34254	2.4835	1.24048	2.6931	1.64359	3.30465	2.52955	2.54654	2.72869	1.69454	2.12243	2.58737	1.84119	1.32734	1.96619		PE 41:7	2.65679	2.08064	2.5608	1.9689		PE 41:7	0.516696	0.274123	0.258175	0.204204		Phosphatidylethanolamine (PE)	PE 41:7	2.65 ± 0.51	2.08 ± 0.27	2.56 ± 0.25	1.96 ± 0.20
PEtOH 15:0_18:1	8.08174	21.7858	16.9337	57.3092	32.9534	24.165	13.2303	9.25301	15.025	20.2675	35.0319	11.2665	31.367	30.6269	11.7078	19.6593	34.8904	42.6492	6.22728	17.2389		PEtOH 15:0_18:1	27.4128	16.3882	24	24.133		PEtOH 15:0_18:1	8.48427	2.62934	5.163	6.50664		Phosphatidylethanol (PEtOH)	PEtOH 15:0_18:1	27.4 ± 8.48	16.3 ± 2.62	24.0 ± 5.16	24.1 ± 6.50
PEtOH 17:1_20:4	2.23998	3.91833	2.64299	9.2131	5.64841	3.83812	2.66559	1.823	2.6739	3.37363	5.05013	1.31567	4.13741	4.44666	1.39543	4.20107	5.97828	4.34244	0.958894	3.14598		PEtOH 17:1_20:4	4.73256	2.87485	3.26906	3.72533		PEtOH 17:1_20:4	1.268	0.344036	0.79496	0.826794		Phosphatidylethanol (PEtOH)	PEtOH 17:1_20:4	4.73 ± 1.26	2.87 ± 0.34	3.26 ± 0.79	3.72 ± 0.82
PG 16:0_16:1_a	1.396	1.66545	0.601	1.8151	1.3291	2.68321	1.30122	1.06313	1.32503	1.04074	3.98493	3.93561	2.48129	1.75644	25.4916	1.82685	2.27432	1.61317	2.455	1.17014		PG 16:0_16:1_a	1.36133	1.48267	7.52997	1.8679		PG 16:0_16:1_a	0.209612	0.30581	4.51071	0.230576		Phosphatidylglycerol (PG)	PG 16:0_16:1_a	1.36 ± 0.20	1.48 ± 0.30	7.52 ± 4.51	1.86 ± 0.23
PG 16:0_16:1_b	0.512843	0.578662	0.167742	0.809119	1.16504	0.701126	0.331421	0.622613	0.498955	0.218462	0.446806	1.14442	0.646182	0.682754	2.72014	0.477119	0.687648	0.449402	1.00815	0.271382		PG 16:0_16:1_b	0.646681	0.474515	1.12806	0.57874		PG 16:0_16:1_b	0.165378	0.089421	0.414101	0.126051		Phosphatidylglycerol (PG)	PG 16:0_16:1_b	0.64 ± 0.16	0.47 ± 0.08	1.12 ± 0.41	0.57 ± 0.12
PG 16:0_18:0	0.475955	0.426157	0.813942	0.657527	0.803778	0.791985	0.363007	0.370096	0.581638	0.504854	0.419622	0.417992	0.424547	0.381213	2.01398	0.309063	0.488131	0.489298	0.426771	0.379416		PG 16:0_18:0	0.635472	0.522316	0.731472	0.418536		PG 16:0_18:0	0.0805988	0.0790873	0.320721	0.0342296		Phosphatidylglycerol (PG)	PG 16:0_18:0	0.63 ± 0.08	0.52 ± 0.07	0.73 ± 0.32	0.41 ± 0.03
PG 16:0_18:1	107.748	95.4054	87.4357	140.155	112.58	106.367	97.3439	87.4718	94.4915	106.262	176.396	167.365	150.751	113.757	225.883	132.498	109.474	98.8755	120.06	119.888		PG 16:0_18:1	108.665	98.3874	166.83	116.159		PG 16:0_18:1	9.03966	3.61325	18.2405	5.65469		Phosphatidylglycerol (PG)	PG 16:0_18:1	108 ± 9.03	98.3 ± 3.61	166 ± 18.2	116 ± 5.65
PG 16:0_18:2	10.4805	10.5634	12.1809	17.1279	17.5787	19.5592	10.5431	9.49216	9.91921	13.3897	35.0769	21.1977	23.9216	12.4357	70.7389	16.8643	18.9408	7.83148	15.2242	15.134		PG 16:0_18:2	13.5863	12.5807	32.6742	14.799		PG 16:0_18:2	1.56909	1.87255	10.1799	1.8743		Phosphatidylglycerol (PG)	PG 16:0_18:2	13.5 ± 1.56	12.5 ± 1.87	32.6 ± 10.1	14.7 ± 1.87
PG 16:0_20:4	0.844356	0.597644	0.536923	2.18407	1.73127	2.49604	0.749402	0.455728	0.511843	0.808266	3.23577	2.29658	1.59159	0.811959	17.2835	0.813834	1.25734	0.810245	0.805974	0.510822		PG 16:0_20:4	1.17885	1.00426	5.04389	0.839643		PG 16:0_20:4	0.329954	0.378955	3.08588	0.119428		Phosphatidylglycerol (PG)	PG 16:0_20:4	1.17 ± 0.32	1.00 ± 0.37	5.04 ± 3.08	0.83 ± 0.11
PG 16:1_18:1	7.0548	7.56411	1.40497	10.4345	6.98112	8.6054	5.72904	6.18117	4.56587	1.99511	12.2091	28.5031	12.7058	19.637	45.6386	5.77155	8.84222	14.1157	13.9791	2.36029		PG 16:1_18:1	6.68789	5.41532	23.7387	9.01376		PG 16:1_18:1	1.46517	1.07891	6.22007	2.29667		Phosphatidylglycerol (PG)	PG 16:1_18:1	6.68 ± 1.46	5.41 ± 1.07	23.7 ± 6.22	9.01 ± 2.29
PG 16:1_18:2	0.617157	0.958693	0.305645	0.822753	1.03018	0.80124	0.589458	1.05464	0.46877	0.449928	1.48214	2.13232	1.37692	1.48347	2.96709	1.00775	1.47096	0.913547	1.45562	0.485192		PG 16:1_18:2	0.746886	0.672808	1.88839	1.06661		PG 16:1_18:2	0.130843	0.114137	0.301139	0.184359		Phosphatidylglycerol (PG)	PG 16:1_18:2	0.74 ± 0.13	0.67 ± 0.11	1.88 ± 0.30	1.06 ± 0.18
PG 16:1_20:4	0.316779	0.501732	0.211692	0.456941	0.460687	0.379885	0.309572	0.380734	0.249193	0.296592	0.699091	0.697765	0.531405	0.544137	0.974127	0.547167	0.641194	0.394469	0.513758	0.240259		PG 16:1_20:4	0.389566	0.323195	0.689305	0.467369		PG 16:1_20:4	0.0543671	0.025391	0.07978	0.0691478		Phosphatidylglycerol (PG)	PG 16:1_20:4	0.38 ± 0.05	0.32 ± 0.02	0.68 ± 0.07	0.46 ± 0.06
PG 16:1_22:6	3.19227	2.96647	1.43205	7.97158	3.56825	4.5493	4.72259	1.86269	2.28615	1.88362	9.4641	16.4595	6.67277	6.64589	19.4797	4.2841	5.65595	3.03245	4.93572	2.2326		PG 16:1_22:6	3.82612	3.06087	11.7444	4.02816		PG 16:1_22:6	1.09826	0.648015	2.63613	0.622669		Phosphatidylglycerol (PG)	PG 16:1_22:6	3.82 ± 1.09	3.06 ± 0.64	11.7 ± 2.63	4.02 ± 0.62
PG 17:0_20:4	0.451349	0.425364	0.452323	0.580241	0.588721	0.388131	0.403211	0.371146	0.373309	0.57785	0.52848	0.392749	0.498488	0.361884	0.516769	0.362862	0.44323	0.271025	0.279797	0.309292		PG 17:0_20:4	0.4996	0.422729	0.459674	0.333241		PG 17:0_20:4	0.0350142	0.039207	0.0343093	0.0318399		Phosphatidylglycerol (PG)	PG 17:0_20:4	0.49 ± 0.03	0.42 ± 0.03	0.45 ± 0.03	0.33 ± 0.03
PG 17:1_18:1	1.7308	1.3213	0.326533	2.02703	1.74812	1.97327	0.977229	1.32661	1.32144	0.449486	1.5427	2.46351	1.34519	1.63598	3.41427	0.802866	0.945209	1.18003	1.45692	0.592246		PG 17:1_18:1	1.43076	1.20961	2.08033	0.995454		PG 17:1_18:1	0.298125	0.249115	0.384262	0.149869		Phosphatidylglycerol (PG)	PG 17:1_18:1	1.43 ± 0.29	1.20 ± 0.24	2.08 ± 0.38	0.99 ± 0.14
PG 17:1_18:2	0.218329	0.232952	0.0891568	0.31124	0.465393	0.29259	0.149583	0.269793	0.197465	0.111154	0.256925	0.320244	0.283944	0.304977	0.420349	0.338083	0.29228	0.154868	0.315508	0.165717		PG 17:1_18:2	0.263414	0.204117	0.317288	0.253291		PG 17:1_18:2	0.0618099	0.0344973	0.0278724	0.0386892		Phosphatidylglycerol (PG)	PG 17:1_18:2	0.26 ± 0.06	0.20 ± 0.03	0.31 ± 0.02	0.25 ± 0.03
PG 17:1_22:6	0.48512	0.286284	0.158982	0.841518	0.527573	0.581818	0.426299	0.24863	0.380965	0.23489	0.60594	0.795564	0.496296	0.46383	0.84951	0.416769	0.458802	0.24764	0.386642	0.3276		PG 17:1_22:6	0.459895	0.37452	0.642228	0.367491		PG 17:1_22:6	0.116521	0.0636552	0.0777549	0.0368024		Phosphatidylglycerol (PG)	PG 17:1_22:6	0.45 ± 0.11	0.37 ± 0.06	0.64 ± 0.07	0.36 ± 0.03
PG 18:0_18:1	4.34835	4.22725	3.75526	5.14316	5.32778	5.1589	3.41116	3.8016	3.86255	3.95638	5.45418	7.34801	5.83073	6.35236	23.2324	4.26133	4.93204	7.13906	5.20983	4.90417		PG 18:0_18:1	4.56036	4.03812	9.64353	5.28929		PG 18:0_18:1	0.294338	0.295184	3.41208	0.487884		Phosphatidylglycerol (PG)	PG 18:0_18:1	4.56 ± 0.29	4.03 ± 0.29	9.64 ± 3.41	5.28 ± 0.48
PG 18:0_18:2	22.731	18.961	17.0274	30.8959	30.1031	31.9594	16.5653	12.0899	18.7614	16.9991	23.5937	18.4507	16.1566	13.6741	66.7235	14.2157	17.9585	12.5667	10.6374	15.8905		PG 18:0_18:2	23.9437	19.275	27.7197	14.2538		PG 18:0_18:2	2.83201	3.35638	9.88741	1.2714		Phosphatidylglycerol (PG)	PG 18:0_18:2	23.9 ± 2.83	19.2 ± 3.35	27.7 ± 9.88	14.2 ± 1.27
PG 18:0_20:3	1.10929	1.15593	2.06421	2.47657	1.47926	1.8645	1.97636	0.698249	0.751765	2.03078	4.50636	4.46422	3.46998	1.88593	7.93724	1.15733	1.72901	1.67535	1.33738	1.65478		PG 18:0_20:3	1.65705	1.46433	4.45275	1.51077		PG 18:0_20:3	0.266474	0.303135	0.992449	0.1119		Phosphatidylglycerol (PG)	PG 18:0_20:3	1.65 ± 0.26	1.46 ± 0.30	4.45 ± 0.99	1.51 ± 0.11
PG 18:0_20:4	3.49486	2.02701	2.30426	7.39707	5.19856	7.20301	3.44969	1.20716	1.75076	2.59562	4.73579	4.50262	2.83663	1.99348	17.9144	1.44324	1.95776	2.35565	1.38105	1.26452		PG 18:0_20:4	4.08435	3.24125	6.39657	1.68044		PG 18:0_20:4	0.99911	1.06101	2.92459	0.206362		Phosphatidylglycerol (PG)	PG 18:0_20:4	4.08 ± 0.99	3.24 ± 1.06	6.39 ± 2.92	1.68 ± 0.20
PG 18:1_16:2	0.213048	0.176536	0.065067	0.327542	0.245183	0.301966	0.165716	0.147693	0.149217	0.0842324	0.250687	0.654526	0.270306	0.45522	1.09131	0.180401	0.210969	0.352773	0.345142	0.115348		PG 18:1_16:2	0.205475	0.169765	0.54441	0.240927		PG 18:1_16:2	0.0430617	0.0358599	0.155014	0.0467447		Phosphatidylglycerol (PG)	PG 18:1_16:2	0.20 ± 0.04	0.16 ± 0.03	0.54 ± 0.15	0.24 ± 0.04
PG 18:1_18:1	162.132	101.626	38.3144	188.691	155.784	163.394	97.4938	106.559	107.092	46.1949	127.893	217.548	122.662	161.677	273.653	72.3452	75.3293	134.426	121.678	47.494		PG 18:1_18:1	129.309	104.147	180.686	90.2543		PG 18:1_18:1	26.787	18.6111	28.7376	16.2949		Phosphatidylglycerol (PG)	PG 18:1_18:1	129 ± 26.7	104 ± 18.6	180 ± 28.7	90.2 ± 16.2
PG 18:1_18:2_a	2.33097	1.2684	0.722918	2.42237	2.32472	7.47544	1.31822	0.88438	1.65897	1.19261	3.96598	3.40396	1.65574	2.08835	19.0807	1.7587	1.97609	1.51004	1.79514	1.52727		PG 18:1_18:2_a	1.81388	2.50592	6.03894	1.71345		PG 18:1_18:2_a	0.345424	1.24857	3.28745	0.0876754		Phosphatidylglycerol (PG)	PG 18:1_18:2_a	1.81 ± 0.34	2.50 ± 1.24	6.03 ± 3.28	1.71 ± 0.08
PG 18:1_18:2_b	42.6487	39.0766	19.0986	54.5591	63.6768	41.7104	26.5899	49.7698	31.6342	18.4422	54.3348	61.9389	49.909	52.8714	81.0658	40.3166	39.9324	37.9722	46.9432	24.3354		PG 18:1_18:2_b	43.812	33.6293	60.024	37.9		PG 18:1_18:2_b	7.56519	5.52269	5.62256	3.71317		Phosphatidylglycerol (PG)	PG 18:1_18:2_b	43.8 ± 7.56	33.6 ± 5.52	60.0 ± 5.62	37.8 ± 3.71
PG 18:1_20:0	3.94158	4.56643	1.29086	3.40678	4.59046	2.69351	1.48269	4.44457	5.59922	1.15694	2.10641	1.9197	2.29603	4.10828	2.18466	3.68157	2.73385	1.49505	2.15492	3.06988		PG 18:1_20:0	3.55922	3.07539	2.52301	2.62705		PG 18:1_20:0	0.607981	0.854616	0.401038	0.375757		Phosphatidylglycerol (PG)	PG 18:1_20:0	3.55 ± 0.60	3.07 ± 0.85	2.52 ± 0.40	2.62 ± 0.37
PG 18:1_20:1	3.1045	1.52657	0.636382	3.32577	3.39155	2.81369	1.27784	1.84016	2.00425	0.633801	3.20769	6.66897	3.87446	5.39565	10.9566	2.50983	2.16492	3.63659	3.31385	1.34575		PG 18:1_20:1	2.39695	1.71395	6.02068	2.59419		PG 18:1_20:1	0.557213	0.36514	1.37284	0.409543		Phosphatidylglycerol (PG)	PG 18:1_20:1	2.39 ± 0.55	1.71 ± 0.36	6.02 ± 1.37	2.59 ± 0.40
PG 18:1_20:2	4.29382	2.1142	0.693829	4.65125	4.19698	3.67166	1.88266	2.45011	2.70463	0.639589	3.35574	6.62814	3.28644	6.09146	13.0794	2.53548	2.16563	5.52898	3.6505	1.23366		PG 18:1_20:2	3.19002	2.26973	6.48824	3.02285		PG 18:1_20:2	0.766678	0.499713	1.78445	0.736484		Phosphatidylglycerol (PG)	PG 18:1_20:2	3.19 ± 0.76	2.26 ± 0.49	6.48 ± 1.78	3.02 ± 0.73
PG 18:1_20:3	11.8405	7.84184	3.0652	14.1026	12.614	9.84757	6.06815	7.64822	7.59264	2.88581	10.8669	14.3549	8.95272	14.1984	22.2795	7.9306	7.08342	13.7373	9.79393	4.24537		PG 18:1_20:3	9.89282	6.80848	14.1305	8.55812		PG 18:1_20:3	1.99679	1.1509	2.27949	1.57352		Phosphatidylglycerol (PG)	PG 18:1_20:3	9.89 ± 1.99	6.80 ± 1.15	14.1 ± 2.27	8.55 ± 1.57
PG 18:1_20:4	10.6948	11.0033	5.74617	16.4492	17.2361	12.1703	8.99336	8.63515	6.86408	6.20649	14.5713	13.3336	13.822	15.278	25.2048	13.4487	11.2344	12.0384	11.3693	5.57451		PG 18:1_20:4	12.2259	8.57387	16.4419	10.7331		PG 18:1_20:4	2.10671	1.04023	2.2155	1.34806		Phosphatidylglycerol (PG)	PG 18:1_20:4	12.2 ± 2.10	8.57 ± 1.04	16.4 ± 2.21	10.7 ± 1.34
PG 18:1_20:5	2.1466	2.95273	1.59585	3.56642	4.46117	2.54106	1.93591	2.68856	1.7131	1.59033	4.09888	3.51271	3.45701	3.48503	4.72312	4.22602	4.05029	2.2557	2.78956	2.03872		PG 18:1_20:5	2.94455	2.09379	3.85535	3.07206		PG 18:1_20:5	0.507081	0.221034	0.247543	0.452913		Phosphatidylglycerol (PG)	PG 18:1_20:5	2.94 ± 0.50	2.09 ± 0.22	3.85 ± 0.24	3.07 ± 0.45
PG 18:1_22:4	5.38327	5.60312	3.05484	8.60791	8.58035	5.37972	4.00817	4.99836	4.48667	3.39538	6.97145	5.26644	5.75938	6.99548	8.75947	6.82898	5.60365	4.7635	4.23561	3.14676		PG 18:1_22:4	6.2459	4.45366	6.75045	4.9157		PG 18:1_22:4	1.05757	0.351695	0.605375	0.622444		Phosphatidylglycerol (PG)	PG 18:1_22:4	6.24 ± 1.05	4.45 ± 0.35	6.75 ± 0.60	4.91 ± 0.62
PG 18:1_22:5	33.0731	17.4681	8.31412	36.5199	30.9149	24.6573	13.9722	20.0958	17.8476	5.19362	18.5453	20.9536	13.1585	28.1475	32.726	20.1097	10.245	17.1917	9.06533	5.69495		PG 18:1_22:5	25.258	16.3533	22.7062	12.4613		PG 18:1_22:5	5.32768	3.28181	3.47525	2.67491		Phosphatidylglycerol (PG)	PG 18:1_22:5	25.2 ± 5.32	16.3 ± 3.28	22.7 ± 3.47	12.4 ± 2.67
PG 18:2_18:2	2.06619	2.92568	1.37291	2.89764	5.11886	2.52101	1.48306	3.98705	1.63626	1.37203	3.39633	3.18715	3.12971	2.94806	4.24051	3.34607	3.87858	1.8111	3.09513	1.74589		PG 18:2_18:2	2.87626	2.19988	3.38035	2.77535		PG 18:2_18:2	0.630413	0.490609	0.226621	0.426301		Phosphatidylglycerol (PG)	PG 18:2_18:2	2.87 ± 0.63	2.19 ± 0.49	3.38 ± 0.22	2.77 ± 0.42
PG 18:2_22:6	15.3646	12.3103	14.0225	27.2049	27.9924	17.3068	15.4521	13.4041	10.4606	11.7803	30.3241	28.2704	21.4231	16.0763	27.2198	22.7217	19.6858	6.37246	13.6231	15.281		PG 18:2_22:6	19.3789	13.6808	24.6627	15.5368		PG 18:2_22:6	3.39271	1.23174	2.60603	2.79776		Phosphatidylglycerol (PG)	PG 18:2_22:6	19.3 ± 3.39	13.6 ± 1.23	24.6 ± 2.60	15.5 ± 2.79
PG 18:3_22:6	0.552859	0.565891	0.423486	0.835741	0.667083	0.608664	0.541202	0.403252	0.445301	0.447614	0.929504	0.906842	0.592708	0.492334	0.715408	0.609613	0.759622	0.283247	0.502122	0.517077		PG 18:3_22:6	0.609012	0.489206	0.72736	0.534336		PG 18:3_22:6	0.0686334	0.0374296	0.0856117	0.077718		Phosphatidylglycerol (PG)	PG 18:3_22:6	0.60 ± 0.06	0.48 ± 0.03	0.72 ± 0.08	0.53 ± 0.07
PG 20:1_22:6	1.35718	0.655757	0.365172	1.71706	1.28106	1.14513	0.807865	0.686763	0.932558	0.348026	2.00065	2.68811	1.82627	2.3053	3.37795	1.79873	1.13595	1.11592	1.0971	1.02669		PG 20:1_22:6	1.07525	0.784068	2.43966	1.23488		PG 20:1_22:6	0.246368	0.132775	0.276508	0.14216		Phosphatidylglycerol (PG)	PG 20:1_22:6	1.07 ± 0.24	0.78 ± 0.13	2.43 ± 0.27	1.23 ± 0.14
PG 20:2_22:6	1.66327	1.32973	0.713282	2.52306	2.26134	1.62243	1.18936	1.06577	1.13533	0.647523	2.37536	2.50362	1.60742	2.38114	3.58488	2.02974	1.44625	1.23732	1.09316	0.955425		PG 20:2_22:6	1.69814	1.13208	2.49049	1.35238		PG 20:2_22:6	0.324389	0.155391	0.316456	0.187834		Phosphatidylglycerol (PG)	PG 20:2_22:6	1.69 ± 0.32	1.13 ± 0.15	2.49 ± 0.31	1.35 ± 0.18
PG 20:3_22:6	2.4377	1.48538	1.16922	3.65107	3.27	2.39528	1.89299	1.31144	1.43972	1.0043	3.10733	3.54749	2.40519	2.65295	4.13637	3.02865	2.34573	1.30884	1.73589	1.63658		PG 20:3_22:6	2.40267	1.60875	3.16987	2.01114		PG 20:3_22:6	0.483468	0.243079	0.310851	0.304677		Phosphatidylglycerol (PG)	PG 20:3_22:6	2.40 ± 0.48	1.60 ± 0.24	3.16 ± 0.31	2.01 ± 0.30
PG 20:4_22:6	2.39067	2.02853	2.43082	4.68261	3.77089	2.82957	3.0625	1.45246	1.49112	2.30091	5.42642	4.65942	3.81051	2.74308	6.15042	5.14362	3.71812	1.25699	2.18002	2.11243		PG 20:4_22:6	3.0607	2.22731	4.55797	2.88224		PG 20:4_22:6	0.502295	0.332268	0.598034	0.690641		Phosphatidylglycerol (PG)	PG 20:4_22:6	3.06 ± 0.50	2.22 ± 0.33	4.55 ± 0.59	2.88 ± 0.69
PG 22:4_22:6	0.907339	0.694527	0.632133	1.75203	1.82446	1.15639	0.821222	0.623688	0.669291	0.610322	1.43602	1.71353	1.24176	1.2779	2.18349	1.70468	1.11741	0.555115	0.839249	0.845967		PG 22:4_22:6	1.1621	0.776183	1.57054	1.01248		PG 22:4_22:6	0.259916	0.102171	0.174353	0.194559		Phosphatidylglycerol (PG)	PG 22:4_22:6	1.16 ± 0.25	0.77 ± 0.10	1.57 ± 0.17	1.01 ± 0.19
PG 22:5_22:6	9.42985	3.43089	4.05174	14.9829	10.167	6.86163	5.45425	3.34832	4.54485	2.01323	6.28515	5.98963	4.16448	7.61988	7.55734	10.0306	3.47446	2.58278	2.0016	2.58251		PG 22:5_22:6	8.41248	4.44446	6.3233	4.13439		PG 22:5_22:6	2.13444	0.836207	0.631557	1.49274		Phosphatidylglycerol (PG)	PG 22:5_22:6	8.41 ± 2.13	4.44 ± 0.83	6.32 ± 0.63	4.13 ± 1.49
PG 22:6_22:6	43.7629	14.8068	34.2485	107.391	39.9899	45.2788	57.8671	10.2626	27.8974	30.9645	69.0334	87.4607	38.24	28.1971	60.8742	33.64	25.2914	11.2015	22.0271	39.4944		PG 22:6_22:6	48.0398	34.4541	56.7611	26.3309		PG 22:6_22:6	15.6529	8.08003	10.6511	4.87443		Phosphatidylglycerol (PG)	PG 22:6_22:6	48.0 ± 15.6	34.4 ± 8.08	56.7 ± 10.6	26.3 ± 4.87
PG 37:2	0.698958	0.337974	0.0785068	0.638733	0.64165	0.633805	0.219791	0.418405	0.557625	0.0706283	0.324182	0.494819	0.255519	0.392083	0.558772	0.264552	0.221364	0.261049	0.272947	0.195487		PG 37:2	0.479164	0.380051	0.405075	0.24308		PG 37:2	0.118455	0.104599	0.0551163	0.0148537		Phosphatidylglycerol (PG)	PG 37:2	0.47 ± 0.11	0.38 ± 0.10	0.40 ± 0.05	0.24 ± 0.01
PI 16:0_18:2	9.12654	11.8389	17.8596	14.6389	24.4504	8.59069	13.4348	17.7934	14.2551	31.913	38.4757	13.4374	38.4667	15.633	11.9403	30.7948	54.1388	14.8484	24.3897	41.9934		PI 16:0_18:2	15.5829	17.1974	23.5906	33.233		PI 16:0_18:2	2.64961	3.96101	6.1033	6.84082		Phosphatidylinositol (PI)	PI 16:0_18:2	15.5 ± 2.64	17.1 ± 3.96	23.5 ± 6.10	33.2 ± 6.84
PI 16:0_20:3	33.1663	33.1229	6.83326	35.942	27.6539	14.6224	19.7689	28.3195	35.8264	6.18647	21.0543	22.737	30.1838	56.6039	24.7663	44.1965	29.222	60.7272	25.5069	14.6781		PI 16:0_20:3	27.3437	20.9447	31.0691	34.8662		PI 16:0_20:3	5.30098	5.17209	6.56604	8.00892		Phosphatidylinositol (PI)	PI 16:0_20:3	27.3 ± 5.30	20.9 ± 5.17	31.0 ± 6.56	34.8 ± 8.00
PI 16:0_20:4	177.911	258.851	207.36	250.646	275.757	134.101	203.283	287.94	190.136	290.345	417.912	215.343	426.882	278.022	213.609	388.907	486.282	216.968	280.466	338.712		PI 16:0_20:4	234.105	221.161	310.354	342.267		PI 16:0_20:4	18.0194	30.0894	47.2121	46.0692		Phosphatidylinositol (PI)	PI 16:0_20:4	234. ± 18.0	221. ± 30.0	310. ± 47.2	342. ± 46.0
PI 16:0_20:5	1.78829	3.13317	1.42663	3.13713	4.10264	2.31954	3.127	3.87888	3.21053	3.33098	3.38186	1.4507	5.73038	3.14828	1.71426	8.49653	11.462	2.84697	6.38423	6.92659		PI 16:0_20:5	2.71757	3.17339	3.0851	7.22327		PI 16:0_20:5	0.489758	0.250514	0.762891	1.40592		Phosphatidylinositol (PI)	PI 16:0_20:5	2.71 ± 0.48	3.17 ± 0.25	3.08 ± 0.76	7.22 ± 1.40
PI 16:0_22:6	5.39129	4.17884	7.48835	12.0031	12.0933	7.15368	9.26079	3.53869	6.66825	13.3217	26.4776	14.5842	26.5533	10.1666	22.925	11.3494	24.6299	8.65302	14.3274	12.9147		PI 16:0_22:6	8.23097	7.98861	20.1413	14.3749		PI 16:0_22:6	1.64593	1.61713	3.312	2.73125		Phosphatidylinositol (PI)	PI 16:0_22:6	8.23 ± 1.64	7.98 ± 1.61	20.1 ± 3.31	14.3 ± 2.73
PI 16:1_18:2	1.01312	0.77053	0.656063	0.934879	1.71201	2.09966	1.49337	0.707608	0.83783	1.17731	1.57807	0.536373	1.67904	0.924966	0.577254	2.24156	2.19307	0.918435	1.7632	2.87642		PI 16:1_18:2	1.01732	1.26316	1.05914	1.99854		PI 16:1_18:2	0.184503	0.249965	0.242597	0.323233		Phosphatidylinositol (PI)	PI 16:1_18:2	1.01 ± 0.18	1.26 ± 0.24	1.05 ± 0.24	1.99 ± 0.32
PI 17:0_20:4	24.2342	44.604	30.9999	34.6087	37.0496	16.8325	29.784	38.561	29.3066	40.1627	42.7234	17.2517	39.4994	31.2331	10.4908	45.9799	56.1115	17.7273	27.9115	43.6908		PI 17:0_20:4	34.2993	30.9294	28.2397	38.2842		PI 17:0_20:4	3.36184	4.16031	6.25012	6.84269		Phosphatidylinositol (PI)	PI 17:0_20:4	34.2 ± 3.36	30.9 ± 4.16	28.2 ± 6.25	38.2 ± 6.84
PI 18:0_18:1	6.78996	9.08294	3.50898	9.37929	7.12604	6.60234	6.26352	7.66166	9.29436	4.34246	10.3786	19.9516	9.15705	28.0009	19.8546	9.96567	7.93993	22.5511	17.8222	7.57867		PI 18:0_18:1	7.17744	6.83287	17.4685	13.1715		PI 18:0_18:1	1.05094	0.81625	3.47949	2.98774		Phosphatidylinositol (PI)	PI 18:0_18:1	7.17 ± 1.05	6.83 ± 0.81	17.4 ± 3.47	13.1 ± 2.98
PI 18:0_18:2	18.6572	18.8986	20.2145	25.8155	42.307	18.9995	16.9429	28.5322	34.9635	26.2996	38.7129	23.1923	29.9243	39.2614	20.1822	31.8325	44.6475	31.1576	37.4903	47.5777		PI 18:0_18:2	25.1785	25.1476	30.2546	38.5411		PI 18:0_18:2	4.47435	3.273	3.89938	3.31341		Phosphatidylinositol (PI)	PI 18:0_18:2	25.1 ± 4.47	25.1 ± 3.27	30.2 ± 3.89	38.5 ± 3.31
PI 18:0_19:2	5.92413	5.75371	1.03111	6.92754	6.41444	3.00647	3.57811	5.81127	7.94051	0.815112	2.16086	2.18014	2.63714	6.85439	1.56812	5.10795	4.32167	3.16681	1.77591	2.28674		PI 18:0_19:2	5.21019	4.23029	3.08013	3.33182		PI 18:0_19:2	1.06464	1.22172	0.958709	0.619464		Phosphatidylinositol (PI)	PI 18:0_19:2	5.21 ± 1.06	4.23 ± 1.22	3.08 ± 0.95	3.33 ± 0.61
PI 18:0_20:2	16.841	9.57299	2.22507	17.8638	16.3691	8.32345	8.95	9.17594	20.7457	1.30506	9.91058	16.6977	14.9254	44.1501	17.085	18.5528	13.4142	29.3115	6.99724	5.5365		PI 18:0_20:2	12.5744	9.70003	20.5537	14.7624		PI 18:0_20:2	2.97236	3.12422	6.03591	4.32016		Phosphatidylinositol (PI)	PI 18:0_20:2	12.5 ± 2.97	9.70 ± 3.12	20.5 ± 6.03	14.7 ± 4.32
PI 18:0_20:3	148.291	123.913	124.386	214.774	203.436	124.297	149.48	143.03	206.077	130.206	353.018	265.753	340.053	418.298	251.91	262.976	365.303	298.598	333.31	307.934		PI 18:0_20:3	162.96	150.618	325.806	313.624		PI 18:0_20:3	19.4304	14.5671	30.4674	17.1488		Phosphatidylinositol (PI)	PI 18:0_20:3	162. ± 19.4	150. ± 14.5	325. ± 30.4	313. ± 17.1
PI 18:0_20:4	1152.32	1121.5	973.727	1353.52	1178.65	1161.77	1114.25	1131.39	1049.94	1334.53	1676.17	1162.46	1016.41	927.248	919.291	1204.89	1163.84	838.649	909.371	1153.99		PI 18:0_20:4	1155.94	1158.38	1140.32	1054.15		PI 18:0_20:4	60.809	47.6841	140.932	74.8741		Phosphatidylinositol (PI)	PI 18:0_20:4	1155 ± 60.8	1158 ± 47.6	1140 ± 140.	1054 ± 74.8
PI 18:0_20:5	1.34452	1.41596	1.21484	1.90358	1.50156	1.26441	1.36835	1.30821	1.32642	1.62121	2.2905	1.15736	1.33068	1.41412	1.09207	1.60369	1.4714	1.14965	1.11621	1.41294		PI 18:0_20:5	1.47609	1.37772	1.45695	1.35078		PI 18:0_20:5	0.116742	0.0631189	0.216273	0.0943009		Phosphatidylinositol (PI)	PI 18:0_20:5	1.47 ± 0.11	1.37 ± 0.06	1.45 ± 0.21	1.35 ± 0.09
PI 18:0_22:3	3.40759	1.39877	0.547301	4.29018	3.70964	2.18278	1.77747	1.30662	3.8775	0.362681	3.08466	5.92086	5.90148	22.3783	9.57261	4.16904	4.61864	19.9989	4.45938	1.97294		PI 18:0_22:3	2.6707	1.90141	9.37159	7.04379		PI 18:0_22:3	0.720131	0.579694	3.41094	3.27395		Phosphatidylinositol (PI)	PI 18:0_22:3	2.67 ± 0.72	1.90 ± 0.57	9.37 ± 3.41	7.04 ± 3.27
PI 18:0_22:4	13.5743	16.8389	13.5788	27.6608	29.823	17.5757	18.16	16.9001	19.4163	13.0897	44.2551	41.2366	46.6668	55.9001	49.2283	28.9298	43.2736	27.1774	44.2636	31.9272		PI 18:0_22:4	20.2951	17.0284	47.4574	35.1143		PI 18:0_22:4	3.5161	1.06798	2.48992	3.6172		Phosphatidylinositol (PI)	PI 18:0_22:4	20.2 ± 3.51	17.0 ± 1.06	47.4 ± 2.48	35.1 ± 3.61
PI 18:0_22:5_a	11.4835	5.72703	5.69058	15.2719	15.1991	8.29373	7.52754	6.20873	16.1723	3.71867	13.3447	9.90017	12.4896	30.4381	10.5428	16.672	14.2158	16.27	8.95594	8.20787		PI 18:0_22:5_a	10.6744	8.38419	15.3431	12.8643		PI 18:0_22:5_a	2.13985	2.09638	3.82533	1.80114		Phosphatidylinositol (PI)	PI 18:0_22:5_a	10.6 ± 2.13	8.38 ± 2.09	15.3 ± 3.82	12.8 ± 1.80
PI 18:0_22:5_b	2.29722	1.86429	1.7825	3.65239	3.87302	3.29184	2.66383	1.5653	3.09654	2.7991	9.59137	6.52223	6.78281	7.01138	6.65195	5.71719	8.19615	5.82625	6.47521	6.58326		PI 18:0_22:5_b	2.69388	2.68332	7.31195	6.55961		PI 18:0_22:5_b	0.44639	0.300399	0.575557	0.443476		Phosphatidylinositol (PI)	PI 18:0_22:5_b	2.69 ± 0.44	2.68 ± 0.30	7.31 ± 0.57	6.55 ± 0.44
PI 18:0_22:6	21.5373	12.9326	33.3646	45.6921	43.0136	27.4956	34.8765	10.8239	32	43.4812	76.1421	44.5305	64.7286	38.1383	61.2174	30.5257	64.002	27.5713	43.2927	47.6366		PI 18:0_22:6	31.308	29.7354	56.9514	42.6057		PI 18:0_22:6	6.25009	5.39985	6.91078	6.54043		Phosphatidylinositol (PI)	PI 18:0_22:6	31.3 ± 6.25	29.7 ± 5.39	56.9 ± 6.91	42.6 ± 6.54
PI 18:1_18:2	18.3212	15.1009	18.2096	29.3736	42.5931	18.3909	22.8865	23.8977	28.704	29.6037	63.5021	34.8103	67.3546	51.6375	30.2707	50.9575	70.6826	43.1563	59.7375	58.2383		PI 18:1_18:2	24.7197	24.6965	49.515	56.5544		PI 18:1_18:2	5.08409	2.04714	7.43291	4.60112		Phosphatidylinositol (PI)	PI 18:1_18:2	24.7 ± 5.08	24.6 ± 2.04	49.5 ± 7.43	56.5 ± 4.60
PI 18:1_20:4	286.505	291.949	137.555	291.124	336.251	237.815	290.687	284.945	259.652	281.035	432.341	265.791	380.122	408.063	193.356	477.752	464.423	283.137	345.35	350.939		PI 18:1_20:4	268.677	270.827	335.934	384.32		PI 18:1_20:4	34.0019	9.77907	45.6607	37.4279		Phosphatidylinositol (PI)	PI 18:1_20:4	268 ± 34.0	270 ± 9.77	335 ± 45.6	384 ± 37.4
PI 19:0_20:4	3.83696	6.63869	2.96746	4.41621	4.88353	2.01088	2.87869	5.10651	4.12805	3.72268	16.7439	6.26408	25.1003	24.575	6.53927	31.3096	36.6933	8.79907	18.3671	21.0975		PI 19:0_20:4	4.54857	3.56936	15.8445	23.2533		PI 19:0_20:4	0.612561	0.529355	4.1296	4.91419		Phosphatidylinositol (PI)	PI 19:0_20:4	4.54 ± 0.61	3.56 ± 0.52	15.8 ± 4.12	23.2 ± 4.91
PI 19:1_20:4	1.08173	1.07471	0.444199	0.954876	1.3474	0.853547	0.837888	0.912894	1.27769	0.827334	1.626	0.78638	1.64958	2.50994	0.552895	3.28501	3.0283	1.21137	1.4303	2.00205		PI 19:1_20:4	0.980581	0.94187	1.42496	2.19141		PI 19:1_20:4	0.148662	0.0852485	0.349022	0.41665		Phosphatidylinositol (PI)	PI 19:1_20:4	0.98 ± 0.14	0.94 ± 0.08	1.42 ± 0.34	2.19 ± 0.41
PI 37:3	19.4833	18.3192	4.0879	23.427	13.0169	10.2981	16.6478	11.0293	20.3898	4.84572	11.7015	12.9863	15.5862	30.7872	10.1075	17.3174	15.0537	26.5351	10.5941	8.47291		PI 37:3	15.6669	12.6422	16.2337	15.5947		PI 37:3	3.33853	2.69214	3.74728	3.15181		Phosphatidylinositol (PI)	PI 37:3	15.6 ± 3.33	12.6 ± 2.69	16.2 ± 3.74	15.5 ± 3.15
Plasmanyl-PC O-18:1_16:0	7.8032	8.53402	8.45681	14.698	11.0911	9.14888	7.78672	9.07693	9.25305	9.42393	8.81587	7.28513	6.59625	9.0633	7.40299	8.45128	7.2927	14.4735	9.81589	6.05272		Plasmanyl-PC O-18:1_16:0	10.1166	8.9379	7.83271	9.21723		Plasmanyl-PC O-18:1_16:0	1.27573	0.29365	0.47404	1.45416		Plasmanyl-Phosphatidylcholine (Plasmanyl-PC)	Plasmanyl-PC O-18:1_16:0	10.1 ± 1.27	8.93 ± 0.29	7.83 ± 0.47	9.21 ± 1.45
Plasmanyl-PC O-18:1_20:4	2.77137	2.80592	2.55935	4.54249	3.84124	2.98217	2.51131	2.93883	2.8165	2.93646	4.46273	3.16978	3.65622	3.64348	2.8216	4.41715	3.45982	3.91025	4.27139	2.80619		Plasmanyl-PC O-18:1_20:4	3.30408	2.83705	3.55076	3.77296		Plasmanyl-PC O-18:1_20:4	0.381365	0.0859735	0.276425	0.292828		Plasmanyl-Phosphatidylcholine (Plasmanyl-PC)	Plasmanyl-PC O-18:1_20:4	3.30 ± 0.38	2.83 ± 0.08	3.55 ± 0.27	3.77 ± 0.29
Plasmanyl-PE O-16:0_22:3	0.516078	0.640766	0.515648	0.8184	0.688421	0.516668	0.409546	0.472293	0.540384	0.409278	0.822424	0.371121	0.464019	0.715629	0.385822	0.919424	0.825252	0.785284	0.378966	0.517059		Plasmanyl-PE O-16:0_22:3	0.635862	0.469634	0.551803	0.685197		Plasmanyl-PE O-16:0_22:3	0.0569676	0.0269057	0.091645	0.101623		Plasmanyl-Phosphatidylethanolamine (Plasmanyl-PE)	Plasmanyl-PE O-16:0_22:3	0.63 ± 0.05	0.46 ± 0.02	0.55 ± 0.09	0.68 ± 0.10
Plasmanyl-PE O-18:0_18:2	0.629004	1.20296	1.16063	1.10549	0.996517	0.709278	0.607255	0.805296	0.720634	0.983007	2.78327	0.864006	1.47527	1.91659	0.827976	1.7583	2.87479	1.16785	1.20111	1.51532		Plasmanyl-PE O-18:0_18:2	1.01892	0.765094	1.57342	1.70347		Plasmanyl-PE O-18:0_18:2	0.103437	0.0628919	0.364011	0.312222		Plasmanyl-Phosphatidylethanolamine (Plasmanyl-PE)	Plasmanyl-PE O-18:0_18:2	1.01 ± 0.10	0.76 ± 0.06	1.57 ± 0.36	1.70 ± 0.31
Plasmanyl-PE O-18:0_20:4	5.81598	6.30556	8.51465	11.0849	10.1942	6.37757	5.72104	5.94253	7.25207	6.30504	7.55243	3.14321	7.53088	6.40439	3.35913	7.38684	5.808	4.50851	3.99159	5.13179		Plasmanyl-PE O-18:0_20:4	8.38306	6.31965	5.59801	5.36535		Plasmanyl-PE O-18:0_20:4	1.0369	0.262063	0.980934	0.589844		Plasmanyl-Phosphatidylethanolamine (Plasmanyl-PE)	Plasmanyl-PE O-18:0_20:4	8.38 ± 1.03	6.31 ± 0.26	5.59 ± 0.98	5.36 ± 0.58
Plasmanyl-PE O-20:0_18:2	0.564675	0.657023	0.531175	0.856767	0.928903	0.571966	0.395897	0.490592	0.496081	0.361283	1.09681	0.397841	0.903761	1.18785	0.443374	1.07504	1.18357	0.64826	0.517421	0.611328		Plasmanyl-PE O-20:0_18:2	0.707709	0.463164	0.805929	0.807123		Plasmanyl-PE O-20:0_18:2	0.0791635	0.037801	0.164017	0.134349		Plasmanyl-Phosphatidylethanolamine (Plasmanyl-PE)	Plasmanyl-PE O-20:0_18:2	0.70 ± 0.07	0.46 ± 0.03	0.80 ± 0.16	0.80 ± 0.13
Plasmanyl-PE O-20:0_20:4	1.60705	1.63969	2.86174	2.37197	2.86574	1.74712	1.60803	1.58986	1.55493	2.18253	2.13585	1.11339	2.43105	2.4623	1.64233	2.04945	2.05383	1.92778	1.3347	1.74166		Plasmanyl-PE O-20:0_20:4	2.26924	1.73649	1.95698	1.82148		Plasmanyl-PE O-20:0_20:4	0.278591	0.116196	0.25717	0.134272		Plasmanyl-Phosphatidylethanolamine (Plasmanyl-PE)	Plasmanyl-PE O-20:0_20:4	2.26 ± 0.27	1.73 ± 0.11	1.95 ± 0.25	1.82 ± 0.13
plasmanyl-TG O-16:0_16:0_18:1	5.62707	6.16724	3.98521	7.30878	6.14122	4.16119	4.62131	4.51238	4.27447	5.05603	4.532	3.99028	5.4054	7.34445	4.42749	7.25464	5.47938	4.26193	4.39951	1.91255		plasmanyl-TG O-16:0_16:0_18:1	5.84591	4.52508	5.13992	4.6616		plasmanyl-TG O-16:0_16:0_18:1	0.540396	0.155973	0.597044	0.871159		Plasmanyl-Triacylglycerol (plasmanyl-TG)	plasmanyl-TG O-16:0_16:0_18:1	5.84 ± 0.54	4.52 ± 0.15	5.13 ± 0.59	4.66 ± 0.87
plasmanyl-TG O-18:0_16:0_18:1	4.842	5.57187	3.38626	5.53496	5.75616	3.25439	3.09034	4.53372	3.89016	4.08853	5.56967	3.48267	3.79493	6.73258	2.77123	5.33812	4.94382	3.56068	3.51965	1.47101		plasmanyl-TG O-18:0_16:0_18:1	5.01825	3.77143	4.47021	3.76666		plasmanyl-TG O-18:0_16:0_18:1	0.436605	0.26711	0.729553	0.679288		Plasmanyl-Triacylglycerol (plasmanyl-TG)	plasmanyl-TG O-18:0_16:0_18:1	5.01 ± 0.43	3.77 ± 0.26	4.47 ± 0.72	3.76 ± 0.67
plasmanyl-TG O-18:0_18:1_18:2	3.51106	3.39673	2.85161	4.55609	4.53987	2.53744	2.27581	4.16545	2.81582	2.85282	3.39173	1.72648	3.31833	4.96128	1.73248	4.21956	3.2095	0.83088	2.97076	1.08275		plasmanyl-TG O-18:0_18:1_18:2	3.77107	2.92947	3.02606	2.46269		plasmanyl-TG O-18:0_18:1_18:2	0.336189	0.326145	0.605247	0.65075		Plasmanyl-Triacylglycerol (plasmanyl-TG)	plasmanyl-TG O-18:0_18:1_18:2	3.77 ± 0.33	2.92 ± 0.32	3.02 ± 0.60	2.46 ± 0.65
plasmanyl-TG O-18:1_16:0_18:1	7.68197	8.63822	5.77383	9.99212	8.53588	5.78885	5.61134	7.78611	6.528	5.8171	8.65706	6.0232	8.28752	11.6526	6.40568	10.0058	7.59672	5.36695	7.07646	2.85563		plasmanyl-TG O-18:1_16:0_18:1	8.1244	6.30628	8.20521	6.58032		plasmanyl-TG O-18:1_16:0_18:1	0.694358	0.401811	1.00237	1.19077		Plasmanyl-Triacylglycerol (plasmanyl-TG)	plasmanyl-TG O-18:1_16:0_18:1	8.12 ± 0.69	6.30 ± 0.40	8.20 ± 1.00	6.58 ± 1.19
plasmanyl-TG O-20:0_16:0_18:1	1.98047	2.33709	1.81482	1.56257	2.45477	1.05211	0.989185	2.01811	1.76881	0.863204	1.1556	0.0888616	1.3242	2.71321	0.0668133	1.83958	1.99853	0.37463	0.995389	0.439909		plasmanyl-TG O-20:0_16:0_18:1	2.02994	1.33828	1.06974	1.12961		plasmanyl-TG O-20:0_16:0_18:1	0.164617	0.232054	0.486882	0.340792		Plasmanyl-Triacylglycerol (plasmanyl-TG)	plasmanyl-TG O-20:0_16:0_18:1	2.02 ± 0.16	1.33 ± 0.23	1.06 ± 0.48	1.12 ± 0.34
Plasmenyl-PE P-16:0_18:1	15.4176	14.0114	12.3789	19.6556	13.8309	19.2704	16.5677	11.521	12.5356	14.1158	28.2395	50.209	14.3456	32.4674	62.2608	11.3842	13.0529	38.1276	30.2601	8.57553		Plasmenyl-PE P-16:0_18:1	15.0589	14.8021	37.5045	20.2801		Plasmenyl-PE P-16:0_18:1	1.24591	1.40457	8.43156	5.85875		Plasmenyl-Phosphatidylethanolamine (Plasmenyl-PE)	Plasmenyl-PE P-16:0_18:1	15.0 ± 1.24	14.8 ± 1.40	37.5 ± 8.43	20.2 ± 5.85
Plasmenyl-PE P-16:0_18:2	3.11739	6.17656	2.31929	6.01864	3.76238	2.63433	1.86221	5.83092	3.1618	1.63931	4.58746	3.62208	3.33495	11.4014	3.9074	5.94975	3.56056	6.28209	2.73018	1.89374		Plasmenyl-PE P-16:0_18:2	4.27885	3.02571	5.37065	4.08326		Plasmenyl-PE P-16:0_18:2	0.777296	0.752223	1.52193	0.872259		Plasmenyl-Phosphatidylethanolamine (Plasmenyl-PE)	Plasmenyl-PE P-16:0_18:2	4.27 ± 0.77	3.02 ± 0.75	5.37 ± 1.52	4.08 ± 0.87
Plasmenyl-PE P-16:0_20:3	3.22041	3.8867	2.73235	5.74667	3.48321	2.16527	2.01571	3.91452	3.38231	1.84162	3.82361	2.44353	3.15309	6.08481	2.24006	4.23263	3.30629	4.3614	2.32953	2.18839		Plasmenyl-PE P-16:0_20:3	3.81387	2.66388	3.54902	3.28365		Plasmenyl-PE P-16:0_20:3	0.518279	0.413829	0.692743	0.456758		Plasmenyl-Phosphatidylethanolamine (Plasmenyl-PE)	Plasmenyl-PE P-16:0_20:3	3.81 ± 0.51	2.66 ± 0.41	3.54 ± 0.69	3.28 ± 0.45
Plasmenyl-PE P-16:0_20:4	129.476	133.876	146.271	220.473	160.903	128.422	134.156	130.382	125.445	152.449	174.585	106.748	117.057	106.252	112.002	117.795	107.205	102.414	100.284	102.201		Plasmenyl-PE P-16:0_20:4	158.2	134.171	123.329	105.98		Plasmenyl-PE P-16:0_20:4	16.4988	4.78353	12.9641	3.16658		Plasmenyl-Phosphatidylethanolamine (Plasmenyl-PE)	Plasmenyl-PE P-16:0_20:4	158. ± 16.4	134. ± 4.78	123. ± 12.9	105. ± 3.16
Plasmenyl-PE P-16:0_22:3	2.56139	2.39134	1.84134	4.1266	2.86243	1.97205	1.89196	2.34988	2.41642	1.49853	3.78809	2.9523	2.55035	6.19514	4.45925	3.20921	4.09742	7.23425	3.8046	1.31697		Plasmenyl-PE P-16:0_22:3	2.75662	2.02577	3.98903	3.93249		Plasmenyl-PE P-16:0_22:3	0.380612	0.166798	0.643157	0.956798		Plasmenyl-Phosphatidylethanolamine (Plasmenyl-PE)	Plasmenyl-PE P-16:0_22:3	2.75 ± 0.38	2.02 ± 0.16	3.98 ± 0.64	3.93 ± 0.95
Plasmenyl-PE P-16:0_22:6	36.1825	30.3274	40.3384	57.7877	45.6633	43.3805	41.2686	28.8945	33.1585	41.7053	49.1585	40.3098	29.2912	25.7403	39.1126	24.8269	26.5806	26.3201	34.7057	26.8645		Plasmenyl-PE P-16:0_22:6	42.0599	37.6815	36.7225	27.8595		Plasmenyl-PE P-16:0_22:6	4.66641	2.8214	4.17773	1.74732		Plasmenyl-Phosphatidylethanolamine (Plasmenyl-PE)	Plasmenyl-PE P-16:0_22:6	42.0 ± 4.66	37.6 ± 2.82	36.7 ± 4.17	27.8 ± 1.74
Plasmenyl-PE P-18:0_18:2	4.44923	5.98081	4.52943	7.6489	5.504	3.51707	3.21494	5.81369	5.20012	3.82214	9.81066	3.51489	5.20933	11.2544	3.29043	8.38051	7.26056	6.92145	3.87203	3.81929		Plasmenyl-PE P-18:0_18:2	5.62247	4.31359	6.61594	6.05077		Plasmenyl-PE P-18:0_18:2	0.583957	0.505927	1.64887	0.932088		Plasmenyl-Phosphatidylethanolamine (Plasmenyl-PE)	Plasmenyl-PE P-18:0_18:2	5.62 ± 0.58	4.31 ± 0.50	6.61 ± 1.64	6.05 ± 0.93
Plasmenyl-PE P-18:0_20:4	78.6508	76.0474	95.8756	126.069	101.032	71.5059	75.3071	80.458	90.3974	100.011	90.377	46.501	58.9907	58.5094	48.8163	67.4818	61.5321	42.2275	47.4908	61.0015		Plasmenyl-PE P-18:0_20:4	95.5351	83.5358	60.6389	55.9467		Plasmenyl-PE P-18:0_20:4	9.02089	5.19814	7.84621	4.74091		Plasmenyl-Phosphatidylethanolamine (Plasmenyl-PE)	Plasmenyl-PE P-18:0_20:4	95.5 ± 9.02	83.5 ± 5.19	60.6 ± 7.84	55.9 ± 4.74
Plasmenyl-PE P-18:0_22:4	16.8661	13.575	17.9932	24.4105	22.8112	12.7054	12.5251	13.3031	18.4953	15.7143	14.6884	5.67423	12.2046	13.8494	6.48297	12.7286	15.664	8.98593	8.65131	10.5593		Plasmenyl-PE P-18:0_22:4	19.1312	14.5486	10.5799	11.3178		Plasmenyl-PE P-18:0_22:4	1.98382	1.13969	1.88493	1.30389		Plasmenyl-Phosphatidylethanolamine (Plasmenyl-PE)	Plasmenyl-PE P-18:0_22:4	19.1 ± 1.98	14.5 ± 1.13	10.5 ± 1.88	11.3 ± 1.30
Plasmenyl-PE P-18:0_22:5	9.16477	10.6431	11.4127	15.1679	12.1248	7.90599	7.90208	8.74532	11.768	10.4394	12.2073	5.81456	9.97051	10.0195	5.52158	9.48438	11.7988	7.7952	7.05818	9.578		Plasmenyl-PE P-18:0_22:5	11.7027	9.35215	8.70668	9.14292		Plasmenyl-PE P-18:0_22:5	0.995841	0.760945	1.30545	0.822263		Plasmenyl-Phosphatidylethanolamine (Plasmenyl-PE)	Plasmenyl-PE P-18:0_22:5	11.7 ± 0.99	9.35 ± 0.76	8.70 ± 1.30	9.14 ± 0.82
Plasmenyl-PE P-18:0_22:6	21.1412	13.8293	25.7741	30.4186	25.7855	20.623	22.734	13.5726	20.225	28.6833	25.4171	12.6515	15.3779	13.9246	12.295	13.8064	14.9435	8.33751	13.9713	13.4719		Plasmenyl-PE P-18:0_22:6	23.3897	21.1676	15.9332	12.9061		Plasmenyl-PE P-18:0_22:6	2.80435	2.42701	2.43201	1.16809		Plasmenyl-Phosphatidylethanolamine (Plasmenyl-PE)	Plasmenyl-PE P-18:0_22:6	23.3 ± 2.80	21.1 ± 2.42	15.9 ± 2.43	12.9 ± 1.16
Plasmenyl-PE P-18:1_20:4	72.7151	76.0333	81.9967	116.044	90.8823	73.8392	83.3865	69.848	66.272	90.9893	105.625	76.5142	77.3937	71.0252	75.4725	71.5471	73.5655	74.7923	73.9834	65.7876		Plasmenyl-PE P-18:1_20:4	87.5342	76.867	81.2061	71.9352		Plasmenyl-PE P-18:1_20:4	7.76708	4.5422	6.20225	1.62727		Plasmenyl-Phosphatidylethanolamine (Plasmenyl-PE)	Plasmenyl-PE P-18:1_20:4	87.5 ± 7.76	76.8 ± 4.54	81.2 ± 6.20	71.9 ± 1.62
Plasmenyl-PE P-18:1_22:5	3.68433	4.77605	4.51312	6.52449	5.78775	4.59105	4.91771	3.34415	3.61259	5.19003	7.71469	5.72115	7.16179	6.03728	5.48984	4.3093	6.6496	5.75257	6.34955	4.59078		Plasmenyl-PE P-18:1_22:5	5.05715	4.33111	6.42495	5.53036		Plasmenyl-PE P-18:1_22:5	0.497318	0.363302	0.431648	0.466205		Plasmenyl-Phosphatidylethanolamine (Plasmenyl-PE)	Plasmenyl-PE P-18:1_22:5	5.05 ± 0.49	4.33 ± 0.36	6.42 ± 0.43	5.53 ± 0.46
Plasmenyl-PE P-18:1_22:6	7.31952	5.78657	9.32839	11.7142	9.6546	9.98678	11.3508	5.37562	5.66342	10.6543	13.096	15.3751	8.70492	6.98276	14.0132	5.10389	5.80174	7.1096	10.678	5.72118		Plasmenyl-PE P-18:1_22:6	8.76065	8.60618	11.6344	6.88288		Plasmenyl-PE P-18:1_22:6	1.01899	1.27926	1.61256	1.00343		Plasmenyl-Phosphatidylethanolamine (Plasmenyl-PE)	Plasmenyl-PE P-18:1_22:6	8.76 ± 1.01	8.60 ± 1.27	11.6 ± 1.61	6.88 ± 1.00
Plasmenyl-PE P-20:0_18:2	0.749551	0.888673	0.774377	1.21758	0.966099	0.549914	0.495537	0.845546	0.897535	0.545636	0.918111	0.423071	0.892978	1.93002	0.532958	1.22084	1.01507	1.20946	0.604434	0.65208		Plasmenyl-PE P-20:0_18:2	0.919256	0.666834	0.939427	0.940376		Plasmenyl-PE P-20:0_18:2	0.0842368	0.0845171	0.266057	0.132781		Plasmenyl-Phosphatidylethanolamine (Plasmenyl-PE)	Plasmenyl-PE P-20:0_18:2	0.91 ± 0.08	0.66 ± 0.08	0.93 ± 0.26	0.94 ± 0.13
Plasmenyl-PE P-20:0_22:6	2.53934	2.20395	7.03709	3.50067	3.37473	2.03864	2.9206	2.6787	3.68643	6.70543	2.74072	0.964097	2.24623	2.02757	0.991866	2.57581	2.18005	0.849183	1.56555	3.05244		Plasmenyl-PE P-20:0_22:6	3.73115	3.60596	1.7941	2.04461		Plasmenyl-PE P-20:0_22:6	0.862036	0.81851	0.352668	0.385668		Plasmenyl-Phosphatidylethanolamine (Plasmenyl-PE)	Plasmenyl-PE P-20:0_22:6	3.73 ± 0.86	3.60 ± 0.81	1.79 ± 0.35	2.04 ± 0.38
Plasmenyl-PS P-16:0_20:4	3.33448	3.97492	3.67301	5.02043	3.67249	4.37276	3.96052	3.84235	3.52556	4.8265	8.27528	3.80485	5.64312	3.46464	3.25045	7.44998	5.93223	3.34958	3.34346	5.06484		Plasmenyl-PS P-16:0_20:4	3.93507	4.10554	4.88767	5.02802		Plasmenyl-PS P-16:0_20:4	0.289648	0.225596	0.946695	0.785486		Plasmenyl-Phosphatidylserine (Plasmenyl-PS)	Plasmenyl-PS P-16:0_20:4	3.93 ± 0.28	4.10 ± 0.22	4.88 ± 0.94	5.02 ± 0.78
Plasmenyl-PS P-16:0_22:6	1.27343	1.02465	1.86409	1.49677	1.18212	1.59338	1.82928	0.896292	1.21237	2.65155	1.65059	0.89816	0.884371	0.447708	0.51685	1.40379	1.06932	0.551044	0.63741	1.56628		Plasmenyl-PS P-16:0_22:6	1.36821	1.63658	0.879536	1.04557		Plasmenyl-PS P-16:0_22:6	0.145616	0.299762	0.213648	0.201392		Plasmenyl-Phosphatidylserine (Plasmenyl-PS)	Plasmenyl-PS P-16:0_22:6	1.36 ± 0.14	1.63 ± 0.29	0.87 ± 0.21	1.04 ± 0.20
Plasmenyl-PS P-18:0_20:4	2.50052	2.66761	4.78526	3.52751	2.99635	3.89341	3.4409	2.3869	2.607	4.80938	5.26238	3.34397	4.17647	1.91016	1.97286	3.88514	3.62495	2.01922	2.21129	5.23275		Plasmenyl-PS P-18:0_20:4	3.29545	3.42752	3.33317	3.39467		Plasmenyl-PS P-18:0_20:4	0.411639	0.44062	0.644536	0.590101		Plasmenyl-Phosphatidylserine (Plasmenyl-PS)	Plasmenyl-PS P-18:0_20:4	3.29 ± 0.41	3.42 ± 0.44	3.33 ± 0.64	3.39 ± 0.59
Plasmenyl-PS P-18:1_20:4	4.09127	3.7449	2.3803	4.2345	3.37921	4.88519	4.26924	3.07159	3.97033	3.12419	6.14141	3.4814	3.67256	4.06125	3.17879	7.01421	4.51173	3.31179	3.02873	4.54012		Plasmenyl-PS P-18:1_20:4	3.56604	3.86411	4.10708	4.48131		Plasmenyl-PS P-18:1_20:4	0.33133	0.345948	0.528328	0.703482		Plasmenyl-Phosphatidylserine (Plasmenyl-PS)	Plasmenyl-PS P-18:1_20:4	3.56 ± 0.33	3.86 ± 0.34	4.10 ± 0.52	4.48 ± 0.70
PMeOH 16:0_18:2	6.96938	30.3486	31.9478	51.969	47.1125	19.1727	12.1606	18.6658	17.0511	26.9333	48.1656	8.78572	43.133	30.6434	8.63647	30.6149	52.7796	32.4366	8.16263	30.7673		PMeOH 16:0_18:2	33.6695	18.7967	27.8728	30.9522		PMeOH 16:0_18:2	7.88186	2.38168	8.32677	7.06453		Phosphatidylmethanol (PMeOH)	PMeOH 16:0_18:2	33.6 ± 7.88	18.7 ± 2.38	27.8 ± 8.32	30.9 ± 7.06
PMeOH 16:0_20:4	2.79634	9.88316	10.1742	25.1916	13.0734	7.94144	6.28061	3.34321	3.77865	10.2526	19.9078	3.49477	15.1759	12.1393	4.28035	8.07649	15.7646	13.9285	2.03771	6.17668		PMeOH 16:0_20:4	12.2237	6.31931	10.9996	9.19679		PMeOH 16:0_20:4	3.65678	1.29259	3.15886	2.52144		Phosphatidylmethanol (PMeOH)	PMeOH 16:0_20:4	12.2 ± 3.65	6.31 ± 1.29	10.9 ± 3.15	9.19 ± 2.52
PMeOH 16:0_22:6	3.61478	9.45675	14.7062	31.3083	21.0819	12.565	9.60584	4.02709	7.16791	16.6535	28.413	5.18149	24.8862	11.5199	4.60515	10.0248	24.816	12.0742	3.24735	11.0251		PMeOH 16:0_22:6	16.0336	10.0039	14.9212	12.2375		PMeOH 16:0_22:6	4.78563	2.17601	4.97083	3.50309		Phosphatidylmethanol (PMeOH)	PMeOH 16:0_22:6	16.0 ± 4.78	10.0 ± 2.17	14.9 ± 4.97	12.2 ± 3.50
PMeOH 18:0_18:2	12.9987	39.9379	38.6925	74.0798	56.8974	35.4504	15.3476	25.9789	27.1433	22.5618	33.7637	8.84723	22.0641	21.3854	8.16066	22.7031	35.6775	21.2933	9.53273	26.1701		PMeOH 18:0_18:2	44.5213	25.2964	18.8442	23.0754		PMeOH 18:0_18:2	10.1871	3.2668	4.7618	4.21372		Phosphatidylmethanol (PMeOH)	PMeOH 18:0_18:2	44.5 ± 10.1	25.2 ± 3.26	18.8 ± 4.76	23.0 ± 4.21
PMeOH 18:1_18:2	1.85225	3.8984	1.86602	9.40348	6.59079	4.40905	1.68398	2.16018	3.39181	1.78153	4.64373	1.63	3.30586	5.9934	1.34626	3.4163	3.50091	4.80115	1.07608	2.81629		PMeOH 18:1_18:2	4.72219	2.68531	3.38385	3.12215		PMeOH 18:1_18:2	1.45738	0.527525	0.884049	0.605351		Phosphatidylmethanol (PMeOH)	PMeOH 18:1_18:2	4.72 ± 1.45	2.68 ± 0.52	3.38 ± 0.88	3.12 ± 0.60
PS 16:0_20:4	39.2946	43.3159	36.3703	47.4316	52.0544	42.6943	38.1433	42.649	43.3592	59.8371	77.5419	34.7775	78.506	43.8497	68.5376	55.6713	95.9124	30.7868	32.5617	29.5415		PS 16:0_20:4	43.6934	45.3366	60.6425	48.8947		PS 16:0_20:4	2.8018	3.74248	8.9945	12.7		Phostphatidylserine (PS)	PS 16:0_20:4	43.6 ± 2.80	45.3 ± 3.74	60.6 ± 8.99	48.8 ± 12.6
PS 16:0_22:6	126.064	126.199	114.901	123.302	142.516	104.244	152.797	141.225	151.678	212.225	272.391	117.617	265.113	163.592	181.885	285.548	314.907	119.793	182.912	234.263		PS 16:0_22:6	126.596	152.434	200.119	227.485		PS 16:0_22:6	4.4807	17.3546	29.934	35.1027		Phostphatidylserine (PS)	PS 16:0_22:6	126 ± 4.48	152 ± 17.3	200 ± 29.9	227 ± 35.1
PS 17:0_20:4	4.27988	5.18525	3.37129	5.53741	5.92088	3.32694	3.34121	3.67823	4.2502	4.08171	4.64128	1.78941	5.49541	3.33068	2.43754	4.87146	7.69681	2.06867	2.18862	3.01351		PS 17:0_20:4	4.85894	3.73566	3.53886	3.96781		PS 17:0_20:4	0.460593	0.188473	0.684114	1.05842		Phostphatidylserine (PS)	PS 17:0_20:4	4.85 ± 0.46	3.73 ± 0.18	3.53 ± 0.68	3.96 ± 1.05
PS 17:0_22:6	1.98974	2.78138	1.9091	1.9998	2.33244	1.27134	1.66502	2.01336	2.54015	2.50029	2.15451	0.897701	2.18025	1.56798	0.790658	3.13389	3.47212	1.12335	1.29464	3.11144		PS 17:0_22:6	2.20249	1.99803	1.51822	2.42709		PS 17:0_22:6	0.161929	0.243451	0.296649	0.502104		Phostphatidylserine (PS)	PS 17:0_22:6	2.20 ± 0.16	1.99 ± 0.24	1.51 ± 0.29	2.42 ± 0.50
PS 17:1_18:0	23.888	24.1192	18.4921	36.0157	36.9584	29.7936	15.8253	12.4859	23.1348	16.5253	25.9893	11.2796	18.2274	16.291	52.6063	20.5954	29.2702	15.0006	8.9522	17.3978		PS 17:1_18:0	27.8947	19.553	24.8787	18.2432		PS 17:1_18:0	3.65252	3.08793	7.32454	3.35171		Phostphatidylserine (PS)	PS 17:1_18:0	27.8 ± 3.65	19.5 ± 3.08	24.8 ± 7.32	18.2 ± 3.35
PS 18:0_18:1	1212.47	1091.87	1016.21	1528.4	1339.83	988.831	1127.09	820.061	1110.23	1329.8	1776.25	1023.79	1299.46	1080.57	878.198	1395.11	1516.03	938.117	805.706	1320.48		PS 18:0_18:1	1237.76	1075.2	1211.65	1195.09		PS 18:0_18:1	91.0765	84.0524	156.549	137.184		Phostphatidylserine (PS)	PS 18:0_18:1	1237 ± 91.0	1075 ± 84.0	1211 ± 156	1195 ± 137
PS 18:0_20:3	54.8477	52.5857	41.6394	75.0756	74.7301	28.6562	38.6347	48.4521	60.1447	29.8305	43.5013	27.676	78.6743	83.3223	36.8853	87.7158	86.0079	64.9724	43.2648	55.8147		PS 18:0_20:3	59.7757	41.1436	54.0118	67.5551		PS 18:0_20:3	6.56745	5.93578	11.3241	8.60663		Phostphatidylserine (PS)	PS 18:0_20:3	59.7 ± 6.56	41.1 ± 5.93	54.0 ± 11.3	67.5 ± 8.60
PS 18:0_20:4	742.873	740.234	688.526	966.621	954.891	573.967	617.822	640.938	695.554	742.311	816.581	418.145	796.807	649.268	489.455	709.005	1006.65	489.779	423.603	483.145		PS 18:0_20:4	818.629	654.118	634.051	622.437		PS 18:0_20:4	58.8559	29.5044	79.8628	107.622		Phostphatidylserine (PS)	PS 18:0_20:4	818 ± 58.8	654 ± 29.5	634 ± 79.8	622 ± 107.
PS 18:0_22:3	1.31499	1.52701	1.52934	2.01095	1.95309	1.07939	1.40801	1.11533	1.30721	1.60322	2.01996	1.12139	2.02571	2.34631	1.31521	1.92726	2.06397	1.85728	1.06262	1.09893		PS 18:0_22:3	1.66708	1.30263	1.76572	1.60201		PS 18:0_22:3	0.13465	0.0965394	0.233177	0.215452		Phostphatidylserine (PS)	PS 18:0_22:3	1.66 ± 0.13	1.30 ± 0.09	1.76 ± 0.23	1.60 ± 0.21
PS 18:0_22:4	31.9566	41.6248	38.4116	50.8195	62.9255	23.2447	24.487	36.655	36.091	24.4377	35.3632	18.7162	37.1335	53.6614	27.0188	49.6212	52.6454	33.6769	33.2642	30.6427		PS 18:0_22:4	45.1476	28.9831	34.3786	39.9701		PS 18:0_22:4	5.38522	3.02644	5.83037	4.61183		Phostphatidylserine (PS)	PS 18:0_22:4	45.1 ± 5.38	28.9 ± 3.02	34.3 ± 5.83	39.9 ± 4.61
PS 18:0_22:5	32.5237	30.305	14.7245	32.8744	38.5099	11.6185	16.0521	25.8278	26.2145	9.70536	18.1032	8.81401	24.343	53.5144	12.2441	52.0177	39.9804	34.5345	9.50962	19.5052		PS 18:0_22:5	29.7875	17.8837	23.4037	31.1095		PS 18:0_22:5	4.00161	3.47853	7.97819	7.51263		Phostphatidylserine (PS)	PS 18:0_22:5	29.7 ± 4.00	17.8 ± 3.47	23.4 ± 7.97	31.1 ± 7.51
PS 18:0_22:6	234.609	292.209	295.821	265.217	294.188	133.325	215.454	238.785	294.533	294.241	259.794	141.563	294.255	214.216	155.629	310.238	417.208	198.977	189.551	369.059		PS 18:0_22:6	276.409	235.268	213.091	297.006		PS 18:0_22:6	11.8638	29.8224	29.3155	45.2611		Phostphatidylserine (PS)	PS 18:0_22:6	276 ± 11.8	235 ± 29.8	213 ± 29.3	297 ± 45.2
PS 18:1_20:4	46.9941	47.5028	25.4338	49.46	49.7603	40.5749	42.6127	40.9727	50.6454	53.15	47.9993	22.2901	49.2722	39.6212	26.0871	58.5801	81.7078	33.0146	28.98	37.9458		PS 18:1_20:4	43.8302	45.5912	37.054	48.0457		PS 18:1_20:4	4.63027	2.62722	5.5404	9.83756		Phostphatidylserine (PS)	PS 18:1_20:4	43.8 ± 4.63	45.5 ± 2.62	37.0 ± 5.54	48.0 ± 9.83
PS 18:1_22:6	9.58681	12.8471	6.78795	8.03597	8.98498	7.33235	9.47904	11.9695	16.6259	13.3057	10.5477	5.06212	9.2729	8.92509	4.75638	21.1549	22.3738	9.36024	9.17309	23.6125		PS 18:1_22:6	9.24856	11.7425	7.71283	17.1349		PS 18:1_22:6	1.01633	1.59555	1.177	3.23574		Phostphatidylserine (PS)	PS 18:1_22:6	9.24 ± 1.01	11.7 ± 1.59	7.71 ± 1.17	17.1 ± 3.23
PS 19:0_20:4	6.18333	5.73654	1.81677	5.89664	6.38535	3.16185	2.72406	3.82818	5.59125	1.49883	12.3431	4.23485	18.9356	22.3295	5.78495	31.4684	35.9947	8.04188	8.71592	13.5444		PS 19:0_20:4	5.20373	3.36083	12.7256	19.5531		PS 19:0_20:4	0.854147	0.674734	3.54409	5.90914		Phostphatidylserine (PS)	PS 19:0_20:4	5.20 ± 0.85	3.36 ± 0.67	12.7 ± 3.54	19.5 ± 5.90
PS 19:0_22:6	1.67569	1.54975	0.55247	1.11588	1.64042	0.734112	0.791782	1.30817	2.00356	0.522794	2.81797	1.18301	3.33743	5.55196	0.735085	11.0601	9.71824	2.17483	3.2495	8.87964		PS 19:0_22:6	1.30684	1.07208	2.72509	7.01646		PS 19:0_22:6	0.213527	0.26626	0.857698	1.79935		Phostphatidylserine (PS)	PS 19:0_22:6	1.30 ± 0.21	1.07 ± 0.26	2.72 ± 0.85	7.01 ± 1.79
PS 20:4_20:4	3.10131	2.56451	1.70367	1.90414	3.79471	6.13002	4.14781	1.39697	1.89522	1.89308	2.9904	0.563667	2.58844	1.67451	0.92994	4.33549	2.7514	2.03074	2.52054	7.89136		PS 20:4_20:4	2.61367	3.09262	1.74939	3.90591		PS 20:4_20:4	0.385135	0.896859	0.465143	1.06857		Phostphatidylserine (PS)	PS 20:4_20:4	2.61 ± 0.38	3.09 ± 0.89	1.74 ± 0.46	3.90 ± 1.06
PS 20:4_22:6	1.92129	1.45563	1.20433	1.09777	2.13946	3.94743	3.07289	1.02876	1.42897	1.64701	1.68269	0.346164	1.38387	0.787047	0.477883	2.55265	1.6836	1.20299	1.60021	4.94758		PS 20:4_22:6	1.5637	2.22501	0.935531	2.39741		PS 20:4_22:6	0.202149	0.551563	0.25866	0.674506		Phostphatidylserine (PS)	PS 20:4_22:6	1.56 ± 0.20	2.22 ± 0.55	0.93 ± 0.25	2.39 ± 0.67
PS 22:0_20:4	1133.49	876.288	485.726	1317.48	1144.14	839.605	931.397	601.131	891.647	672.036	1465.53	856.123	1326.38	1495.03	908.551	1353.58	1130.91	744.394	718.056	771.984		PS 22:0_20:4	991.424	787.163	1210.32	943.786		PS 22:0_20:4	144.707	64.1611	137.146	127.117		Phostphatidylserine (PS)	PS 22:0_20:4	991 ± 144.	787 ± 64.1	121 ± 137.	943 ± 127.
PS 34:1	1.78155	1.64363	0.447755	2.16113	2.04596	1.73512	0.955647	1.39966	1.53032	0.503122	1.80505	1.69856	1.47685	2.01578	2.3336	1.21441	1.55229	1.45018	1.26192	0.767552		PS 34:1	1.61601	1.22478	1.86597	1.24927		PS 34:1	0.306186	0.22109	0.145649	0.135206		Phostphatidylserine (PS)	PS 34:1	1.61 ± 0.30	1.22 ± 0.22	1.86 ± 0.14	1.24 ± 0.13
PS 34:2	0.306087	0.333511	0.0965104	0.376634	0.6369	0.340713	0.178962	0.345065	0.276969	0.131118	0.327094	0.276591	0.416533	0.425624	0.385298	0.520379	0.521662	0.251474	0.357552	0.229819		PS 34:2	0.349928	0.254565	0.366228	0.376177		PS 34:2	0.0864518	0.0430514	0.028274	0.0629597		Phostphatidylserine (PS)	PS 34:2	0.34 ± 0.08	0.25 ± 0.04	0.36 ± 0.02	0.37 ± 0.06
PS 35:2	43.6992	44.4436	18.6099	57.1996	87.1883	38.8879	25.7952	54.8346	33.7715	16.311	56.4641	43.8548	66.9656	65.0834	71.7028	52.8709	68.0611	44.7333	46.2858	27.1169		PS 35:2	50.2281	33.92	60.8141	47.8136		PS 35:2	11.159	6.47385	4.90496	6.61708		Phostphatidylserine (PS)	PS 35:2	50.2 ± 11.1	33.9 ± 6.47	60.8 ± 4.90	47.8 ± 6.61
PS 36:2	34.5414	41.7171	28.5252	43.2989	51.6115	42.8505	53.4235	52.1	53.7592	55.0538	46.1058	18.8917	39.5792	39.1064	17.0496	86.8039	73.9111	45.2073	35.5635	66.3355		PS 36:2	39.9388	51.4374	32.1465	61.5643		PS 36:2	3.93768	2.19759	5.92516	9.36975		Phostphatidylserine (PS)	PS 36:2	39.9 ± 3.93	51.4 ± 2.19	32.1 ± 5.92	61.5 ± 9.36
PS 36:3	2.50027	2.95002	2.38616	3.06526	3.34934	2.6344	2.44301	2.73498	2.96002	3.82346	4.95241	2.25693	4.8097	2.85917	4.21911	3.67914	6.22082	2.1882	2.03405	2.07356		PS 36:3	2.85021	2.91917	3.81946	3.23915		PS 36:3	0.179323	0.240951	0.537938	0.806203		Phostphatidylserine (PS)	PS 36:3	2.85 ± 0.17	2.91 ± 0.24	3.81 ± 0.53	3.23 ± 0.80
PS 36:5	0.663025	0.86094	0.548414	0.857391	0.954896	0.792337	0.828615	0.648036	1.16201	1.04567	1.19468	0.488575	1.5123	0.807032	0.671482	1.32232	3.13199	0.728819	0.8183	1.29929		PS 36:5	0.776933	0.895332	0.934814	1.46015		PS 36:5	0.0742959	0.0921766	0.185178	0.435128		Phostphatidylserine (PS)	PS 36:5	0.77 ± 0.07	0.89 ± 0.09	0.93 ± 0.18	1.46 ± 0.43
PS 37:3	3.82181	2.55771	2.50838	7.73572	6.17985	6.61683	3.4848	1.48722	2.14884	2.60643	5.1554	3.22808	3.39024	2.45658	13.9721	2.18564	3.22303	3.01788	1.38002	1.63699		PS 37:3	4.56069	3.26882	5.64049	2.28871		PS 37:3	1.03616	0.897859	2.12923	0.365085		Phostphatidylserine (PS)	PS 37:3	4.56 ± 1.03	3.26 ± 0.89	5.64 ± 2.12	2.28 ± 0.36
PS 38:1	167.702	272.493	244.079	239.618	265.069	149.72	167.378	272.912	223.692	264.497	349.346	172.342	303.585	225.515	163.219	357.096	405.61	176.311	192.501	288.585		PS 38:1	237.792	215.64	242.801	284.021		PS 38:1	18.5791	24.9065	36.4987	44.7895		Phostphatidylserine (PS)	PS 38:1	237 ± 18.5	215 ± 24.9	242 ± 36.4	284 ± 44.7
PS 38:2	8.75078	15.9213	14.1644	14.1074	12.914	6.20424	7.66988	11.7283	12.1502	13.3185	12.3235	5.76005	13.2816	12.4555	7.20452	19.7876	29.0734	11.6128	9.5496	10.2134		PS 38:2	13.1716	10.2142	10.205	16.0473		PS 38:2	1.20483	1.38259	1.54561	3.7389		Phostphatidylserine (PS)	PS 38:2	13.1 ± 1.20	10.2 ± 1.38	10.2 ± 1.54	16.0 ± 3.73
PS 38:4	11.0815	14.5438	13.0073	19.4783	20.0861	9.88528	10.5303	10.3935	11.5835	13.4354	17.58	7.28841	16.0254	10.6125	11.9089	14.0648	19.3264	5.67247	9.61403	8.73088		PS 38:4	15.6394	11.1656	12.6831	11.4817		PS 38:4	1.78064	0.631098	1.8593	2.37711		Phostphatidylserine (PS)	PS 38:4	15.6 ± 1.78	11.1 ± 0.63	12.6 ± 1.85	11.4 ± 2.37
PS 38:7	0.999672	1.20072	1.18	1.34367	0.911846	1.04385	0.916071	1.055	1.0059	1.46271	1.71897	1.03162	0.977691	0.758902	1.20458	0.961034	1.03844	0.742272	0.560123	0.639396		PS 38:7	1.12718	1.09671	1.13835	0.788254		PS 38:7	0.0767116	0.0947011	0.161662	0.0918597		Phostphatidylserine (PS)	PS 38:7	1.12 ± 0.07	1.09 ± 0.09	1.13 ± 0.16	0.78 ± 0.09
PS 40:6	1.38054	2.01938	1.92142	1.9759	2.12226	0.983178	1.28231	1.55068	1.81379	1.83444	1.99569	0.949844	1.83325	1.31643	1.01968	2.24591	2.55803	0.937926	1.43421	2.3392		PS 40:6	1.8839	1.49288	1.42298	1.90306		PS 40:6	0.130079	0.162345	0.211445	0.30725		Phostphatidylserine (PS)	PS 40:6	1.88 ± 0.13	1.49 ± 0.16	1.42 ± 0.21	1.90 ± 0.30
PS 40:9	2.13135	2.27854	2.04085	2.07618	2.0796	1.44429	2.06519	2.21881	2.52154	3.12796	3.1826	1.6632	2.76299	2.05222	1.52342	3.4178	3.42662	1.86154	1.82762	3.13642		PS 40:9	2.12131	2.27556	2.23689	2.734		PS 40:9	0.0418764	0.276186	0.319642	0.366876		Phostphatidylserine (PS)	PS 40:9	2.12 ± 0.04	2.27 ± 0.27	2.23 ± 0.31	2.73 ± 0.36
SM d18:0/16:0	17.4979	9.19501	11.8538	16.8917	16.1879	10.1092	12.5713	9.35049	14.4115	12.7555	10.1098	9.0937	6.52661	4.18099	4.96599	5.43548	6.82887	6.6623	5.99788	11.5594		SM d18:0/16:0	14.3253	11.8396	6.97542	7.2968		SM d18:0/16:0	1.62094	0.926797	1.14803	1.09415		Sphingomyelin (SM)	SM d18:0/16:0	14.3 ± 1.62	11.8 ± 0.92	6.97 ± 1.14	7.29 ± 1.09
SM d18:0/18:0	1.46625	0.519161	1.59729	1.78521	1.64725	1.19046	1.78207	0.502309	1.12068	2.79037	1.21371	0.645065	0.69686	0.17237	0.22947	0.558433	0.81487	0.735118	0.356637	0.787714		SM d18:0/18:0	1.40303	1.47718	0.591494	0.650555		SM d18:0/18:0	0.226788	0.385818	0.188128	0.0859758		Sphingomyelin (SM)	SM d18:0/18:0	1.40 ± 0.22	1.47 ± 0.38	0.59 ± 0.18	0.65 ± 0.08
SM d18:0/20:0	0.332421	0.158023	0.30611	0.39866	0.434862	0.222862	0.27084	0.0973557	0.298739	0.402205	0.502825	0.223659	0.406828	0.15787	0.196677	0.182213	0.515191	0.447528	0.326318	0.32094		SM d18:0/20:0	0.326015	0.2584	0.297572	0.358438		SM d18:0/20:0	0.0478454	0.0498298	0.0667928	0.0574463		Sphingomyelin (SM)	SM d18:0/20:0	0.32 ± 0.04	0.25 ± 0.04	0.29 ± 0.06	0.35 ± 0.05
SM d18:0/22:0	2.04068	1.09422	1.16858	2.09196	1.96561	1.12193	1.43061	1.00513	1.70232	1.18225	2.29317	0.805497	2.44771	1.13241	0.890585	1.53313	3.39436	2.32972	1.75642	1.62601		SM d18:0/22:0	1.67221	1.28845	1.51387	2.12793		SM d18:0/22:0	0.22201	0.124654	0.354623	0.345564		Sphingomyelin (SM)	SM d18:0/22:0	1.67 ± 0.22	1.28 ± 0.12	1.51 ± 0.35	2.12 ± 0.34
SM d18:0/24:0	1.13711	0.689395	0.826268	1.11857	1.13028	0.752654	0.816454	0.754723	1.00008	0.714146	0.56419	0.260644	0.595693	0.394449	0.238625	0.693031	0.863663	0.54754	0.404578	0.663575		SM d18:0/24:0	0.980325	0.807611	0.41072	0.634477		SM d18:0/24:0	0.0934223	0.0508309	0.07422	0.0765548		Sphingomyelin (SM)	SM d18:0/24:0	0.98 ± 0.09	0.80 ± 0.05	0.41 ± 0.07	0.63 ± 0.07
SM d18:0/24:1	2.13486	1.53401	2.94612	2.97937	2.59292	1.62004	2.42066	1.32759	1.70611	2.24565	2.20834	1.52254	1.67441	1.23763	1.30302	1.22878	1.87864	2.90043	1.61812	1.01614		SM d18:0/24:1	2.43746	1.86401	1.58919	1.72842		SM d18:0/24:1	0.272429	0.203434	0.173283	0.329038		Sphingomyelin (SM)	SM d18:0/24:1	2.43 ± 0.27	1.86 ± 0.20	1.58 ± 0.17	1.72 ± 0.32
SM d18:1/16:0	303.545	311.794	252.217	367.854	316.254	242.541	294.738	255.025	258.985	308.691	304.176	180.866	203.968	195.417	173.351	221.393	188.873	190.668	169.81	218.889		SM d18:1/16:0	310.333	271.996	211.556	197.927		SM d18:1/16:0	18.3976	12.6266	23.7677	9.78585		Sphingomyelin (SM)	SM d18:1/16:0	310 ± 18.3	271 ± 12.6	211 ± 23.7	197 ± 9.78
SM d18:1/17:0	4.96603	3.92564	6.21396	6.62165	6.0479	4.2338	5.9831	2.71668	3.56975	8.21727	3.34336	1.64937	2.50108	1.63486	1.57958	1.75713	2.30105	1.46361	1.3248	1.99308		SM d18:1/17:0	5.55504	4.94412	2.14165	1.76793		SM d18:1/17:0	0.490746	0.978467	0.345572	0.176636		Sphingomyelin (SM)	SM d18:1/17:0	5.55 ± 0.49	4.94 ± 0.97	2.14 ± 0.34	1.76 ± 0.17
SM d18:1/18:0	85.0536	66.0206	109.538	111.456	114.106	72.3997	112.599	48.2307	66.9269	155.522	51.3951	32.6341	43.3517	37.311	23.5123	36.436	39.6641	42.6981	20.994	25.7596		SM d18:1/18:0	97.2349	91.1358	37.6409	33.1104		SM d18:1/18:0	9.38341	19.2149	4.72538	4.16399		Sphingomyelin (SM)	SM d18:1/18:0	97.2 ± 9.38	91.1 ± 19.2	37.6 ± 4.72	33.1 ± 4.16
SM d18:1/20:0	25.2378	16.176	23.2038	30.2932	35.9968	16.0935	23.1564	11.9942	21.6519	25.5881	61.0186	20.1996	87.357	33.1053	23.4693	34.7386	75.814	28.285	35.0552	40.4146		SM d18:1/20:0	26.1815	19.6968	45.03	42.8615		SM d18:1/20:0	3.34001	2.47803	12.7883	8.45946		Sphingomyelin (SM)	SM d18:1/20:0	26.1 ± 3.34	19.6 ± 2.47	45.0 ± 12.7	42.8 ± 8.45
SM d18:1/21:0	7.3672	5.55334	4.28766	7.30402	8.55836	4.59149	4.8935	4.35676	7.11633	4.82533	15.3428	3.19194	24.1592	10.6303	3.75601	16.4142	40.7936	5.11713	6.84182	13.671		SM d18:1/21:0	6.61412	5.15668	11.4161	16.5676		SM d18:1/21:0	0.753685	0.498929	3.90345	6.40709		Sphingomyelin (SM)	SM d18:1/21:0	6.61 ± 0.75	5.15 ± 0.49	11.4 ± 3.90	16.5 ± 6.40
SM d18:1/22:0	239.538	168.543	197.882	258.05	254.504	130.643	189.867	135.406	221.659	196.706	566.315	153.825	831.773	362.046	227.308	517.955	949.4	357.346	393.131	557.205		SM d18:1/22:0	223.703	174.856	428.253	555.007		SM d18:1/22:0	17.4477	17.8947	122.874	105.403		Sphingomyelin (SM)	SM d18:1/22:0	223 ± 17.4	174 ± 17.8	428 ± 122.	555 ± 105.
SM d18:1/23:0	181.642	120.845	97.881	181.708	189.646	90.296	117.236	93.6521	156.923	108.72	75.6169	30.2213	87.6456	58.0169	22.8067	91.5916	144.127	34.435	46.402	105.143		SM d18:1/23:0	154.344	113.366	54.8615	84.3397		SM d18:1/23:0	18.7756	11.947	12.5503	19.987		Sphingomyelin (SM)	SM d18:1/23:0	154 ± 18.7	113 ± 11.9	54.8 ± 12.5	84.3 ± 19.9
SM d18:1/24:0	149.483	105.462	104.252	152.332	169.571	84.8036	111.316	87.7974	138.918	104.317	97.2387	33.4357	135.268	82.0162	34.2002	129.594	197.345	92.2028	65.7093	150.19		SM d18:1/24:0	136.22	105.431	76.4318	127.008		SM d18:1/24:0	13.2585	9.73065	19.4397	22.8695		Sphingomyelin (SM)	SM d18:1/24:0	136 ± 13.2	105 ± 9.73	76.4 ± 19.4	127 ± 22.8
SM d18:1/24:1	289.897	318.263	525.185	380.927	409.533	212.929	352.461	278.568	272.908	392.77	388.074	218.946	367.028	306.168	237.164	357.465	326.35	320.323	231.565	259.941		SM d18:1/24:1	384.761	301.927	303.476	299.129		SM d18:1/24:1	41.0905	31.7132	33.7236	23.1234		Sphingomyelin (SM)	SM d18:1/24:1	384 ± 41.0	301 ± 31.7	303 ± 33.7	299 ± 23.1
SM d32:1	2.16575	1.81216	1.22521	2.58212	2.50065	1.77219	1.98276	1.22973	1.76616	1.69841	1.64454	0.643233	1.19415	0.89273	0.531113	1.16857	1.45797	0.62172	0.685342	1.30647		SM d32:1	2.05718	1.68985	0.981152	1.04801		SM d32:1	0.248618	0.124536	0.201245	0.167727		Sphingomyelin (SM)	SM d32:1	2.05 ± 0.24	1.68 ± 0.12	0.98 ± 0.20	1.04 ± 0.16
SM d33:1	13.5268	12.2181	8.35166	17.3112	25.2893	10.0027	13.1266	9.04378	10.2827	11.9894	10.9149	3.10564	12.9944	7.97554	3.46315	9.02406	13.6556	3.9616	5.19465	8.70939		SM d33:1	15.3394	10.889	7.69073	8.10906		SM d33:1	2.87006	0.734022	1.96851	1.6979		Sphingomyelin (SM)	SM d33:1	15.3 ± 2.87	10.8 ± 0.73	7.69 ± 1.96	8.10 ± 1.69
SM d34:2	1.30427	1.49564	1.27913	1.60916	1.94878	1.40969	1.86087	1.07628	1.12636	1.90592	2.43946	1.01826	1.95835	1.34312	0.938546	1.62886	2.27786	0.998619	1.16404	1.69353		SM d34:2	1.5274	1.47582	1.53955	1.55258		SM d34:2	0.121795	0.17598	0.287816	0.224673		Sphingomyelin (SM)	SM d34:2	1.52 ± 0.12	1.47 ± 0.17	1.53 ± 0.28	1.55 ± 0.22
SM d36:2	5.66627	4.67765	5.96287	6.25999	6.49858	4.50551	6.70447	3.46825	4.1436	9.28347	3.61622	1.87365	2.41723	1.94092	1.21284	1.98157	2.35663	1.73523	1.49758	2.24682		SM d36:2	5.81307	5.62106	2.21217	1.96357		SM d36:2	0.316453	1.06417	0.400016	0.158798		Sphingomyelin (SM)	SM d36:2	5.81 ± 0.31	5.62 ± 1.06	2.21 ± 0.40	1.96 ± 0.15
SM d37:1	4.15623	3.24038	4.85029	4.8929	5.51045	3.33205	4.72972	2.32614	3.4434	7.28902	7.52771	2.608	6.57882	3.1683	2.29648	3.43952	6.84765	2.12123	2.61111	3.99156		SM d37:1	4.53005	4.22406	4.43586	3.80221		SM d37:1	0.387194	0.856064	1.08804	0.827241		Sphingomyelin (SM)	SM d37:1	4.53 ± 0.38	4.22 ± 0.85	4.43 ± 1.08	3.80 ± 0.82
SM d40:2	8.9266	6.696	4.95436	9.08174	10.7641	5.90129	8.2338	5.13127	8.05344	5.58022	57.892	23.069	92.5366	58.1882	26.4071	60.4519	75.0223	32.1572	30.0452	32.6519		SM d40:2	8.08456	6.58	51.6186	46.0657		SM d40:2	1.01512	0.65058	12.6639	9.15283		Sphingomyelin (SM)	SM d40:2	8.08 ± 1.01	6.58 ± 0.65	51.6 ± 12.6	46.0 ± 9.15
SM d41:2	6.19997	7.26222	7.17288	7.21815	9.82241	4.8858	5.60611	5.65744	6.05743	5.54434	11.7152	4.67713	13.3529	11.6452	4.58887	14.2645	17.0894	5.71626	5.53632	7.44629		SM d41:2	7.53513	5.55023	9.19586	10.0106		SM d41:2	0.604999	0.188861	1.88773	2.37951		Sphingomyelin (SM)	SM d41:2	7.53 ± 0.60	5.55 ± 0.18	9.19 ± 1.88	10.0 ± 2.37
SM d41:3	0.227026	0.280079	0.210917	0.201428	0.213716	0.176792	0.160516	0.241235	0.219856	0.133927	0.389894	0.0719414	0.361265	0.301845	0.0551387	0.504968	0.38485	0.0931676	0.1573	0.320515		SM d41:3	0.226633	0.186465	0.236017	0.29216		SM d41:3	0.0139747	0.0195472	0.0718806	0.0749893		Sphingomyelin (SM)	SM d41:3	0.22 ± 0.01	0.18 ± 0.01	0.23 ± 0.07	0.29 ± 0.07
SM d42:3	15.9676	17.3856	16.1615	17.4427	24.4681	13.0236	16.4353	13.5561	13.2338	15.7283	20.0696	10.689	19.1893	16.699	9.85149	19.5128	18.3175	12.7293	11.3443	14.6357		SM d42:3	18.2851	14.3954	15.2997	15.3079		SM d42:3	1.57526	0.702619	2.13049	1.574		Sphingomyelin (SM)	SM d42:3	18.2 ± 1.57	14.3 ± 0.70	15.2 ± 2.13	15.3 ± 1.57
SM d43:1	2.38	1.75388	1.65355	2.31163	2.4645	1.60536	1.82969	1.59729	2.31798	1.88632	2.04997	0.94717	2.7722	2.14879	0.643127	4.41293	4.22542	1.65536	1.33745	1.81044		SM d43:1	2.11271	1.84733	1.71225	2.68832		SM d43:1	0.169464	0.131227	0.397271	0.670801		Sphingomyelin (SM)	SM d43:1	2.11 ± 0.16	1.84 ± 0.13	1.71 ± 0.39	2.68 ± 0.67
SM d43:2	1.07178	0.846849	0.861258	1.12938	1.294	0.652497	0.786778	0.711976	0.922942	0.897649	0.586351	0.305559	0.626103	0.628376	0.247233	0.934355	1.05705	0.451094	0.398512	0.565543		SM d43:2	1.04065	0.794368	0.478724	0.681311		SM d43:2	0.0844896	0.052044	0.0834487	0.132588		Sphingomyelin (SM)	SM d43:2	1.04 ± 0.08	0.79 ± 0.05	0.47 ± 0.08	0.68 ± 0.13
SM d44:1	0.157074	0.0830975	0.112677	0.207374	0.240076	0.155532	0.150408	0.0953879	0.183431	0.102377	0.00319148	0.00338297	0.0462314	0.0243358	0.00254358	0.0156619	0.0892327	0.0150359	0.0282485	0.0713263		SM d44:1	0.16006	0.137427	0.0159371	0.0439011		SM d44:1	0.0289986	0.0167457	0.00862476	0.0153016		Sphingomyelin (SM)	SM d44:1	0.16 ± 0.02	0.13 ± 0.01	0.01 ± 0.00	0.04 ± 0.01
SM d44:2	0.145215	0.119984	0.244506	0.229106	0.325978	0.112133	0.164779	0.111589	0.177197	0.231236	0.00314236	0.0033309	0.0623978	0.0268298	0.0148735	0.0731245	0.138028	0.0685043	0.0134311	0.0884118		SM d44:2	0.212958	0.159387	0.0221149	0.0763		SM d44:2	0.0369207	0.0223899	0.0109776	0.0199755		Sphingomyelin (SM)	SM d44:2	0.21 ± 0.03	0.15 ± 0.02	0.02 ± 0.01	0.07 ± 0.01
So d18:0	0.628473	0.382421	0.398286	0.790716	0.893461	0.483013	0.46163	0.490005	0.507736	0.529426	0.570649	0.333969	0.360618	0.360629	0.529151	0.193585	0.421272	0.379873	0.479625	0.301415		So d18:0	0.618671	0.494362	0.431003	0.355154		So d18:0	0.102369	0.011462	0.049222	0.0497333		Sphingosine (So)	So d18:0	0.61 ± 0.10	0.49 ± 0.01	0.43 ± 0.04	0.35 ± 0.04
So d18:1	1.84084	1.62664	1.01175	1.86915	2.11859	1.41878	1.62612	1.42844	1.29195	1.18243	2.09316	1.80577	1.67646	1.14112	1.89438	1.1319	1.78024	1.17284	1.56862	1.01987		So d18:1	1.69339	1.38954	1.72218	1.33469		So d18:1	0.187418	0.0744167	0.16031	0.144857		Sphingosine (So)	So d18:1	1.69 ± 0.18	1.38 ± 0.07	1.72 ± 0.16	1.33 ± 0.14
ST 27:1;O;S	227.366	300.981	207.15	303.836	272.456	155.016	178.722	262.245	253.964	191.569	192.068	87.567	158.286	145.444	75.2505	197.462	220.468	96.2648	88.9645	178.707		ST 27:1;O;S	262.358	208.303	131.723	156.373		ST 27:1;O;S	19.4764	21.2004	21.9935	26.8814		Sterol (ST)	ST 27:1;O;S	262 ± 19.4	208 ± 21.2	131 ± 21.9	156 ± 26.8
TG 10:0_15:0_16:1	0.115478	0.0212841	0.0212841	0.0173678	0.0895749	0.0226144	0.156047	0.0212841	0.397911	0.240577	0.020481	0.0217098	0.0158466	0.696373	0.0163232	0.125534	0.999347	0.0173678	0.0175079	0.235734		TG 10:0_15:0_16:1	0.0529977	0.167687	0.154147	0.279098		TG 10:0_15:0_16:1	0.020643	0.0710392	0.135561	0.184547		Triaclyglycerol (TG)	TG 10:0_15:0_16:1	0.05 ± 0.02	0.16 ± 0.07	0.15 ± 0.13	0.27 ± 0.18
TG 10:0_15:0_18:1	4.40448	2.64645	0.994103	3.98659	2.22299	2.74996	5.1363	1.58489	3.04309	4.3741	4.1358	12.0037	6.71503	13.4999	11.7365	1.77384	4.57909	10.3185	7.94198	2.98892		TG 10:0_15:0_18:1	2.85092	3.37767	9.61819	5.52047		TG 10:0_15:0_18:1	0.615921	0.624726	1.78508	1.58457		Triaclyglycerol (TG)	TG 10:0_15:0_18:1	2.85 ± 0.61	3.37 ± 0.62	9.61 ± 1.78	5.52 ± 1.58
TG 10:0_15:0_18:2	0.497014	0.146631	0.0293263	0.0239302	0.206794	0.0311592	0.0271935	0.0293263	0.36757	0.438911	0.0282196	0.0299128	0.0218342	0.587438	0.0224908	0.027697	1.12871	0.348392	0.0241232	0.584782		TG 10:0_15:0_18:2	0.180739	0.178832	0.137979	0.422741		TG 10:0_15:0_18:2	0.0864253	0.0923083	0.112376	0.205564		Triaclyglycerol (TG)	TG 10:0_15:0_18:2	0.18 ± 0.08	0.17 ± 0.09	0.13 ± 0.11	0.42 ± 0.20
TG 10:0_16:0_16:1	22.5896	11.6769	5.70133	20.2882	12.5609	14.1288	21.1085	8.05031	20.2431	24.4682	15.6724	51.7748	35.1598	57.1145	53.9486	7.21488	32.9297	42.5929	39.665	19.4276		TG 10:0_16:0_16:1	14.5634	17.5998	42.734	28.366		TG 10:0_16:0_16:1	3.06653	2.91302	7.75887	6.62633		Triaclyglycerol (TG)	TG 10:0_16:0_16:1	14.5 ± 3.06	17.5 ± 2.91	42.7 ± 7.75	28.3 ± 6.62
TG 10:0_16:1_18:2	2.49778	1.26193	0.657601	2.09978	1.31812	1.97254	2.68297	1.22805	2.02669	4.94378	1.65172	9.53987	3.01787	5.83878	5.62702	0.560805	3.65354	3.84999	5.76599	2.71773		TG 10:0_16:1_18:2	1.56704	2.57081	5.13505	3.30961		TG 10:0_16:1_18:2	0.326514	0.636419	1.35565	0.847064		Triaclyglycerol (TG)	TG 10:0_16:1_18:2	1.56 ± 0.32	2.57 ± 0.63	5.13 ± 1.35	3.30 ± 0.84
TG 12:0_16:0_16:1	180.835	80.0564	34.3418	178.878	92.5888	112.536	184.599	48.6591	136.113	160.655	122.435	486.188	239.11	490.064	601.678	38.5983	159.444	379.679	322.387	105.071		TG 12:0_16:0_16:1	113.34	128.513	387.895	201.036		TG 12:0_16:0_16:1	28.8357	23.3114	88.9969	64.7938		Triaclyglycerol (TG)	TG 12:0_16:0_16:1	113 ± 28.8	128 ± 23.3	387 ± 88.9	201 ± 64.7
TG 12:0_16:0_22:6	5.34445	4.66182	4.80305	3.90797	1.87758	2.50824	5.81753	2.10275	2.69739	41.1195	15.0942	20.2506	14.723	19.5721	21.906	4.84464	19.1118	16.7825	21.9162	9.61134		TG 12:0_16:0_22:6	4.11897	10.8491	18.3092	14.4533		TG 12:0_16:0_22:6	0.605508	7.59648	1.44045	3.15113		Triaclyglycerol (TG)	TG 12:0_16:0_22:6	4.11 ± 0.60	10.8 ± 7.59	18.3 ± 1.44	14.4 ± 3.15
TG 12:0_16:1_18:2	49.2759	44.6541	19.2822	39.6281	25.9363	24.3186	58.1399	23.0889	37.927	143.438	54.4696	137.613	84.3413	203.302	111.403	25.9247	96.9081	128.333	149.188	67.8296		TG 12:0_16:1_18:2	35.7553	57.3825	118.226	93.6367		TG 12:0_16:1_18:2	5.67789	22.4209	25.3706	21.8534		Triaclyglycerol (TG)	TG 12:0_16:1_18:2	35.7 ± 5.67	57.3 ± 22.4	118. ± 25.3	93.6 ± 21.8
TG 14:0_14:1_16:1	68.6932	39.9018	20.938	65.3463	38.9391	38.369	59.21	23.5361	58.3443	103.963	49.697	135.713	93.0756	200.088	137.398	22.5177	93.8283	119.058	145.005	67.6826		TG 14:0_14:1_16:1	46.7637	56.6845	123.194	89.6181		TG 14:0_14:1_16:1	8.94845	13.5623	25.08	21.1373		Triaclyglycerol (TG)	TG 14:0_14:1_16:1	46.7 ± 8.94	56.6 ± 13.5	123. ± 25.0	89.6 ± 21.1
TG 14:0_15:0_16:1	25.1899	17.1242	6.93708	24.1564	11.0001	14.3127	27.1595	9.0615	16.9952	25.2797	22.9842	71.5167	30.0787	73.7396	74.8519	9.23981	19.6263	69.6777	46.0873	13.8191		TG 14:0_15:0_16:1	16.8815	18.5617	54.6342	31.69		TG 14:0_15:0_16:1	3.57417	3.38981	11.5401	11.4439		Triaclyglycerol (TG)	TG 14:0_15:0_16:1	16.8 ± 3.57	18.5 ± 3.38	54.6 ± 11.5	31.6 ± 11.4
TG 14:0_16:0_16:1	1064.54	787.13	336.476	1081.77	439.183	664.834	1454.17	440.541	852.253	1286.06	1153.9	4298.92	1584.66	3337.62	4648.93	394.152	914.512	4068.5	2762.05	674.234		TG 14:0_16:0_16:1	741.819	939.571	3004.81	1762.69		TG 14:0_16:0_16:1	154.541	189.341	704.673	710.371		Triaclyglycerol (TG)	TG 14:0_16:0_16:1	741 ± 154	939 ± 189	300 ± 704	176 ± 710
TG 14:0_16:0_18:1	4500.67	3324.73	1865.92	5219.14	1986.15	3467.46	6114.68	2201.56	3338.07	4444.72	6543.75	21662.6	7444.48	13859.7	26918.6	2160.67	3180.01	19229.8	11869.8	2516.12		TG 14:0_16:0_18:1	3379.32	3913.3	15285.8	7791.27		TG 14:0_16:0_18:1	666.208	655.294	3974.48	3378.37		Triaclyglycerol (TG)	TG 14:0_16:0_18:1	3379 ± 666	3913 ± 655	1528 ± 397	7791 ± 337
TG 14:0_16:0_22:6	18.0983	23.4988	36.7865	17.4816	9.44992	10.325	29.7628	9.52648	7.93837	282.44	100.09	111.867	96.8762	82.0302	147.115	26.9774	103.453	87.8335	162.992	65.359		TG 14:0_16:0_22:6	21.063	67.9985	107.596	89.323		TG 14:0_16:0_22:6	4.5257	53.7585	10.9656	22.4613		Triaclyglycerol (TG)	TG 14:0_16:0_22:6	21.0 ± 4.52	67.9 ± 53.7	107. ± 10.9	89.3 ± 22.4
TG 14:0_16:1_17:1	73.8944	63.4598	18.3648	65.7844	24.3851	38.4575	99.6115	27.598	54.1536	97.2247	92.8738	253.259	111.066	275.479	237.794	37.7504	84.9988	252.417	222.225	51.6601		TG 14:0_16:1_17:1	49.1777	63.4091	194.095	129.81		TG 14:0_16:1_17:1	11.5213	14.9077	38.1923	44.8126		Triaclyglycerol (TG)	TG 14:0_16:1_17:1	49.1 ± 11.5	63.4 ± 14.9	194. ± 38.1	129. ± 44.8
TG 14:0_16:1_18:1	6027.62	4286.45	1641.23	5543.55	1842.34	3645.65	8545.46	2319.65	4037.25	6695.1	8923.5	31922.9	9711.68	23163.7	32111.2	3093.42	4855.57	27166.3	19526.8	3373.23		TG 14:0_16:1_18:1	3868.24	5048.62	21166.6	11603.1		TG 14:0_16:1_18:1	914.012	1126.44	5101.86	4953.15		Triaclyglycerol (TG)	TG 14:0_16:1_18:1	3868 ± 914	5048 ± 1126	21166 ± 5101	11603 ± 4953
TG 14:0_16:1_18:2	779.958	744.296	297.19	662.176	272.382	399.87	1125.6	328.446	515.193	1772.65	1290.35	4629.69	1562.8	4397.9	3950.89	541.704	1137.38	3848	3836.89	753.987		TG 14:0_16:1_18:2	551.201	828.352	3166.33	2023.59		TG 14:0_16:1_18:2	110.497	274.921	719.873	748.658		Triaclyglycerol (TG)	TG 14:0_16:1_18:2	551 ± 110	828 ± 274	3166 ± 719	2023 ± 748
TG 14:1_15:0_16:1	10.7012	7.18373	3.16475	8.67993	4.72515	5.47524	11.5159	4.02872	7.09151	14.0093	11.0076	27.9194	15.0504	36.2373	27.8036	4.73804	13.4566	29.1628	22.2001	7.82767		TG 14:1_15:0_16:1	6.89095	8.42415	23.6037	15.4771		TG 14:1_15:0_16:1	1.34869	1.8781	4.62434	4.53002		Triaclyglycerol (TG)	TG 14:1_15:0_16:1	6.89 ± 1.34	8.42 ± 1.87	23.6 ± 4.62	15.4 ± 4.53
TG 14:1_16:0_16:1	492.164	354.662	111.349	386.204	157.416	234.539	637.859	158.337	358.218	766.837	515.813	1944.54	723.669	2007.62	1666.22	199.57	576.713	1783.01	1374.81	349.236		TG 14:1_16:0_16:1	300.359	431.158	1371.57	856.667		TG 14:1_16:0_16:1	71.8557	117.008	313.988	307.751		Triaclyglycerol (TG)	TG 14:1_16:0_16:1	300 ± 71.8	431 ± 117	1371 ± 313	856 ± 307
TG 14:1_16:0_22:6	5.58325	10.0201	11.7605	4.57279	3.23089	3.13505	10.0152	3.43235	2.92085	108.024	38.1026	30.5896	36.3223	29.0744	36.8232	13.2393	57.1397	25.044	58.9516	35.5199		TG 14:1_16:0_22:6	7.0335	25.5055	34.1824	37.9789		TG 14:1_16:0_22:6	1.64137	20.6724	1.8155	8.923		Triaclyglycerol (TG)	TG 14:1_16:0_22:6	7.03 ± 1.64	25.5 ± 20.6	34.1 ± 1.81	37.9 ± 8.92
TG 14:1_16:1_17:1	11.8324	10.6501	4.52174	10.2962	5.03383	6.0722	13.8836	4.91165	8.06996	22.6266	15.8778	38.2175	18.6222	48.8239	35.3023	7.60034	18.1521	39.4751	36.5057	13.1054		TG 14:1_16:1_17:1	8.46684	11.1128	31.3687	22.9677		TG 14:1_16:1_17:1	1.52953	3.26623	6.20284	6.37332		Triaclyglycerol (TG)	TG 14:1_16:1_17:1	8.46 ± 1.52	11.1 ± 3.26	31.3 ± 6.20	22.9 ± 6.37
TG 14:1_16:1_18:2	33.4981	36.9288	18.7403	28.6962	16.6494	17.2011	47.8118	16.1605	23.0426	127.916	58.9977	124.141	74.8355	139.931	103.623	24.4027	84.0667	101.017	154.714	55.9083		TG 14:1_16:1_18:2	26.9025	46.4264	100.306	84.0217		TG 14:1_16:1_18:2	3.9937	21.1653	15.0073	21.9442		Triaclyglycerol (TG)	TG 14:1_16:1_18:2	26.9 ± 3.99	46.4 ± 21.1	100 ± 15.0	84.0 ± 21.9
TG 14:1_18:1_8:0	1.0009	1.04327	0.314156	0.465798	0.77423	0.835952	1.03544	0.761002	0.925308	0.85279	1.02623	1.23834	1.29311	2.37816	0.0481863	0.628489	2.17634	0.312395	0.758603	0.761273		TG 14:1_18:1_8:0	0.719669	0.882098	1.19681	0.92742		TG 14:1_18:1_8:0	0.144165	0.0463864	0.371149	0.322764		Triaclyglycerol (TG)	TG 14:1_18:1_8:0	0.71 ± 0.14	0.88 ± 0.04	1.19 ± 0.37	0.92 ± 0.32
TG 15:0_16:0_16:1	113.592	120.857	39.7069	123.062	49.0879	73.4247	180.428	59.609	97.8626	143.651	147.667	445.165	198.38	394.192	463.211	61.8139	122.758	452.904	364.677	88.3316		TG 15:0_16:0_16:1	89.261	110.995	329.723	218.097		TG 15:0_16:0_16:1	18.4421	22.4855	65.4589	79.6785		Triaclyglycerol (TG)	TG 15:0_16:0_16:1	89.2 ± 18.4	110 ± 22.4	329 ± 65.4	218 ± 79.6
TG 15:0_16:0_18:1	903.648	858.596	437.57	1128.36	472	709.025	1475.65	536.431	736.43	990.435	1332.25	3946.34	1722.34	2960.36	4699.54	485.568	779.208	3662.84	3152.89	595.974		TG 15:0_16:0_18:1	760.035	889.594	2932.16	1735.3		TG 15:0_16:0_18:1	132.844	163.466	639.388	689.165		Triaclyglycerol (TG)	TG 15:0_16:0_18:1	760 ± 132	889 ± 163	2932 ± 639	1735 ± 689
TG 15:0_16:1_18:2	74.1934	87.5727	32.0445	70.8099	27.3185	43.5209	123.797	37.4366	50.617	180.514	158.535	407.303	158.424	399.543	348.087	68.8701	134.063	344.773	467.314	82.4199		TG 15:0_16:1_18:2	58.3878	87.1771	294.378	219.488		TG 15:0_16:1_18:2	12.073	28.0798	56.4062	79.3362		Triaclyglycerol (TG)	TG 15:0_16:1_18:2	58.3 ± 12.0	87.1 ± 28.0	294 ± 56.4	219 ± 79.3
TG 15:0_16:1_22:6	3.36394	4.01858	3.82441	3.96411	2.60049	2.49917	4.46115	2.68397	2.41273	19.4122	11.5146	8.36898	9.54057	9.40641	9.59022	4.10169	9.6242	7.56371	17.6967	6.76566		TG 15:0_16:1_22:6	3.55431	6.29384	9.68415	9.1504		TG 15:0_16:1_22:6	0.264806	3.30109	0.509249	2.31256		Triaclyglycerol (TG)	TG 15:0_16:1_22:6	3.55 ± 0.26	6.29 ± 3.30	9.68 ± 0.50	9.15 ± 2.31
TG 15:0_18:1_22:6	5.28833	11.1086	22.3499	5.2232	3.56549	3.7183	12.674	4.01615	2.43232	115.31	60.4606	45.8343	45.7956	27.7024	56.115	16.8379	39.5846	30.3137	108.864	35.256		TG 15:0_18:1_22:6	9.50709	27.6301	47.1816	46.1712		TG 15:0_18:1_22:6	3.45655	21.9951	5.65381	16.1319		Triaclyglycerol (TG)	TG 15:0_18:1_22:6	9.50 ± 3.45	27.6 ± 21.9	47.1 ± 5.65	46.1 ± 16.1
TG 15:0_18:2_22:6	0.467685	2.09266	3.97454	0.272913	0.812619	0.0911349	1.54796	0.818445	0.0773489	18.3608	9.17632	4.0137	7.51543	5.23199	5.77707	3.3909	7.37009	2.31445	18.1114	6.98645		TG 15:0_18:2_22:6	1.52408	4.17914	6.3429	7.63467		TG 15:0_18:2_22:6	0.689768	3.55579	0.905055	2.79792		Triaclyglycerol (TG)	TG 15:0_18:2_22:6	1.52 ± 0.68	4.17 ± 3.55	6.34 ± 0.90	7.63 ± 2.79
TG 16:0_16:0_18:1	6569.58	5392.49	4022.02	7834.49	3589.33	6087.89	9696.67	4385.12	4786.66	7702.14	13622.7	39230.5	14089.5	22836.9	50933.4	4099.09	5388.05	32890.2	20678.5	4175.52		TG 16:0_16:0_18:1	5481.58	6531.7	28142.6	13446.3		TG 16:0_16:0_18:1	788.631	980.737	7344.49	5781.96		Triaclyglycerol (TG)	TG 16:0_16:0_18:1	5481 ± 788	6531 ± 980	28142 ± 7344	13446 ± 5781
TG 16:0_16:0_22:6	25.2713	70.2371	207.084	28.4513	20.3762	19.2441	59.1226	25.2212	10.2202	914.396	429	637.566	381.538	279.152	1430.43	87.7954	263.333	522.303	1105.42	163.567		TG 16:0_16:0_22:6	70.284	205.641	631.537	428.484		TG 16:0_16:0_22:6	35.3421	177.382	208.082	184.468		Triaclyglycerol (TG)	TG 16:0_16:0_22:6	70.2 ± 35.3	205. ± 177.	631. ± 208.	428. ± 184.
TG 16:0_16:1_17:1	866.565	842.395	268.023	931.723	286.181	553.045	1420.22	388.357	611.333	1048.9	1503.92	4305.96	1628.01	3656.35	4354.01	585.522	883.24	3792.32	3678.83	557.636		TG 16:0_16:1_17:1	638.978	804.371	3089.65	1899.51		TG 16:0_16:1_17:1	148.484	188.754	634.432	751.955		Triaclyglycerol (TG)	TG 16:0_16:1_17:1	638 ± 148	804 ± 188	3089 ± 634	1899 ± 751
TG 16:0_16:1_18:1	28520.3	18296.5	9165.47	28864.3	9560.29	20917.3	39031	12297.7	17271.3	25685.3	47658.3	147921	45823.3	90743.9	168613	15222.5	17888	118922	79264.9	13655.9		TG 16:0_16:1_18:1	18881.4	23040.5	100152	48990.6		TG 16:0_16:1_18:1	4325.45	4560.1	25263.2	21404.5		Triaclyglycerol (TG)	TG 16:0_16:1_18:1	18881 ± 4325	2304 ± 4560	100151 ± 25263	48990 ± 21404
TG 16:0_16:1_18:2	8928.13	7925.16	4039.47	9093.78	3299.11	6175.93	14278.9	4603.34	5405.95	15008.1	19769.1	63010	18825.8	43079.3	61345.5	6719.7	9060.06	47841.1	46123.1	6742.91		TG 16:0_16:1_18:2	6657.13	9094.44	41205.9	23297.4		TG 16:0_16:1_18:2	1241.59	2281.91	9604.51	9682.39		Triaclyglycerol (TG)	TG 16:0_16:1_18:2	6657 ± 1241	9094 ± 2281	41205 ± 9604	23297 ± 9682
TG 16:0_16:1_20:4	281.141	406.189	465.821	337.913	134.687	158.748	468.771	161.425	134.291	1974.34	960.627	1500.21	914.757	1302.27	1705.86	402.081	772.731	1541.62	2989.86	469.217		TG 16:0_16:1_20:4	325.15	579.516	1276.75	1235.1		TG 16:0_16:1_20:4	56.891	354.11	152.593	483.085		Triaclyglycerol (TG)	TG 16:0_16:1_20:4	325 ± 56.8	579 ± 354	1276 ± 152	1235 ± 483
TG 16:0_16:1_22:6	46.1985	136.358	299.635	52.2452	35.4704	31.2558	130.923	43.0903	20.0828	1833.09	995.736	870.096	842.16	545.781	1424.71	253.172	718.382	528.033	2121.35	521.042		TG 16:0_16:1_22:6	113.981	411.688	935.696	828.395		TG 16:0_16:1_22:6	49.7683	355.891	142.797	331.617		Triaclyglycerol (TG)	TG 16:0_16:1_22:6	113 ± 49.7	411 ± 355	935 ± 142	828 ± 331
TG 16:0_16:1_8:0	2.75477	1.80456	0.51158	2.18026	1.14972	1.93742	2.93244	1.03612	1.79523	2.20415	2.20568	8.04261	3.0815	4.46009	5.26814	0.550668	2.79184	3.62683	3.62141	1.57765		TG 16:0_16:1_8:0	1.68018	1.98107	4.6116	2.43368		TG 16:0_16:1_8:0	0.39162	0.306939	1.00885	0.601709		Triaclyglycerol (TG)	TG 16:0_16:1_8:0	1.68 ± 0.39	1.98 ± 0.30	4.61 ± 1.00	2.43 ± 0.60
TG 16:0_17:0_18:1	1350.18	926.171	729.033	1694.56	732.583	1195.1	1845.97	676.754	961.221	1185.44	1610.19	4353.9	1817.71	3064.89	4992.25	575.529	790.697	3948.13	3020.53	739.474		TG 16:0_17:0_18:1	1086.51	1172.9	3167.79	1814.87		TG 16:0_17:0_18:1	189.475	192.956	670.631	698.061		Triaclyglycerol (TG)	TG 16:0_17:0_18:1	1086 ± 189	1172 ± 192	3167 ± 670	1814 ± 698
TG 16:0_17:1_18:1	5797.24	3654.69	1746.34	6685.86	2213.79	4314.16	8312.44	2220.07	3606.69	4336.65	7561.52	21525.4	7887.96	15796.1	23471.6	2616.7	3327.08	17925.2	16119.7	2455.15		TG 16:0_17:1_18:1	4019.58	4558	15248.5	8488.76		TG 16:0_17:1_18:1	970.329	1014.28	3321.03	3498.61		Triaclyglycerol (TG)	TG 16:0_17:1_18:1	4019 ± 970	4558 ± 1014	15248 ± 3321	8488 ± 3498
TG 16:0_18:0_18:1	5063.23	3122.55	4123.68	7487.01	3271.64	5449.49	7746.63	2417.03	3227.76	6087.25	7222.42	22693.8	8647.11	14564.7	27355.4	2109.96	3024.41	22581.4	13981.5	2535.68		TG 16:0_18:0_18:1	4613.62	4985.63	16096.7	8846.58		TG 16:0_18:0_18:1	797.583	967.979	3917.13	4087.29		Triaclyglycerol (TG)	TG 16:0_18:0_18:1	4613 ± 797	4985 ± 967	16096 ± 3917	8846 ± 4087
TG 16:0_18:1_18:1	44752.7	26297.8	18240.7	48777.5	17340.9	35987.5	56797.6	19813.5	26322.2	39606.8	71691.4	188604	61177.3	111561	212990	22863.2	23716.3	147635	102538	21553.8		TG 16:0_18:1_18:1	31081.9	35705.5	129205	63661.3		TG 16:0_18:1_18:1	6620.52	6327.64	30655.4	26073.1		Triaclyglycerol (TG)	TG 16:0_18:1_18:1	31081 ± 6620	35705 ± 6327	129204 ± 30655	63661 ± 26073
TG 16:0_18:1_18:2	37438.5	25161.7	19105.8	42962.1	15537.8	29780.4	50470.5	17999.7	21221.7	44354.2	65634.5	173237	56159.4	105735	176150	22011.9	23148.8	136315	109071	21216.6		TG 16:0_18:1_18:2	28041.2	32765.3	115383	62352.8		TG 16:0_18:1_18:2	5269.77	6355.95	25607.8	25009.6		Triaclyglycerol (TG)	TG 16:0_18:1_18:2	28041 ± 5269	32765 ± 6355	115383 ± 25607	62352 ± 25009
TG 16:0_18:1_18:4	9.14754	9.02715	4.65757	11.6057	3.39822	6.88627	14.7203	3.75064	4.42678	13.6485	20.5713	52.377	17.067	33.7726	32.9399	7.64698	6.59599	46.9783	34.0793	4.36059		TG 16:0_18:1_18:4	7.56724	8.68651	31.3456	19.9322		TG 16:0_18:1_18:4	1.52946	2.3106	6.20772	8.66858		Triaclyglycerol (TG)	TG 16:0_18:1_18:4	7.56 ± 1.52	8.68 ± 2.31	31.3 ± 6.20	19.9 ± 8.66
TG 16:0_18:1_19:0	254.405	131.481	156.051	340.615	161.869	218.911	325.928	79.9301	166.775	180.62	324.616	805.418	400.373	840.569	836.426	140.764	179.239	950.317	776.953	132.814		TG 16:0_18:1_19:0	208.884	194.433	641.48	436.017		TG 16:0_18:1_19:0	38.9988	39.9729	114.685	176.887		Triaclyglycerol (TG)	TG 16:0_18:1_19:0	208 ± 38.9	194 ± 39.9	641 ± 114	436 ± 176
TG 16:0_18:1_20:0	908.875	441.956	625.605	1121.51	558.165	751.682	899.406	272.982	422.518	668.277	1860.87	6254.11	3015.09	7170.52	8449.44	966.403	1110.24	7669.23	5214.81	641.874		TG 16:0_18:1_20:0	731.222	602.973	5350	3120.51		TG 16:0_18:1_20:0	124.23	113.073	1252.28	1412.48		Triaclyglycerol (TG)	TG 16:0_18:1_20:0	731 ± 124	602 ± 113	5350 ± 1252	3120 ± 1412
TG 16:0_18:1_20:1	9838.19	5074.43	4254.63	11442.4	4610.91	8902.11	12682.7	3331.64	5363.7	6446.3	14894.2	53699.1	15942	37665.9	66206.8	5372.52	5047.92	49434.5	32515.6	4118.13		TG 16:0_18:1_20:1	7044.1	7345.3	37681.6	19297.7		TG 16:0_18:1_20:1	1495.54	1608.67	10154.1	9247.49		Triaclyglycerol (TG)	TG 16:0_18:1_20:1	7044 ± 1495	7345 ± 1608	37681 ± 10154	19297 ± 9247
TG 16:0_18:1_20:3	3918.6	3314.31	2593.32	5266.08	1688.36	3066.58	4896.87	1662.2	1753.48	4539.11	6576.63	19379.2	5703.5	13092.9	17610.1	2396.05	1860.55	22212.6	15375	1534.06		TG 16:0_18:1_20:3	3356.13	3183.65	12472.5	8675.66		TG 16:0_18:1_20:3	605.366	676.252	2784.45	4272.08		Triaclyglycerol (TG)	TG 16:0_18:1_20:3	3356 ± 605	3183 ± 676	12472 ± 2784	8675 ± 4272
TG 16:0_18:1_20:4	946.231	1503.2	1413.35	1111.85	584.447	626.682	1596.93	740.505	384.921	4121.61	4157.17	6411.7	3683.59	4793.71	9457.06	1601.37	2025.01	6805.8	9235.81	1461.47		TG 16:0_18:1_20:4	1111.82	1494.13	5700.64	4225.89		TG 16:0_18:1_20:4	165.777	687.932	1046.17	1598.89		Triaclyglycerol (TG)	TG 16:0_18:1_20:4	1111 ± 165	1494 ± 687	5700 ± 1046	4225 ± 1598
TG 16:0_18:1_21:0	26.848	13.3083	13.5429	29.5292	16.1996	21.3518	23.2423	8.93377	14.5652	16.0817	82.3399	196.552	187.117	467.544	250.988	92.3823	107.064	337.783	283.4	44.7239		TG 16:0_18:1_21:0	19.8856	16.835	236.908	173.071		TG 16:0_18:1_21:0	3.45364	2.54563	63.7927	57.7248		Triaclyglycerol (TG)	TG 16:0_18:1_21:0	19.8 ± 3.45	16.8 ± 2.54	236 ± 63.7	173 ± 57.7
TG 16:0_18:1_22:0	30.4479	19.0662	18.4874	34.6748	22.497	30.6526	31.8309	12.2904	20.5025	16.1915	145.945	426.611	334.045	958.293	735.279	162.836	161.351	925.173	543.566	61.0661		TG 16:0_18:1_22:0	25.0347	22.2936	520.035	370.798		TG 16:0_18:1_22:0	3.21842	3.88164	145.2	161.281		Triaclyglycerol (TG)	TG 16:0_18:1_22:0	25.0 ± 3.21	22.2 ± 3.88	520 ± 145	370 ± 161
TG 16:0_18:1_22:1	477.691	252.2	179.696	511.646	279.416	476.707	502.373	153.055	268.417	185.425	1383.11	5103.46	2166.49	6824.93	7448.51	1043.21	812.964	7588.41	4682.62	484.469		TG 16:0_18:1_22:1	340.13	317.195	4585.3	2922.33		TG 16:0_18:1_22:1	65.3826	72.9449	1216.29	1392.74		Triaclyglycerol (TG)	TG 16:0_18:1_22:1	340 ± 65.3	317 ± 72.9	4585 ± 1216	2922 ± 1392
TG 16:0_18:1_22:4	1165.01	1179.94	999.328	1191.77	637.393	803.884	1396.2	565.588	444.92	2115.43	2649.81	5699.45	2188.18	4412.91	8304.55	1157.61	1012.44	8871.32	6360.12	1017.2		TG 16:0_18:1_22:4	1034.69	1065.2	4650.98	3683.74		TG 16:0_18:1_22:4	105.322	309.45	1108.48	1653.81		Triaclyglycerol (TG)	TG 16:0_18:1_22:4	1034 ± 105	1065 ± 309	4650 ± 1108	3683 ± 1653
TG 16:0_18:1_22:5	332.854	719.265	989.379	350.755	279.78	243.739	654.69	306	134.306	3090.24	2742.18	3457.43	2386.74	2290.6	4696.87	1028.08	1470.97	4109.87	7366	1544.44		TG 16:0_18:1_22:5	534.407	885.796	3114.77	3103.87		TG 16:0_18:1_22:5	137.905	557.949	445.453	1195.51		Triaclyglycerol (TG)	TG 16:0_18:1_22:5	534 ± 137	885 ± 557	3114 ± 445	3103 ± 1195
TG 16:0_18:1_22:6	383.139	750.225	2111.25	413.718	293.782	260.04	1092.66	313.82	141.303	6781.92	4858.29	5553.79	3760.69	2509.01	7707.67	1224.54	2222.04	3109.51	9483.71	2185.4		TG 16:0_18:1_22:6	790.423	1717.95	4877.89	3645.04		TG 16:0_18:1_22:6	339.164	1277.06	875.345	1489.82		Triaclyglycerol (TG)	TG 16:0_18:1_22:6	790 ± 339	1717 ± 1277	4877 ± 875	3645 ± 1489
TG 16:0_18:1_23:0	3.49397	2.20073	2.10808	3.25477	1.81058	2.82237	3.1893	1.63159	2.07153	2.68692	13.5142	30.7556	27.0345	82.4361	37.2407	21.2552	19.9059	63.1354	42.8567	7.37532		TG 16:0_18:1_23:0	2.57363	2.48034	38.1962	30.9057		TG 16:0_18:1_23:0	0.335337	0.278371	11.7201	9.87266		Triaclyglycerol (TG)	TG 16:0_18:1_23:0	2.57 ± 0.33	2.48 ± 0.27	38.1 ± 11.7	30.9 ± 9.87
TG 16:0_18:1_24:0	4.0695	2.54109	1.98125	3.27288	2.26561	2.71021	3.24409	1.98533	2.61996	2.30796	10.1205	22.958	20.7501	63.25	38.3553	15.1241	14.5696	64.417	31.0059	5.80845		TG 16:0_18:1_24:0	2.82606	2.57351	31.0868	26.185		TG 16:0_18:1_24:0	0.37781	0.210594	9.21903	10.386		Triaclyglycerol (TG)	TG 16:0_18:1_24:0	2.82 ± 0.37	2.57 ± 0.21	31.0 ± 9.21	26.1 ± 10.3
TG 16:0_18:1_24:1	15.8256	9.89691	8.36352	17.5133	10.1941	13.888	15.495	7.93932	10.37	8.87769	60.5792	243.905	110.722	536.98	359.151	92.3981	60.2678	596.747	295.038	26.6945		TG 16:0_18:1_24:1	12.3587	11.314	262.268	214.229		TG 16:0_18:1_24:1	1.80688	1.45467	86.2656	106.434		Triaclyglycerol (TG)	TG 16:0_18:1_24:1	12.3 ± 1.80	11.3 ± 1.45	262 ± 86.2	214 ± 106
TG 16:0_18:2_22:6	81.0718	179.854	847.838	81.7362	88.5029	52.8391	213.295	83.6656	35.1266	2857.04	1427.41	790.593	1095.19	506.68	946.88	435.683	955.758	411.159	3022.59	1033.61		TG 16:0_18:2_22:6	255.801	648.393	953.35	1171.76		TG 16:0_18:2_22:6	149.18	553.042	153.443	480.19		Triaclyglycerol (TG)	TG 16:0_18:2_22:6	255. ± 149.	648. ± 553.	953. ± 153.	1171 ± 480.
TG 16:0_20:4_22:6	5.51768	6.20321	21.5832	5.08918	5.26913	3.38165	12.1156	2.55613	2.14273	84.3768	42.5165	38.5768	36.4661	19.9405	73.8879	10.9038	43.088	23.2817	67.293	16.9215		TG 16:0_20:4_22:6	8.73247	20.9146	42.2776	32.2976		TG 16:0_20:4_22:6	3.21823	15.9714	8.79115	10.2872		Triaclyglycerol (TG)	TG 16:0_20:4_22:6	8.73 ± 3.21	20.9 ± 15.9	42.2 ± 8.79	32.2 ± 10.2
TG 16:0_20:5_22:6	0.355971	1.5027	3.94361	0.384934	0.605192	0.218652	1.99955	0.328933	0.226618	21.9003	12.2681	10.7401	9.58973	3.83447	14.465	2.23655	12.1543	3.6712	20.6382	5.99908		TG 16:0_20:5_22:6	1.35848	4.93481	10.1795	8.93987		TG 16:0_20:5_22:6	0.679116	4.2548	1.78394	3.38027		Triaclyglycerol (TG)	TG 16:0_20:5_22:6	1.35 ± 0.67	4.93 ± 4.25	10.1 ± 1.78	8.93 ± 3.38
TG 16:0_22:5_22:6	3.50724	4.50568	15.6192	3.10089	3.14224	3.10514	9.4098	2.3527	1.70775	74.5603	31.9467	29.083	28.4173	16.3267	41.7934	10.6315	26.8513	19.2742	82.886	26.727		TG 16:0_22:5_22:6	5.97505	18.2271	29.5134	33.274		TG 16:0_22:5_22:6	2.4243	14.1505	4.07429	12.7557		Triaclyglycerol (TG)	TG 16:0_22:5_22:6	5.97 ± 2.42	18.2 ± 14.1	29.5 ± 4.07	33.2 ± 12.7
TG 16:0_22:6_22:6	1.94786	2.51026	18.8005	1.45441	1.71073	1.50564	6.77783	0.868764	0.939753	63.4037	37.7595	34.7198	23.1949	9.32689	51.6269	3.98077	16.0008	12.05	50.9477	12.8516		TG 16:0_22:6_22:6	5.28475	14.6991	31.3256	19.1662		TG 16:0_22:6_22:6	3.38344	12.2261	7.12429	8.189		Triaclyglycerol (TG)	TG 16:0_22:6_22:6	5.28 ± 3.38	14.6 ± 12.2	31.3 ± 7.12	19.1 ± 8.18
TG 16:1_16:1_18:2	990.638	1089.06	579.567	969.866	469.878	555.803	1635.46	538.38	619.771	2767.7	2475.75	6613.62	2748.03	5957.12	6477.69	965.753	1608.62	5004.95	6805.34	1211.22		TG 16:1_16:1_18:2	819.802	1223.42	4854.44	3119.18		TG 16:1_16:1_18:2	123.362	437.834	923.057	1176.93		Triaclyglycerol (TG)	TG 16:1_16:1_18:2	819 ± 123	1223 ± 437	4854 ± 923	3119 ± 1176
TG 16:1_16:1_18:3	47.4758	63.121	35.3974	40.0007	21.938	22.8558	76.2094	25.7529	31.8433	256.359	114.758	188.185	137.512	223.041	193.879	52.2197	170.953	173.509	362.226	104.933		TG 16:1_16:1_18:3	41.5866	82.6042	171.475	172.768		TG 16:1_16:1_18:3	6.80184	44.503	19.7619	52.4556		Triaclyglycerol (TG)	TG 16:1_16:1_18:3	41.5 ± 6.80	82.6 ± 44.5	171 ± 19.7	172 ± 52.4
TG 16:1_16:1_22:6	8.56917	18.2743	32.7746	7.42023	6.86405	5.25253	16.472	6.8401	4.40997	206.784	88.8329	65.262	82.049	63.5823	82.9807	36.2537	101.231	47.0131	207.117	94.6968		TG 16:1_16:1_22:6	14.7805	47.9518	76.5414	97.2623		TG 16:1_16:1_22:6	4.9569	39.7669	5.08941	30.2798		Triaclyglycerol (TG)	TG 16:1_16:1_22:6	14.7 ± 4.95	47.9 ± 39.7	76.5 ± 5.08	97.2 ± 30.2
TG 16:1_17:1_18:1	1266.53	1150.95	636.843	1477.84	554.977	886.927	2007.14	624.425	782.061	1982.73	2293.71	5482.52	2226.94	4717.03	5142.39	898.66	1206.06	4542.93	5713.06	968.759		TG 16:1_17:1_18:1	1017.43	1256.66	3972.52	2665.89		TG 16:1_17:1_18:1	180.356	304.308	709.523	1023.3		Triaclyglycerol (TG)	TG 16:1_17:1_18:1	1017 ± 180	1256 ± 304	3972 ± 709	2665 ± 1023
TG 16:1_17:1_18:2	63.4601	76.9793	49.7881	67.8429	34.6786	43.35	109.094	40.5208	43.5124	227.478	146.064	258.817	138.915	245.72	215.359	62.9139	127.595	215.554	451.639	99.6508		TG 16:1_17:1_18:2	58.5498	92.791	200.975	191.47		TG 16:1_17:1_18:2	7.40515	36.0633	24.9213	69.7514		Triaclyglycerol (TG)	TG 16:1_17:1_18:2	58.5 ± 7.40	92.7 ± 36.0	200. ± 24.9	191. ± 69.7
TG 16:1_18:1_18:2	7899.52	7057.97	6561.52	8763.28	4292.78	5698.81	12640.5	4758.32	4671.68	18703.2	17748.8	38121.4	15891.7	26350.8	36593.9	6427.52	8653.08	28821.1	42896	8004.02		TG 16:1_18:1_18:2	6915.01	9294.5	26941.3	18960.4		TG 16:1_18:1_18:2	755.209	2780.24	4610.38	7257.77		Triaclyglycerol (TG)	TG 16:1_18:1_18:2	6915 ± 755	9294 ± 2780	26941 ± 4610	18960 ± 7257
TG 16:1_18:1_20:1	16942	9586.96	5639.96	17382.7	6595.4	14613.4	19901	5952.41	9238.62	10571.8	17445.7	58021.8	13981.5	35519.1	60065.1	6362.81	4939.07	58127.8	34983.5	5809.42		TG 16:1_18:1_20:1	11229.4	12055.5	37006.6	22044.5		TG 16:1_18:1_20:1	2509.09	2402.9	9716.82	10657.2		Triaclyglycerol (TG)	TG 16:1_18:1_20:1	11229 ± 2509	12055 ± 2402	37006 ± 9716	22044 ± 1065
TG 16:1_18:1_8:0	3.11864	1.81802	0.822457	3.07493	1.49924	2.47254	3.24677	1.3657	2.75646	4.4334	2.38697	10.6541	3.5048	7.6713	6.46197	1.29619	4.21217	7.05665	5.95083	2.51497		TG 16:1_18:1_8:0	2.06666	2.85497	6.13582	4.20616		TG 16:1_18:1_8:0	0.450284	0.500942	1.48079	1.0606		Triaclyglycerol (TG)	TG 16:1_18:1_8:0	2.06 ± 0.45	2.85 ± 0.50	6.13 ± 1.48	4.20 ± 1.06
TG 16:1_18:2_22:6	11.5582	22.4013	67.0721	11.4726	11.6389	7.91792	25.8729	9.75179	6.29704	350.412	142.745	77.4053	123.879	65.4233	82.2453	50.1492	135.847	44.8155	334.916	147.895		TG 16:1_18:2_22:6	24.8286	80.0504	98.3396	142.725		TG 16:1_18:2_22:6	10.7677	67.6814	14.8406	52.5204		Triaclyglycerol (TG)	TG 16:1_18:2_22:6	24.8 ± 10.7	80.0 ± 67.6	98.3 ± 14.8	142. ± 52.5
TG 17:0_18:1_18:1	4716.29	2306.57	1411.14	5247.86	1939.84	3814.18	5597.11	1491.94	2739.06	2537.53	4274.21	12539.7	4265.92	9424.85	12847.9	1624.15	1793.24	11168.9	8925.37	1714.37		TG 17:0_18:1_18:1	3124.34	3235.97	8670.51	5045.21		TG 17:0_18:1_18:1	776.224	695.906	1893.65	2072.78		Triaclyglycerol (TG)	TG 17:0_18:1_18:1	3124 ± 776	3235 ± 695	8670 ± 1893	5045 ± 2072
TG 17:0_18:1_20:1	267.687	131.824	77.7118	274.885	133.313	226.689	274.442	75.4491	158.167	97.0948	388.347	1215.58	528.216	1504.16	1370.42	273.366	221.777	1540.08	1257.98	169.498		TG 17:0_18:1_20:1	177.084	166.368	1001.34	692.539		TG 17:0_18:1_20:1	39.7574	37.7166	227.437	292.313		Triaclyglycerol (TG)	TG 17:0_18:1_20:1	177 ± 39.7	166 ± 37.7	1001 ± 227	692 ± 292
TG 17:0_18:1_22:6	3.85055	6.91707	10.4099	3.73384	2.82377	3.09933	6.40519	3.00435	2.03951	31.3909	24.6234	24.0544	17.8927	17.9396	25.0055	9.1486	11.7793	20.9229	43.8175	16.1574		TG 17:0_18:1_22:6	5.54702	9.18785	21.9031	20.3651		TG 17:0_18:1_22:6	1.39832	5.59965	1.63471	6.19499		Triaclyglycerol (TG)	TG 17:0_18:1_22:6	5.54 ± 1.39	9.18 ± 5.59	21.9 ± 1.63	20.3 ± 6.19
TG 17:1_18:1_18:1	2985.65	1701.99	897.088	3230.64	1155.93	2317.46	3647.54	985.262	1655.46	1952.75	3048.55	8956.9	2762.35	6821.47	8607.09	1136.74	1165.16	8090.34	7493.7	1131.37		TG 17:1_18:1_18:1	1994.26	2111.7	6039.27	3803.46		TG 17:1_18:1_18:1	474.526	441.782	1330.43	1631.06		Triaclyglycerol (TG)	TG 17:1_18:1_18:1	1994 ± 474	2111 ± 441	6039 ± 1330	3803 ± 1631
TG 17:1_18:1_20:4	9.7446	16.7368	14.6467	10.25	5.82538	6.95436	18.1222	7.65134	5.07353	52.432	46.8441	58.9418	42.4406	43.1284	77.7084	19.7231	32.5191	59.773	117.27	31.3118		TG 17:1_18:1_20:4	11.4407	18.0467	53.8127	52.1193		TG 17:1_18:1_20:4	1.92553	8.89315	6.6684	17.5638		Triaclyglycerol (TG)	TG 17:1_18:1_20:4	11.4 ± 1.92	18.0 ± 8.89	53.8 ± 6.66	52.1 ± 17.5
TG 17:1_18:1_22:6	2.58203	3.76899	6.7406	2.21621	1.91221	1.99162	4.21702	1.5774	1.24127	21.7084	14.4288	14.1331	10.564	10.6262	14.0092	5.56845	7.06722	9.56627	30.7202	10.3576		TG 17:1_18:1_22:6	3.44401	6.14714	12.7523	12.6559		TG 17:1_18:1_22:6	0.882328	3.92489	0.88335	4.59681		Triaclyglycerol (TG)	TG 17:1_18:1_22:6	3.44 ± 0.88	6.14 ± 3.92	12.7 ± 0.88	12.6 ± 4.59
TG 18:0_18:1_22:6	26.351	35.4264	99.3164	25.0205	18.4578	15.4235	37.3396	14.278	10.649	210.33	136.584	165.447	92.1404	113.295	222.305	55.2493	49.2799	196.914	267.707	63.8201		TG 18:0_18:1_22:6	40.9144	57.6041	145.954	126.594		TG 18:0_18:1_22:6	14.8491	38.4688	22.6492	44.6463		Triaclyglycerol (TG)	TG 18:0_18:1_22:6	40.9 ± 14.8	57.6 ± 38.4	145. ± 22.6	126. ± 44.6
TG 18:1_18:1_18:2	10767	7250.39	5130.49	11418.1	4995.33	8357.61	13389.8	4370.07	5815.2	10575.5	13580.7	36921.1	10861.3	24528.6	39712.8	4976.58	4379.11	37085.9	31036.9	5068.63		TG 18:1_18:1_18:2	7912.27	8501.63	25120.9	16509.4		TG 18:1_18:1_18:2	1362.46	1620.22	5869.55	7230.08		Triaclyglycerol (TG)	TG 18:1_18:1_18:2	7912 ± 1362	8501 ± 1620	25120 ± 5869	16509 ± 7230
TG 18:1_18:1_20:1	2553.49	1196.6	592.851	2474.41	1084.35	2206.09	2567.8	719.962	1219.24	725.657	3508.9	16324.9	3519.02	12411.7	19091.9	1737.96	1137.2	18312.6	11000	1041.8		TG 18:1_18:1_20:1	1580.34	1487.75	10971.3	6645.92		TG 18:1_18:1_20:1	394.637	382.42	3224.15	3470.66		Triaclyglycerol (TG)	TG 18:1_18:1_20:1	1580 ± 394	1487 ± 382	10971 ± 3224	6645 ± 3470
TG 18:1_18:1_21:0	16.7857	10.0508	6.25362	16.4175	8.24575	15.0774	17.4147	6.81388	10.5032	8.56415	50.2284	142.708	81.5626	293.282	183.584	71.9968	45.9864	257.661	201.014	27.1272		TG 18:1_18:1_21:0	11.5507	11.6746	150.273	120.757		TG 18:1_18:1_21:0	2.14852	1.98999	42.6312	45.7814		Triaclyglycerol (TG)	TG 18:1_18:1_21:0	11.5 ± 2.14	11.6 ± 1.98	150 ± 42.6	120 ± 45.7
TG 18:1_18:1_22:3	74.5308	65.097	48.3298	64.877	53.3876	49.5064	68.0391	36.7306	29.6961	75.7313	150.414	414.505	131.321	408.982	755.011	105.789	74.2678	1308.47	443.058	70.9829		TG 18:1_18:1_22:3	61.2445	51.9407	372.047	400.514		TG 18:1_18:1_22:3	4.6534	8.82397	113.335	237.496		Triaclyglycerol (TG)	TG 18:1_18:1_22:3	61.2 ± 4.65	51.9 ± 8.82	372 ± 113	400 ± 237
TG 18:1_18:1_22:4	48.5702	93.0457	112.136	45.3366	47.9716	36.7497	67.7595	44.4176	22.0544	269.533	287.441	433.905	215.226	381.734	767.479	148.596	127.339	754.122	795.023	162.846		TG 18:1_18:1_22:4	69.412	88.1028	417.157	397.585		TG 18:1_18:1_22:4	13.8881	45.9558	95.3581	154.144		Triaclyglycerol (TG)	TG 18:1_18:1_22:4	69.4 ± 13.8	88.1 ± 45.9	417 ± 95.3	397 ± 154
TG 18:1_18:1_22:6	80.7042	109.72	330.005	85.2623	58.9478	58.3683	152.143	39.5164	33.4854	940.117	479.724	522.997	293.427	365.108	595.843	184.761	160.652	448.195	1469.19	339.735		TG 18:1_18:1_22:6	132.928	244.726	451.42	520.506		TG 18:1_18:1_22:6	49.9251	175.158	54.4031	242.912		Triaclyglycerol (TG)	TG 18:1_18:1_22:6	132 ± 49.9	244 ± 175	451 ± 54.4	520 ± 242
TG 18:1_18:1_23:0	2.13498	1.64299	1.53072	2.53591	1.4297	1.69974	1.93831	1.29498	1.63081	0.918585	7.60984	21.6481	11.5528	44.4058	25.296	13.8593	8.03801	42.0253	26.8332	4.22808		TG 18:1_18:1_23:0	1.85486	1.49649	22.1025	18.9968		TG 18:1_18:1_23:0	0.208927	0.177361	6.43886	6.91494		Triaclyglycerol (TG)	TG 18:1_18:1_23:0	1.85 ± 0.20	1.49 ± 0.17	22.1 ± 6.43	18.9 ± 6.91
TG 18:1_18:1_24:0	3.19019	2.65263	1.84886	3.22098	2.18	2.07845	2.44719	1.9533	2.52767	2.14517	5.87797	17.5149	9.60656	38.9005	23.4681	9.70558	6.52041	50.3039	20.0153	3.29035		TG 18:1_18:1_24:0	2.61853	2.23036	19.0736	17.9671		TG 18:1_18:1_24:0	0.271625	0.110115	5.82494	8.55731		Triaclyglycerol (TG)	TG 18:1_18:1_24:0	2.61 ± 0.27	2.23 ± 0.11	19.0 ± 5.82	17.9 ± 8.55
TG 18:1_18:2_18:2	2188.71	2011.46	1771.28	2304.1	1266.71	1543.35	3047.19	1209.96	1231.92	4589.36	4117.65	7444.58	3307.05	5969.61	8152.9	1665.65	1923.28	7716.94	10107.5	2080.84		TG 18:1_18:2_18:2	1908.45	2324.35	5798.36	4698.84		TG 18:1_18:2_18:2	183.894	659.471	930.447	1762.39		Triaclyglycerol (TG)	TG 18:1_18:2_18:2	1908 ± 183	2324 ± 659	5798 ± 930	4698 ± 1762
TG 18:1_18:2_20:1	964.055	733.406	481.326	940.379	506.047	748.94	1063.47	431.964	436.283	673.829	1689.94	5298.02	1445.04	3732.7	7211.01	861.395	587.475	7750.97	3886.07	632.938		TG 18:1_18:2_20:1	725.043	670.897	3875.34	2743.77		TG 18:1_18:2_20:1	102.694	116.693	1092.09	1396.88		Triaclyglycerol (TG)	TG 18:1_18:2_20:1	725 ± 102	670 ± 116	3875 ± 1092	2743 ± 1396
TG 18:1_18:2_22:6	21.4436	28.7994	135.624	18.3706	19.7473	13.7474	39.8617	15.1038	10.6419	493.079	138.927	97.5244	91.663	79.4197	106.903	60.6041	87.559	72.5115	411.503	171.457		TG 18:1_18:2_22:6	44.7971	114.487	102.887	160.727		TG 18:1_18:2_22:6	22.778	94.792	10.0509	65.6369		Triaclyglycerol (TG)	TG 18:1_18:2_22:6	44.7 ± 22.7	114. ± 94.7	102 ± 10.0	160 ± 65.6
TG 18:1_20:1_20:1	52.3028	28.6861	15.8656	51.9417	32.8743	46.8491	43.9529	18.8372	27.3132	16.0053	169.221	994.907	302.212	1703.4	1613.93	242.64	120.442	2048.01	1061.23	61.4697		TG 18:1_20:1_20:1	36.3341	30.5915	956.734	706.758		TG 18:1_20:1_20:1	7.02859	6.34233	319.331	380.8		Triaclyglycerol (TG)	TG 18:1_20:1_20:1	36.3 ± 7.02	30.5 ± 6.34	956 ± 319	706 ± 380
TG 18:1_20:1_22:1	4.34338	3.69521	2.55924	4.2631	3.12492	3.87529	4.00208	2.93606	3.08339	3.13507	11.9463	38.5935	16.2212	84.0874	63.2286	19.2648	9.19787	107.402	44.7212	5.00889		TG 18:1_20:1_22:1	3.59717	3.40638	42.8154	37.119		TG 18:1_20:1_22:1	0.33987	0.220665	13.7805	18.8771		Triaclyglycerol (TG)	TG 18:1_20:1_22:1	3.59 ± 0.33	3.40 ± 0.22	42.8 ± 13.7	37.1 ± 18.8
TG 18:1_20:1_22:6	7.11553	8.6004	9.48709	6.59661	5.54081	4.92822	7.68505	4.17172	3.35906	16.7531	23.095	31.6326	17.3323	30.8299	40.9364	13.9056	8.56678	47.5628	50.1632	13.2654		TG 18:1_20:1_22:6	7.46809	7.37943	28.7653	26.6928		TG 18:1_20:1_22:6	0.705573	2.45377	4.02172	9.10707		Triaclyglycerol (TG)	TG 18:1_20:1_22:6	7.46 ± 0.70	7.37 ± 2.45	28.7 ± 4.02	26.6 ± 9.10
TG 18:1_20:2_22:6	4.49545	5.96922	7.93342	4.26144	4.23954	3.01704	6.01687	2.9499	2.38259	17.5551	17.0201	18.063	12.7204	17.644	24.8351	9.037	7.61196	22.8111	35.5844	10.5786		TG 18:1_20:2_22:6	5.37981	6.38431	18.0565	17.1246		TG 18:1_20:2_22:6	0.714191	2.86417	1.94509	5.3472		Triaclyglycerol (TG)	TG 18:1_20:2_22:6	5.37 ± 0.71	6.38 ± 2.86	18.0 ± 1.94	17.1 ± 5.34
TG 57:6	3.20459	6.08617	6.03024	2.94542	2.24921	2.33791	4.90712	2.79711	1.48417	15.4325	15.269	16.0356	12.4822	15.844	19.9588	8.05924	7.96257	27.3364	30.5917	9.87402		TG 57:6	4.10313	5.39177	15.9179	16.7648		TG 57:6	0.813353	2.57274	1.19526	5.01842		Triaclyglycerol (TG)	TG 57:6	4.10 ± 0.81	5.39 ± 2.57	15.9 ± 1.19	16.7 ± 5.01
VAE 16:0	4.93909	2.98378	2.45964	3.98988	3.27693	3.44217	2.65021	2.35576	3.98243	4.10656	5.06033	1.6416	4.40189	6.26784	1.59082	3.84102	4.42036	1.03355	4.25453	2.11438		VAE 16:0	3.52986	3.30743	3.7925	3.13277		VAE 16:0	0.430412	0.35	0.937544	0.665646		Vitamin A fatty acid ester (VAE)	VAE 16:0	3.52 ± 0.43	3.30 ± 0.34	3.79 ± 0.93	3.13 ± 0.66

## Sheet: Class Totals
																																															Averages
																						Sample Names		25	30	40	46	62	64	47	32	26	41	33	34	44	59	56	45	50	55	29	39		Sample Names
Sample Names	25	30	40	46	62	64	47	32	26	41	33	34	44	59	56	45	50	55	29	39		Sample Group	Species Count	f_wt	f_wt	f_wt	f_wt	f_wt	f_ko	f_ko	f_ko	f_ko	f_ko	m_wt	m_wt	m_wt	m_wt	m_wt	m_ko	m_ko	m_ko	m_ko	m_ko		Sample Group	Species Count	F WT	F KO	M WT
Sample Group	f_wt	f_wt	f_wt	f_wt	f_wt	f_ko	f_ko	f_ko	f_ko	f_ko	m_wt	m_wt	m_wt	m_wt	m_wt	m_ko	m_ko	m_ko	m_ko	m_ko		Acar	6	25.2706	24.6335	22.7374	28.2127	36.3773	32.5932	29.2996	28.725	17.198	23.3886	34.7647	45.0897	40.8139	46.8026	42.8422	15.9385	14.9181	29.865	31.8975	8.03441		Acar	6	27.4463	26.2409	42.0626
ACar 16:0	4.45216	5.66524	5.99717	5.1964	7.41261	4.35468	5.72442	7.33626	3.87129	5.66476	7.19983	9.95535	7.57588	8.17447	7.3582	3.0723	4.20743	5.76795	7.14146	1.90795		Cer	29	703.387	751.701	798.532	1285.13	1008.98	549.412	767.415	687.331	867.073	1043.87	885.15	612.653	1285.78	823.563	740.005	711.429	1596.81	904.131	817.814	975.088		Cer	29	909.546	783.02	869.431
ACar 18:0	3.98747	4.68445	6.38811	6.16814	8.01123	7.11503	4.87405	4.48367	3.30129	5.7162	5.53024	5.8387	6.68654	6.26404	6.79444	2.97311	2.94456	5.41996	3.33044	1.49616		CerP	2	6.20218	4.88206	4.50192	6.41197	5.1896	5.08789	4.94571	4.7854	5.55171	6.05527	5.84025	3.18911	3.98565	3.45618	2.47104	5.02165	4.89445	3.46812	3.25573	5.56708		CerP	1	5.43755	5.28519	3.78845
ACar 18:1	11.0945	9.5946	6.61136	11.3595	14.8995	13.1904	11.8085	12.6374	7.47111	7.75788	13.0292	19.4424	15.9595	20.4766	15.4487	5.58223	4.59524	10.4847	16.9674	3.26725		CL	16	368.782	377.794	389.856	417.407	413.491	262.721	322.845	341.676	357.907	445.93	496.213	304.685	451.399	411.749	305.263	402.52	454.916	255.235	294.462	442.613		CL	1	393.466	346.216	393.862
ACar 20:0	0.711187	0.466662	0.94901	0.828009	0.78596	0.963215	1.08194	0.407991	0.421358	0.787955	1.75421	1.4023	2.34384	1.6016	2.2215	0.944726	0.80505	1.66551	0.973217	0.274706		DG	55	9561.52	8194.67	5154.77	11124.7	7832.09	10774.9	8462.09	5756.47	5914.44	4905.89	20333.8	36138.6	14482.7	22348	46332.8	9896.86	14103.2	36836.2	23878.7	7099.94		DG	0	8373.55	7162.75	27927.2
ACar 20:1	4.43636	3.56761	2.09513	4.25016	4.7122	6.55033	5.075	3.04711	1.60684	2.46101	6.17845	7.87389	7.28964	9.59669	10.2786	2.22742	1.69287	6.1965	2.74602	0.61244		DMPE	1	1.80655	1.93232	0.902961	1.95016	1.37806	1.24073	1.19733	1.7077	1.94234	1.13459	2.06571	1.28785	1.54959	2.60791	1.27813	2.87577	2.06824	2.44099	1.12296	1.65758		DMPE	0	1.59401	1.44454	1.75783
ACar 20:4	0.588977	0.654947	0.696651	0.410466	0.555841	0.419561	0.735735	0.812605	0.526072	1.00079	1.07278	0.577061	0.958455	0.689158	0.740711	1.1387	0.672979	0.330395	0.738957	0.475906		EtherPC	9	106.754	101.009	107.508	201.734	155.512	97.6225	97.0506	119.925	117.821	111.945	122.874	77.6628	108.931	113.704	77.5776	127.604	103.133	132.515	109.631	92.301		EtherPC	0	134.504	108.873	100.15
Cer d17:1/16:0	4.16323	5.68885	4.41389	8.03569	6.28594	4.25479	4.49707	3.51193	4.61521	6.89496	3.94434	1.6444	2.75003	1.84756	1.78762	1.25034	3.4215	1.36141	2.08782	2.42634		EtherPE	1	3.94347	3.26266	4.04124	6.12853	4.48807	3.51657	3.76426	2.86469	3.83968	3.59905	4.60431	2.92513	3.02485	5.08559	3.25611	3.5966	4.28432	5.36623	3.53374	2.8098		EtherPE	0	4.37279	3.51685	3.7792
Cer d17:1/22:0	5.73877	6.2447	4.21008	7.94768	7.54499	3.40338	4.34709	5.49829	8.37936	5.04922	12.1168	4.92869	19.272	10.4077	6.24019	10.0092	27.8235	7.15601	7.88583	12.4569		FA	11	3479.96	2845.1	1799.54	3927.65	3565.5	3850.07	3345.72	2565.92	2659.31	2590.42	7620.22	5826.32	4178.69	3180.8	3246.1	4041.77	6685.12	4499.8	4944.24	5361.17		FA	0	3123.55	3002.29	4810.43
Cer d17:1/24:0	86.1652	78.5747	60.9018	145.909	98.5878	59.3226	84.1745	71.1254	107.264	98.4293	47.7854	38.8217	61.2296	42.7081	36.8787	44.164	113.049	41.7025	47.6119	80.4943		GlcADG	1	4.01188	7.10695	6.92541	4.80678	8.48302	7.46819	8.16573	2.85821	4.10751	3.53995	13.0277	16.4519	6.19361	9.44054	25.7797	1.89152	6.09961	5.02941	11.9249	1.39448		GlcADG	0	6.26681	5.22792	14.1787
Cer d17:1/24:1	7.73937	11.4425	8.35395	12.7251	13.5155	6.53171	9.46376	10.491	10.8645	10.7915	11.2737	8.40781	15.9216	16.0799	9.23077	11.0423	23.6078	9.32906	9.29699	13.3386		HexCer	6	85.6949	84.0284	78.7432	194.793	185.768	108.552	79.0692	67.0565	96.0914	103.472	108.897	59.3216	135.476	112.977	77.7258	72.1096	131.17	69.0858	64.4901	53.5235		HexCer	0	125.806	90.8483	98.8795
Cer d18:0/16:0	10.652	8.52458	9.15545	16.9137	13.9766	9.59819	11.8031	7.23109	8.59177	16.739	10.6744	7.5017	8.12323	5.26857	9.28124	5.62888	8.76857	6.8539	7.31954	7.54801		LPC	17	390.348	298.589	383.535	503.591	398.073	296.421	441.784	281.446	313.633	371.688	373.802	294.162	360.458	281.258	306.698	353.631	468.892	276.196	275.571	358.162		LPC	0	394.827	340.994	323.276
Cer d18:0/18:0	4.125	3.02809	4.77556	11.7232	9.89625	7.91465	8.74342	0.758852	3.90465	15.4954	2.40795	1.80395	2.63787	1.40504	2.93114	1.00531	3.7899	4.09026	1.66781	1.66411		LPE	10	170.488	149.455	266.337	278.277	200.93	120.8	195.689	111.052	128	283.631	324.325	193.461	333.405	149.781	190.106	242.835	443.744	246.222	141.752	314.764		LPE	0	213.097	167.834	238.216
Cer d18:0/20:0	1.81859	0.944894	1.09986	4.31702	7.22093	2.30054	2.97758	0.716327	1.02876	4.33365	6.23477	2.49571	4.26616	1.93995	4.23354	0.543773	5.33291	4.08766	3.42487	1.50614		LPI	5	49.9925	53.1301	55.4132	44.4008	33.1722	31.3546	58.2336	39.3941	29.8203	76.7775	53.6622	65.0101	76.5181	48.9958	56.1193	67.2765	121.036	60.6962	50.0234	75.8407		LPI	0	47.2218	47.116	60.0611
Cer d18:0/22:0	9.6509	3.94213	4.22882	11.9656	10.4588	6.57525	7.44736	5.25097	8.77799	9.54316	22.5331	8.74219	20.4691	7.72634	15.4141	6.12708	17.2112	17.5737	14.8001	9.42157		LPS	4	1.60212	1.25325	1.66146	1.43464	1.84401	1.67751	1.37052	1.41399	1.70014	2.37566	1.5885	1.12782	1.52496	0.817579	1.30824	1.72944	2.17065	0.86427	1.1868	2.14932		LPS	0	1.55909	1.70756	1.27342
Cer d18:0/24:0	14.6172	6.77222	6.92087	20.3156	18.1468	11.2634	9.60521	9.06086	14.0945	11.8603	9.80259	3.8574	7.81361	5.39673	6.04603	5.66237	11.3764	8.09659	8.57333	8.20117		MG	2	0.25916	0.20022	0.100734	0.186091	0.283243	0.326677	0.170468	0.0751342	0.16532	0.0333582	0.949915	0.795155	0.300473	0.313887	0.624888	0.221112	0.429333	0.514053	0.365483	0.16238		MG	0	0.20589	0.154192	0.596864
Cer d18:0/24:1	11.8934	8.68405	15.2346	24.2933	16.2206	11.9432	15.3585	8.83762	10.1885	20.5634	15.5466	9.98655	11.6616	8.14258	15.9921	5.46986	9.63626	17.5963	9.97884	5.74719		OxLPC	1	0.237812	0.529947	0.549605	0.205454	0.345241	0.224164	0.890744	0.212977	0.161418	0.621092	0.652216	0.19327	0.647685	0.191066	0.52053	0.259775	0.201416	0.181204	0.451853	0.343759		OxLPC	0	0.373612	0.422079	0.440953
Cer d18:1/16:0	14.963	18.1522	16.0478	31.7401	20.391	14.6481	19.7852	15.4207	14.4312	33.1178	20.5785	19.353	16.3486	11.3611	18.6727	8.91309	13.8905	14.125	15.8606	13.8528		OxPE	1	0.615505	0.655984	0.970051	0.997342	0.869187	0.429761	0.426101	0.531689	0.74712	0.818255	0.66874	0.270506	0.808555	0.515267	0.259299	0.774915	2.20618	0.627458	0.398836	0.664644		OxPE	0	0.821614	0.590585	0.504473
Cer d18:1/18:0	15.0133	14.2353	21.9157	37.2789	26.7833	18.1946	27.2172	9.63421	12.8386	45.1126	13.4528	12.8072	12.4468	8.18697	12.9536	4.51991	12.7313	12.3388	7.3987	5.60873		OxTG	10	38.6863	25.9582	10.4599	35.9309	17.8699	38.4516	49.0103	13.3007	20.0269	24.1977	60.7331	184.454	57.3358	135.761	189.324	30.3148	25.5168	137.98	135.108	17.6673		OxTG	0	25.7811	28.9974	125.522
Cer d18:1/20:0	11.0282	9.45315	10.3836	18.9141	16.917	8.62451	11.3595	7.10925	13.2645	19.7897	34.3622	23.1085	48.4624	21.8876	29.6142	11.733	44.3861	21.1765	26.2873	22.7271		PA	18	178.733	163.124	141.072	220.471	214.411	198.161	175.401	171.487	165.043	170.927	236.444	158.45	188.445	209.638	204.108	163.41	124.312	162.832	165.737	124.716		PA	0	183.562	176.204	199.417
Cer d18:1/22:0	66.3993	64.5912	55.7121	108.724	86.8449	47.1294	58.0997	56.1331	87.0598	87.7828	194.759	95.641	405.645	158.96	161.097	147.885	454.73	176.796	201.985	219.381		PC	67	31160.5	35624.4	30975.8	39468	37298.4	24317	31493.6	31660.6	32581.3	37103.1	52277.9	31645.7	49888.8	37965.4	35112.3	40954.3	48188	25704.6	32677.6	33443.2		PC	0	34905.4	31431.1	41378
Cer d18:1/22:1	7.84318	9.94316	7.7765	11.9242	10.7569	5.91182	7.54249	6.65526	9.15375	9.60371	30.9939	17.3451	55.4142	30.3961	15.4462	25.4926	50.5054	23.1521	28.8772	26.8296		PE	50	12006.2	13270.7	11603.7	15998.5	13700.4	9581.69	10650.6	11276.6	12401.2	13659.8	17116.3	9798.78	14164.4	12189.2	8834.59	15891.6	17541	11282.2	8702.94	13876.8		PE	0	13315.9	11514	12420.7
Cer d18:1/23:0	87.2885	78.2625	59.9693	145.437	99.6017	59.3326	84.8648	71.4175	107.953	97.8662	49.4656	39.4771	64.0742	44.275	38.6141	46.2563	118.196	42.168	49.26	84.2948		PEtOH	2	10.3217	25.7041	19.5767	66.5223	38.6018	28.0031	15.8959	11.076	17.6989	23.6411	40.082	12.5822	35.5044	35.0735	13.1032	23.8604	40.8687	46.9916	7.18617	20.3849		PEtOH	0	32.1453	19.263	27.2691
Cer d18:1/24:0	125.484	108.605	108.428	228.513	174.708	85.0892	119.263	123.393	158.184	154.039	89.8415	56.5911	127.839	78.8506	67.6729	101.507	229.859	117.941	93.9802	156.575		PG	41	529.642	385.66	273.375	737.014	597.667	555.373	403.322	376.094	382.854	292.98	659.445	780.493	539.821	552.685	1149.6	447.588	404.254	417.01	447.47	333.996		PG	0	504.672	402.125	736.409
Cer d18:1/24:1	131.828	195.155	288.159	292.475	239.315	115.791	193.653	170.557	180.161	274.065	174.286	167.225	211.652	207.801	201.392	137.609	219.478	247.098	157.915	160.576		PI	24	1984.33	2018.48	1617.16	2427.96	2332.33	1838.2	1979.93	2070.34	1999.24	2269.04	3316.58	2205.48	2609.81	2532.4	1895.04	2733.53	2989.16	2006.96	2231.56	2525.18		PI	0	2076.05	2031.35	2511.86
Cer d18:1/24:2	16.231	26.052	21.4079	26.5519	26.6564	14.6322	18.6797	20.6287	18.1193	28.0335	22.8566	19.0942	25.613	28.1833	16.9055	18.0624	28.7119	22.747	19.8873	22.073		Plasmanyl-PC	2	10.5746	11.3399	11.0162	19.2405	14.9323	12.131	10.298	12.0158	12.0695	12.3604	13.2786	10.4549	10.2525	12.7068	10.2246	12.8684	10.7525	18.3838	14.0873	8.85891		Plasmanyl-PC	0	13.4207	11.775	11.3835
Cer d18:1/25:0	7.98264	4.03616	3.59206	14.1102	10.6161	4.41111	3.89443	4.95223	7.86909	5.51176	6.5253	2.27706	12.229	8.66328	3.03915	14.7321	25.5726	9.00028	6.80176	11.9656		Plasmanyl-PE	5	9.13279	10.446	13.5838	16.2375	15.6738	9.9226	8.74177	9.30057	10.5641	10.2411	14.3908	5.88957	12.805	12.6868	6.65864	13.1891	12.7454	9.03769	7.42379	9.51715		Plasmanyl-PE	0	13.0148	9.75404	10.4861
Cer d18:2/20:0	0.0566159	0.0521754	0.0521754	0.0425751	0.617742	0.277182	0.287188	0.0521754	0.280882	0.0611711	5.24115	1.69932	6.29373	3.44761	2.52535	0.559945	5.2213	1.76028	3.05771	2.3223		plasmanyl-TG	5	23.6426	26.1111	17.8117	28.9545	27.4279	16.794	16.588	23.0158	19.2773	18.6777	23.306	15.3115	22.1304	33.4041	15.4037	28.6577	23.2279	14.3951	18.9618	7.76184		plasmanyl-TG	0	24.7896	18.8705	21.9111
Cer d18:2/22:0	7.84318	9.94316	7.77527	11.9225	10.7569	5.91182	7.54249	6.65526	9.15375	9.60371	30.9939	17.3451	55.4142	30.3961	15.4462	25.4926	53.2774	23.1521	28.8407	28.3964		Plasmenyl-PE	16	407.255	400.434	465.116	656.524	508.428	405.107	422.516	386.878	406.317	486.004	546.777	379.438	367.885	383.701	396.889	364.037	358.214	348.72	348.339	321.274		Plasmenyl-PE	0	487.551	421.365	414.938
Cer d18:2/24:0	13.0285	20.5249	34.2389	31.3246	19.6547	12.5198	14.2517	15.4324	17.8375	26.6877	17.822	17.2001	23.9371	21.1868	8.41471	20.3593	27.578	27.0418	18.3498	16.9423		Plasmenyl-PS	4	11.1997	11.4121	12.7027	14.2792	11.2302	14.7447	13.4999	10.1971	11.3153	15.4116	21.3297	11.5284	14.3765	9.88376	8.91894	19.7531	15.1382	9.23163	9.22089	16.404		Plasmenyl-PS	0	12.1648	13.0337	13.2075
Cer d18:2/24:1	16.231	26.052	21.4079	26.5519	26.6564	14.6322	18.6797	20.6287	18.1193	28.0335	22.8566	19.0942	25.613	28.1833	16.9055	18.0624	28.7119	22.747	19.8873	22.073		PMeOH	5	28.2315	93.5249	97.3867	191.952	144.756	79.5386	45.0785	54.1751	58.5328	78.1828	134.894	27.9392	108.565	81.6814	27.0289	74.8355	132.539	84.5338	24.0565	76.9555		PMeOH	0	111.17	63.1016	76.0217
Cer d41:2	9.90691	13.9679	9.30411	14.5342	15.0667	8.07109	11.5927	12.6897	13.4606	12.3748	12.9329	9.03693	18.0466	17.1118	9.54837	12.5432	25.5292	10.1076	10.0613	14.7582		PS	32	3988.42	3802.87	3124.64	4913.59	4678.81	3106.68	3523.9	3088.93	3767.25	3848.3	5380.4	2955.72	4770.01	4304.91	3150.74	5004.36	5474.64	3025.62	2809.35	3848.98		PS	0	4101.67	3467.01	4112.36
Cer t18:0_18:0	4.09501	5.70981	4.60846	6.24768	5.53419	2.40928	3.96205	5.96807	4.74293	6.34806	6.69511	2.20341	8.43811	8.04809	2.99468	9.11566	10.1477	2.89382	2.65636	5.20588		SM	28	1373.23	1187.64	1392.4	1592.29	1619.52	921.084	1293.31	975.03	1220.83	1387.72	1698.27	736.535	1949.49	1198.6	805.224	1534.39	2121.88	1148.48	1041.31	1464.72		SM	0	1433.02	1159.59	1277.62
Cer t18:0_22:0	3.7397	3.10702	1.60463	3.38818	3.86712	1.51298	0.935166	4.25745	5.00774	0.499112	3.10645	2.31283	5.872	5.31366	3.04817	6.58492	10.2714	3.78452	5.5565	7.25806		So	2	2.46932	2.00906	1.41004	2.65987	3.01205	1.90179	2.08775	1.91844	1.79968	1.71185	2.66381	2.13974	2.03708	1.50175	2.42353	1.32548	2.20151	1.55271	2.04824	1.32128		So	0	2.31207	1.8839	2.15318
Cer t18:0_24:0	5.04964	5.36788	2.3118	6.02466	6.14166	3.67886	3.4715	7.5502	7.05795	2.6906	3.03145	2.01579	4.4273	4.83472	4.07201	6.33697	7.80677	4.6097	5.30595	7.62256		ST	1	227.366	300.981	207.15	303.836	272.456	155.016	178.722	262.245	253.964	191.569	192.068	87.567	158.286	145.444	75.2505	197.462	220.468	96.2648	88.9645	178.707		ST	0	262.358	208.303	131.723
Cer t18:0_24:1	2.81226	4.64378	4.5418	5.28165	6.23783	3.52611	3.9159	5.71302	4.66956	2.9501	3.02932	0.636673	3.87121	5.55432	3.60693	4.76073	6.18515	3.644	3.19858	3.82189		TG	93	224566	151615	106446	246354	94117	177016	301383	100304	131953	257021	373391	1.04752e+06	346745	688901	1.15497e+06	128701	147620	903728	711593	127441		TG	0	164620	193535	722305
CerP d41:1	3.0204	2.26867	2.01481	3.1004	2.4674	2.42187	2.36664	2.23791	2.55516	2.88555	2.43206	1.44451	1.65111	1.38134	1.00384	2.06291	2.1176	1.21248	1.35918	2.37328		VAE	1	4.93909	2.98378	2.45964	3.98988	3.27693	3.44217	2.65021	2.35576	3.98243	4.10656	5.06033	1.6416	4.40189	6.26784	1.59082	3.84102	4.42036	1.03355	4.25453	2.11438		VAE	0	3.52986	3.30743	3.7925
CerP d42:1	3.18178	2.61339	2.48711	3.31157	2.7222	2.66602	2.57907	2.54749	2.99655	3.16972	3.40819	1.7446	2.33454	2.07483	1.4672	2.95875	2.77685	2.25564	1.89655	3.1938		PC/PE		2.59537	2.68445	2.66946	2.46698	2.72244	2.53786	2.95699	2.80763	2.62726	2.71622	3.05427	3.22955	3.52213	3.11466	3.97441	2.5771	2.74716	2.27833	3.75478	2.41		PC/PE		2.62774	2.72919	3.37901
CL 16:0_18:1_16:0_18:2	1.67162	2.66836	1.82776	2.19158	2.09157	1.42188	1.95383	2.35228	2.37124	2.56992	2.83251	2.2728	2.82648	5.62306	3.99664	1.28604	2.94409	1.95832	2.19368	1.4481		TOTAL	583	291521	221878	165510	331080	169469	234443	365489	160723	195806	326594	485514	1.14018e+06	443121	776252	1.25828e+06	212149	249455	991572	790959	198516		TOTAL	37	235892	256611	820670
CL 16:0_18:2_16:1_18:2	3.53848	4.43365	1.9864	3.06969	3.5477	2.45602	3.67355	3.13126	3.58606	2.54112	5.79296	4.13641	6.50027	7.4884	3.82034	7.41275	7.54422	3.40896	2.73035	3.84925
CL 16:1_16:1_16:1_18:2	0.406987	0.570556	0.24496	0.318992	0.435322	0.274351	0.340729	0.379634	0.462423	0.309378	0.547782	0.286388	0.514995	0.602028	0.230758	0.957623	0.8784	0.268315	0.216121	0.440519
CL 16:1_18:2_16:1_18:2	2.75478	5.08436	2.25456	2.24578	3.53015	1.72545	2.66824	3.17939	3.15751	2.83046	4.71645	2.20819	6.92324	6.01849	1.99727	9.90465	10.8844	2.54819	2.16026	4.64045
CL 16:1_18:2_18:1_18:2	34.6813	39.8027	26.0138	31.0534	33.7598	25.9663	35.7055	32.886	33.2079	34.6213	57.3143	41.1407	50.1457	48.8722	36.8474	49.703	51.7458	32.0833	30.8696	37.9453
CL 16:1_18:2_18:2_18:2	25.5745	35.8696	26.3616	22.3414	30.8786	16.4595	22.365	30.1306	27.5293	35.497	38.3357	16.7546	41.1303	34.565	16.8975	46.1391	47.2296	19.7423	22.3265	41.9352
CL 18:1_18:1_18:1_18:2	5.1232	2.85974	2.47029	5.76266	5.27982	4.34933	5.03757	2.23708	3.68375	2.31688	4.98511	7.35926	5.13581	8.25678	9.31151	2.49309	3.47878	4.7145	3.12566	1.85745
CL 18:1_18:1_18:2_18:2	13.6547	9.65196	11.7724	15.8401	13.2086	8.86416	11.4998	9.38337	11.7394	11.5285	14.8047	12.049	12.5033	13.4451	12.9338	10.6707	13.1107	10.3286	10.2127	9.81858
CL 18:1_18:2_18:1_20:3	3.60319	2.28806	2.89791	4.37972	3.69666	2.49666	3.55018	1.96922	2.47107	2.4415	6.08822	7.46643	6.2171	8.01943	8.82174	2.95621	4.34496	4.34603	3.51593	2.87388
CL 18:1_18:2_18:2_18:2	132.18	123.236	142.314	154.944	145.531	99.4822	113.279	121.061	131.477	158.531	163.724	100.183	136.067	125.136	96.2814	123.274	137.737	83.5014	97.6478	141.224
CL 18:1_18:2_18:2_20:3	22.4311	19.1209	17.3244	26.5992	20.8986	16.0819	23.6726	14.281	15.5812	17.6086	39.2552	33.5949	34.0874	34.4659	34.7912	17.5261	23.9441	21.0122	21.3859	19.2275
CL 18:1_20:3_18:2_20:3	0.486244	0.416792	0.308366	0.621698	0.441643	0.414984	0.645947	0.292298	0.306061	0.38082	1.27923	1.62903	1.15872	1.17983	1.88655	0.378817	0.515665	0.704465	0.649531	0.374357
CL 18:2_18:2_18:2_18:2	90.7415	97.2512	118.869	108.273	113.893	60.9621	68.5215	94.1348	96.2563	136.11	103.426	46.7696	99.6072	79.311	44.9501	99.5877	111.29	47.5423	66.4903	136.141
CL 18:2_18:2_18:2_20:3	28.0672	30.6908	31.2405	34.8311	31.6896	18.5026	25.8785	23.3746	23.0586	34.2975	44.9917	23.6815	41.1591	33.3382	26.5667	26.8871	34.5497	20.0103	26.9604	36.9307
CL 18:2_18:2_18:2_20:4	2.21043	2.14397	2.41362	2.78147	2.90341	1.90426	1.95158	1.83845	1.8284	2.68718	3.80524	1.79946	3.37826	2.25907	2.12343	1.96454	2.72184	1.33652	1.69507	2.14369
CL 18:2_20:3_18:2_20:3	1.65668	1.70568	1.55665	2.15372	1.70543	1.35897	2.10149	1.0447	1.19048	1.65937	4.31413	3.35378	4.04406	3.16823	3.80695	1.37872	1.99617	1.72885	2.28253	1.76292
DG 14:0_16:0	3.74498	3.6413	2.04731	3.43185	2.4603	2.98606	3.5768	2.75782	3.4721	3.14275	5.14469	7.12592	3.22298	3.86598	10.1432	3.17621	4.78249	8.03337	6.01851	4.29865
DG 14:0_18:2	22.0031	27.4079	10.6999	20.7541	15.981	22.1043	23.101	18.483	19.9538	20.7245	65.5046	88.9003	37.3343	52.6597	95.0829	34.6152	54.3603	92.1411	55.8417	31.4252
DG 15:0_18:1	15.9618	18.104	7.74277	18.5184	12.402	17.5811	17.091	12.3407	12.7291	9.72788	31.9971	49.8506	25.9402	38.6574	77.0376	17.6886	30.5437	55.307	47.418	14.0705
DG 15:0_18:2	7.11943	9.06143	4.72407	7.04664	5.83244	7.12756	7.19962	6.93831	6.08645	6.76414	17.0403	18.5642	12.4222	14.4803	21.0001	10.8355	16.9292	18.6695	16.7838	9.98958
DG 16:0_16:0	21.4615	26.7033	18.6726	25.6757	19.414	22.8471	24.5811	22.1669	17.6933	16.6688	38.82	98.0325	37.9205	54.4449	206.262	20.7153	36.5435	126.398	83.6597	19.5187
DG 16:0_16:1	172.407	213.439	59.5498	202.076	108.676	180.383	177.408	107.529	122.527	89.0889	517.845	1025.63	359.341	703.792	1731.3	221.291	438.383	1306.95	785.851	151.596
DG 16:0_18:0	9.07274	9.16795	10.2425	9.8111	8.1635	9.99119	8.08103	8.3773	8.20924	8.99474	8.30752	16.3687	9.07878	10.4868	21.75	7.75972	8.22999	16.8046	12.0745	8.3478
DG 16:0_18:1	2589.71	2280.67	1289.92	3112.65	1852.71	2928.01	2474.62	1642.93	1674	1165.48	5074.91	13371.2	4272.16	8419.61	19505.3	2280.59	3106.68	12991.9	8600.34	1613.56
DG 16:0_20:4	88.2238	93.1912	72.4536	106.247	64.9857	78.5583	107.11	67.8306	51.7511	88.526	177.926	239.585	159.386	260.427	544.163	106.845	133.767	266.885	204.694	54.8047
DG 16:0_22:6	244.885	166.786	192.202	198.859	159.273	292.316	301.855	122.855	158.285	239.106	424.93	2320.07	331.807	982.471	4359.5	95.2036	218.113	1670.51	1042.45	114.231
DG 16:1_18:2	57.4451	101.074	47.5111	56.2774	62.3573	68.43	69.02	76.09	52.5207	98.4092	334.43	274.77	149.304	156.908	277.017	151.209	318.892	235.109	237.631	125.663
DG 16:1_22:6	3.22296	4.09283	2.5259	2.53751	1.79584	5.12412	3.72943	1.86763	2.62455	6.56312	16.6215	34.0477	7.71435	15.0357	37.2394	5.7028	14.1664	19.8597	13.8784	6.88319
DG 17:0_18:1	15.6733	11.1234	4.71117	15.0121	11.5557	16.7133	11.6353	7.98509	11.8148	4.30123	13.3892	29.0505	11.4432	23.0323	30.1255	8.86091	11.9794	30.8832	24.9987	10.2957
DG 17:0_20:4	2.43324	1.90349	0.148904	2.02399	1.90344	1.69164	1.27951	0.867739	1.24116	0.45105	2.35738	2.23128	1.89374	2.68096	2.27589	1.89682	2.62991	3.76094	1.95114	1.18319
DG 17:0_22:6	3.83789	1.585	0.747461	2.41511	2.31792	3.97451	2.3717	1.13212	2.99739	1.0045	3.47128	9.39401	1.73588	6.28122	12.6308	1.18588	2.41764	8.35465	5.96995	1.98248
DG 17:1_18:1	29.7996	24.5537	9.30283	34.4557	23.2017	33.2846	24.5646	17.1663	22.307	10.5155	52.4062	59.301	34.4915	45.4798	66.2093	27.7603	42.5787	67.3471	47.8922	21.8349
DG 17:1_20:1	7.58771	5.42674	2.85484	7.5532	6.04763	7.63273	5.03526	3.67531	5.26764	2.11563	9.71713	13.198	7.3955	10.0203	12.7515	7.01069	8.8701	16.8646	9.73631	5.37169
DG 18:0_18:0	5.31426	5.37135	5.25863	4.37496	3.89446	4.95012	4.09967	4.89229	5.32079	5.94775	4.13591	7.93178	4.2726	4.13065	5.39833	5.5222	3.71877	3.86639	4.07657	6.0328
DG 18:0_18:1	55.163	42.9224	52.5765	71.9949	65.8887	78.552	46.6338	32.6727	41.2808	30.2849	63.4174	129.162	58.07	88.8997	178.998	36.4071	54.2664	235.973	102.428	35.6752
DG 18:0_20:3	15.2663	10.8103	8.1069	13.7209	11.4242	12.1285	9.58127	8.73422	11.1274	5.16768	22.9072	37.9599	16.0099	29.1237	39.907	17.8937	16.2265	57.9922	29.5841	10.2915
DG 18:0_20:4	265.141	273.933	294.12	256.388	264.177	213.179	243.035	207.224	138.588	186.248	309.025	251.833	216.096	237.235	238.886	195.377	286.261	317.698	212.622	140.269
DG 18:0_22:5	2.67833	3.1911	2.88121	2.79176	3.15881	2.73498	2.11964	1.83709	1.80911	2.06697	6.67042	7.67705	4.99777	5.54113	8.20231	5.60801	6.02185	9.63944	5.88236	4.1153
DG 18:0_22:6	15.9414	7.63283	13.2318	15.3045	8.73845	11.9853	13.916	7.34648	9.80562	15.5808	12.4843	24.6624	8.95415	12.1841	32.1774	6.90566	8.22597	18.6771	14.7894	7.54104
DG 18:1_18:1	3849.74	2588.88	1404.87	4647.01	2933.83	4442.61	2959.49	1584.62	2152.5	1187.6	6516.5	9819.84	4279.95	5869.59	9457.1	3065.85	3992.21	11300.6	5697.56	2037.28
DG 18:1_18:2	765.944	797.283	701.968	869.827	1043.29	846.023	627.157	649.475	533.993	654.3	2397.64	1597.86	1364.13	1107.66	1528.88	1352.59	2086.86	1849.53	1733.4	1194.41
DG 18:1_20:0	0.951923	0.253771	0.286303	1.06809	0.991043	0.944863	0.128958	0.399946	0.794237	0.171397	5.0717	6.93041	8.00701	9.00373	9.43903	6.63961	8.00692	11.135	8.57403	3.7143
DG 18:1_20:1	33.7148	18.9143	9.82043	33.94	33.1412	44.2051	20.3286	14.596	19.5593	5.38904	82.9489	177.091	73.6862	151.222	201.903	58.494	62.8122	249.545	118.628	27.6819
DG 18:1_20:4	74.1144	76.6455	53.2405	70.4145	65.0021	71.6218	68.0797	44.4419	42.2843	74.1928	252.109	238.102	163.104	202.808	387.903	150.746	271.371	312.814	246.888	104.664
DG 18:1_22:1	0.0235164	0.021672	0.021672	0.0176844	0.08772	0.0230265	0.0200959	0.021672	0.0225566	0.0254086	2.56431	3.7305	3.73362	7.31552	5.06313	5.0567	3.63666	7.66254	4.19772	1.05511
DG 18:1_22:3	1.59928	1.76465	0.373645	1.62365	2.06564	1.41039	0.831494	1.17179	0.975467	0.0876133	4.85592	6.2604	2.81009	5.35778	9.0353	4.70941	3.71094	14.9122	4.42394	1.50199
DG 18:1_22:5_a	4.68368	10.0406	9.34919	3.9422	6.81821	6.24851	5.75804	5.0123	3.37538	13.5064	47.9307	27.0846	27.9357	13.1284	22.3125	24.7103	64.5177	27.2712	28.2822	29.5016
DG 18:1_22:5_b	5.75249	6.57042	6.58986	4.17821	5.75982	4.30581	3.23847	4.2931	3.43421	5.87933	13.5538	9.73742	8.11245	10.9726	10.1511	18.9679	13.6962	16.6245	8.64691	7.84093
DG 18:1_22:6	45.07	39.7574	77.8902	40.6343	43.3488	50.0611	43.1486	23.0968	30.5368	103.831	226.453	156.212	101.23	69.7517	135.125	88.5917	195.123	92.8034	104.936	119.963
DG 18:1_24:6	1.47123	3.01894	2.39873	1.11801	2.31935	1.7318	1.06145	1.39886	1.12829	1.43499	7.00562	4.25997	3.68775	3.79758	3.97319	7.6238	7.21799	7.27403	4.08609	4.59824
DG 18:2_20:1	18.9057	16.8154	9.43112	17.5101	20.5355	20.6779	13.1271	13.5597	13.7077	6.45926	48.9531	68.0243	34.2499	53.2065	82.0795	35.5703	37.2541	101.332	57.5959	22.5645
DG 30:1	4.13284	4.85763	0.113647	4.53166	2.73727	4.08581	3.30428	2.77915	3.76636	1.45066	7.6553	9.2512	4.34609	6.47779	10.0689	3.7052	7.8855	12.4385	6.08975	4.76987
DG 31:0	8.25609e-05	0.565931	0.120209	0.498391	0.329	0.246315	0.154163	0.403349	0.000395955	0.180517	0.48694	0.522996	0.536478	0.153183	1.36409	0.184846	0.893823	1.06756	1.10516	0.30644
DG 31:1	1.11912	1.2888	0.108323	0.742719	0.438452	0.824461	1.13003	0.748319	1.00051	0.868077	2.81716	2.77336	1.91857	2.55872	4.45878	1.44526	3.00751	3.99096	2.71562	1.15658
DG 32:3	1.82088	2.36506	1.59447	2.15639	1.33004	2.41156	1.47833	1.54802	1.88251	3.34391	3.82123	5.54791	1.92337	1.97156	3.60032	2.04338	5.08571	4.1169	3.43898	3.76973
DG 33:0	0.813309	0.941397	0.296388	1.13266	0.656667	1.4509	0.755635	0.753835	0.747865	0.0694978	0.856142	1.87753	0.706704	1.47256	2.60944	0.380405	1.24783	2.69105	2.64734	0.920602
DG 34:2	1083.35	1261.73	747.821	1221.17	937.886	1234.03	1116.17	1009.69	707.958	804.341	3446.76	5841.23	2604.98	3623.63	6890.01	1764.79	2457.45	5185.43	4236.95	1098.35
DG 35:3	3.30144	4.72968	2.64045	3.46957	3.62269	3.97566	3.06299	3.91925	2.88703	3.64182	10.3294	7.10393	5.81549	3.86618	6.30324	6.44626	9.20735	7.10873	7.47526	6.00133
DG 36:5	3.39701	5.89134	2.80158	3.95969	2.00697	3.83616	4.15974	3.56024	3.77539	4.39378	6.43282	9.12273	3.61212	6.11503	16.0721	3.6648	5.66793	10.4957	8.75307	4.54592
DG 36:6	3.13653	2.54878	1.51484	1.46985	1.68623	2.8949	1.60848	1.53915	2.88195	3.02665	5.26603	11.0836	2.92642	5.15711	10.7978	2.10561	5.7946	9.19316	5.3872	3.24391
DG 37:1	0.00746184	0.0068766	0.0068766	0.0056113	0.0278338	0.00730638	0.00637648	0.0068766	0.00715727	0.00806222	0.588582	0.54162	0.500677	1.59169	1.02582	0.875834	0.547449	2.15509	1.65431	0.260243
DG 37:3	2.39641	2.32208	0.289315	2.35473	2.60418	2.35463	1.32361	1.11157	1.52227	0.000495743	3.99541	4.5272	2.34404	2.80032	5.35934	2.65775	3.76515	5.29609	3.51788	1.96474
DG 37:5	0.137216	0.424434	0.0252908	0.115776	0.10579	0.238223	0.289543	0.0252908	0.0263231	0.0296513	1.21154	0.0257966	0.919614	1.14302	1.32795	1.11188	1.86508	0.618598	0.910171	0.414743
DG 37:6	0.46809	0.56222	0.0238532	0.278336	0.114018	1.20497	0.915642	0.294209	0.124134	0.892831	1.83872	3.7567	0.611115	2.16577	6.59876	0.340236	1.13191	4.10594	2.04801	0.15649
DG 39:5	0.0234241	0.0215869	0.0215869	0.0176149	0.0174751	0.119954	0.020017	0.0215869	0.022468	0.0253088	0.404488	0.0220187	0.240132	0.535181	0.235168	0.101938	0.860737	1.21932	0.573959	0.0218007
DG 39:7	0.175699	0.579291	0.12354	0.546357	0.398694	1.23883	0.702768	0.0247079	0.303119	0.930199	2.17942	3.11338	0.892283	1.55547	3.47086	0.794012	1.99111	2.74047	1.77624	0.934043
DG 40:3	0.0936363	0.0862922	0.0862922	0.0704145	0.0698556	0.0916855	0.0800164	0.0862922	0.0898144	0.10117	1.36071	1.15886	1.22805	1.84744	0.912585	2.4625	1.41836	3.55986	1.75687	0.435733
DG 40:8	0.350548	1.72922	7.41424	0.0527224	2.78045	1.45967	1.15909	2.25519	1.41213	9.50479	12.6929	3.1256	4.79432	0.796618	0.777511	9.14755	15.7655	2.19668	5.39979	13.9103
DG 42:10	0.519716	1.45791	1.26499	0.84014	1.4089	2.09968	1.51325	1.34418	1.5291	2.77587	4.14593	1.8909	2.58414	2.55972	1.49843	3.58178	5.84175	5.67461	2.02487	2.9895
DG 42:11	0.181786	0.770191	0.00158354	0.0683803	0.307224	0.11775	0.120946	0.540679	0.629269	0.0914284	0.0384133	0.00807605	0.0600196	0.348236	0.0540097	0.692439	0.832429	0.266695	0.175655	0.713414
DG 42:9	0.0295317	0.0272155	0.0272155	0.0222079	0.0220316	0.0289165	0.126181	0.0272155	0.152356	0.455861	1.84326	0.247568	0.127663	0.0208721	0.0208721	0.730023	1.97772	0.630989	0.53086	1.3122
DMPE 16:0_18:1	1.80655	1.93232	0.902961	1.95016	1.37806	1.24073	1.19733	1.7077	1.94234	1.13459	2.06571	1.28785	1.54959	2.60791	1.27813	2.87577	2.06824	2.44099	1.12296	1.65758
EtherPC 16:2e_20:4	4.77276	4.31209	8.43102	6.37857	9.22048	5.91271	4.20125	4.30177	5.97297	7.2533	8.63586	4.84322	6.15964	4.15676	3.17693	11.1865	12.0831	4.71003	2.73444	6.08287
EtherPC 32:0e	19.1028	20.5128	21.3003	42.6344	28.2882	18.7886	18.5079	26.7604	26.7502	21.0332	19.1275	12.7181	16.0182	20.0441	13.5395	23.4449	18.048	33.4981	21.4913	16.9954
EtherPC 34:0e	2.11174	1.82791	1.85017	3.843	2.72473	1.66	1.53301	2.2935	3.00482	1.73994	1.48264	0.898326	1.07899	1.74087	0.857645	1.64606	1.58009	1.62155	1.24361	1.26352
EtherPC 36:4e	35.1847	30.7918	32.3052	72.4243	52.4977	29.183	30.8233	36.8392	34.4561	32.3569	40.249	20.0975	36.9698	37.9348	24.6624	41.2502	32.8619	38.1348	32.4364	29.2568
EtherPC 38:4e	4.90884	3.80743	4.45235	8.23666	6.68563	3.44962	3.54517	4.50743	4.50981	4.20628	4.41107	2.28858	4.17933	5.17472	2.58454	4.83967	3.94488	3.59919	2.88856	3.12508
EtherPC 38:5e	33.7513	34.7983	30.7667	58.7326	48.3179	32.0127	31.5399	38.7647	36.0035	34.7078	41.9144	31.5421	39.7774	39.7136	28.8827	40.2961	30.3993	46.6015	44.0575	31.1177
EtherPC 40:5e	0.554735	0.552111	0.675635	0.892859	0.853078	0.506114	0.475953	0.450931	0.535807	0.593321	0.814402	0.382638	0.664468	0.871478	0.424965	0.231991	0.519227	0.584553	0.427456	0.149883
EtherPC 40:6e	3.26865	2.2477	4.20244	4.23906	3.50094	2.66362	3.06988	3.39063	3.6007	5.1434	2.5257	1.36526	1.50734	1.85937	1.04709	2.16108	1.63162	1.15708	1.29658	1.82437
EtherPC 40:7e	3.09866	2.15936	3.52403	4.35278	3.42324	3.44613	3.3542	2.6165	2.98681	4.91079	3.71308	3.52718	2.57565	2.20858	2.40177	2.54789	2.06469	2.60793	3.05501	2.48544
EtherPE 18:1e_18:1	3.94347	3.26266	4.04124	6.12853	4.48807	3.51657	3.76426	2.86469	3.83968	3.59905	4.60431	2.92513	3.02485	5.08559	3.25611	3.5966	4.28432	5.36623	3.53374	2.8098
FA 16:1	283.715	292.821	95.839	318.873	273.813	339.937	290.001	207.936	203.331	187.923	1179.13	705.053	501.978	405.168	323.888	503.418	1090.32	545.451	580.973	529.664
FA 18:1	2655.58	2084.11	1305.82	2899.12	2557.18	2938.36	2522.45	1961.62	2059.31	1815.2	4907.58	4276.27	2733.7	2202.93	2239.31	2615.07	3526.01	3122.47	3091.55	3432.22
FA 18:2	172.527	226.039	183.444	223.339	375.967	203.578	163.709	222.86	173.581	234.977	545.843	229.441	294.327	160.155	145.052	345.258	1039.83	205.16	678.915	608.666
FA 20:1	78.8538	47.3798	24.3195	85.0623	90.4358	94.0588	61.3827	43.7987	48.9427	26.0793	263.261	255.668	186.208	151.485	143.8	139.118	196.719	213.492	153.827	122.218
FA 20:2	14.9884	11.8767	5.93983	15.2147	18.4079	16.0245	11.1758	10.6271	9.82595	7.04653	47.1975	33.0121	26.2368	22.0289	23.4467	26.1644	36.141	43.4125	25.6515	24.2962
FA 20:3_a	12.7971	8.59799	6.35215	13.3096	12.568	11.0779	10.4066	8.38057	8.51716	9.65277	26.0896	17.9544	21.6692	13.4808	16.4958	18.6019	33.1145	23.205	25.1372	32.3841
FA 20:3_b	42.2906	32.4691	14.1434	45.3017	32.1834	39.2678	31.4577	17.1265	21.2517	15.1599	79.8734	45.8886	39.7503	37.1219	31.8899	52.6749	55.251	97.1777	33.1985	29.6696
FA 20:4	84.6387	81.577	75.4905	152.049	102.365	86.9572	93.6861	54.8855	61.4032	115.167	286.328	119.512	197.604	99.5074	125.621	196.666	332.207	135.452	160.18	250.302
FA 20:5	6.47457	9.7132	7.98902	8.03419	8.40069	7.98276	8.03458	4.44559	6.68457	15.4735	58.0402	12.481	23.2524	6.63564	7.75968	21.6899	98.7859	10.6922	17.8689	42.796
FA 22:5	8.6957	7.8108	6.47582	8.08288	9.79486	8.51574	8.4099	4.99131	4.89	13.8563	28.8918	12.6945	18.4493	8.1846	12.3558	17.3656	48.5962	13.7906	19.6385	33.6697
FA 22:6	119.397	42.7023	73.7219	159.256	84.3841	104.313	145.012	29.2421	61.5677	149.887	197.982	118.346	135.511	74.1022	176.482	105.746	228.155	89.5017	157.298	255.281
GlcADG 16:0_22:6	4.01188	7.10695	6.92541	4.80678	8.48302	7.46819	8.16573	2.85821	4.10751	3.53995	13.0277	16.4519	6.19361	9.44054	25.7797	1.89152	6.09961	5.02941	11.9249	1.39448
HexCer d18:1/16:0	10.0546	10.0653	3.68759	25.3354	18.4953	13.4444	8.9203	2.48724	7.22554	1.93299	0.110083	0.583441	0.0851739	1.81704	1.16057	0.108045	0.0941035	2.18885	0.0941035	0.115533
HexCer d18:1/20:0	4.39142	3.45201	4.37831	8.87602	8.19148	5.43163	3.17483	1.85964	4.72592	7.699	11.3624	6.1689	10.9823	7.59836	7.78727	4.91197	8.13679	3.85664	5.52554	3.03472
HexCer d18:1/22:0	21.8838	21.7445	19.6044	47.3611	49.3662	28.362	20.2249	18.7842	28.4144	29.1692	53.9122	22.9367	76.4895	55.8249	35.8996	31.7612	74.581	28.3168	32.3972	23.9384
HexCer d18:1/23:0	17.6567	16.691	13.5484	40.4112	35.8077	21.393	15.2067	13.5282	20.5273	20.4824	11.9711	8.19245	12.1007	12.9538	6.61764	8.72715	13.9192	6.39212	6.15863	6.96996
HexCer d18:1/24:0	18.8542	17.9026	17.5011	41.9109	36.7273	20.1303	16.0046	16.6267	21.3283	22.3306	14.8047	8.37337	18.0185	15.3104	9.89055	13.9672	18.7391	13.3881	9.83493	12.1461
HexCer d18:1/24:1	12.8542	14.1731	20.0235	30.8988	37.1801	19.7912	15.5379	13.7705	13.8699	21.8577	16.7368	13.0667	17.8	19.4721	16.3701	12.634	15.6997	14.9433	10.4796	7.31888
LPC 15:0	0.411754	0.58628	0.46689	0.430771	0.641304	0.416606	0.549009	0.498073	0.501715	0.669955	0.746277	0.298209	0.64439	0.440151	0.28919	0.961329	1.45949	0.440745	0.37213	0.770691
LPC 16:0	6.89627	9.85988	10.2282	8.97113	10.2019	8.22173	8.94881	11.52	11.8515	13.8361	10.9253	10.1222	15.2217	7.97794	13.3712	11.4281	25.7114	8.05092	9.19572	18.8535
LPC 16:1	1.93476	2.0812	1.51991	2.36089	2.28372	1.95906	2.3609	1.75548	1.89726	2.33253	3.51306	2.42871	3.2123	2.60513	2.22842	4.05552	5.88543	2.57093	2.31277	3.0967
LPC 17:0	3.10581	2.73018	2.27716	3.42738	3.26642	2.40617	3.0484	2.41186	2.63297	2.61534	3.21658	1.98547	2.81751	2.03735	1.61016	3.53113	3.91508	1.80444	1.96875	3.02812
LPC 18:0	282.447	209.846	293.615	382.515	277.717	196.594	338.729	193.981	197.898	267.309	257.868	196.949	239.887	173.891	204.824	215.834	314.64	175.601	166.78	232.779
LPC 18:1	43.7567	29.9009	21.4366	47.0302	37.6586	38.4506	38.9713	23.9178	40.4305	29.1296	40.1978	43.487	40.8267	50.5283	46.2709	51.5912	50.1913	45.8654	39.251	39.3168
LPC 18:2	19.1426	20.3148	20.581	18.0851	29.6848	18.1691	15.1143	27.3362	29.8805	19.156	18.1338	13.0452	18.9938	15.3254	13.1138	27.6746	26.7218	17.5399	24.8883	27.7694
LPC 19:0	1.19055	0.666141	0.376038	1.01874	0.965402	0.785976	0.741932	0.641038	0.862841	0.42967	1.93815	1.35403	1.75607	2.02146	1.03811	3.0975	3.20645	1.70429	1.74298	2.87634
LPC 20:0	0.260901	0.204001	0.209433	0.18715	0.306527	0.174038	0.150738	0.178858	0.191939	0.119921	0.909892	0.527431	1.20717	1.08777	0.608499	1.62745	1.73301	0.894594	1.03313	1.34087
LPC 20:1	0.64758	0.29172	0.16602	0.625375	0.469531	0.423082	0.398426	0.256612	0.399402	0.132701	0.944723	1.05102	0.856521	1.3149	0.922228	1.42223	0.989259	1.06429	0.823964	0.870683
LPC 20:3_a	1.15938	0.860382	0.501265	1.20816	0.776857	0.922569	0.765424	0.62697	1.02814	0.391228	0.711881	1.034	0.695845	1.27681	0.785943	1.02483	0.552118	1.46005	0.980756	0.485072
LPC 20:3_b	2.70094	1.92152	1.51204	2.49904	2.54709	1.9101	2.03127	2.01489	2.209	1.24116	3.01797	1.58319	2.56439	2.19385	1.3739	2.96278	2.81498	1.88623	1.84366	2.69255
LPC 20:4	17.2456	13.3382	19.379	24.0559	19.7081	16.811	18.2911	10.4882	14.1711	20.9463	19.4747	13.2506	18.7925	15.5346	13.7445	18.3966	18.1435	12.5097	14.9322	13.0098
LPC 22:5	0.353495	0.212908	0.242031	0.366484	0.397048	0.280181	0.169764	0.208166	0.241383	0.176056	0.312313	0.183353	0.280065	0.318599	0.184608	0.326844	0.34174	0.205852	0.256702	0.185589
LPC 22:6_a	0.242372	0.0985148	0.0865649	0.224079	0.142558	0.137377	0.152535	0.0833025	0.152236	0.0273294	0.139493	0.214834	0.174178	0.211862	0.221538	0.248543	0.104081	0.24242	0.200796	0.204276
LPC 22:6_b	8.50686	5.33441	10.607	10.2214	10.7705	8.44076	11.031	5.07003	8.94159	12.8493	11.3536	6.51036	12.1308	4.17638	5.91601	9.07081	12.0425	4.10907	8.72218	10.5012
LPC 24:0	0.345645	0.34277	0.331066	0.364252	0.535051	0.318884	0.329654	0.457658	0.342631	0.325676	0.398048	0.137579	0.397406	0.316152	0.195815	0.377693	0.440194	0.246147	0.265585	0.382007
LPE 16:0	37.8201	39.4012	56.8424	71.5346	48.5168	27.3604	47.9993	29.8681	26.3208	71.6788	94.3657	46.3661	101.312	42.9847	54.8011	85.8304	156.289	75.3484	37.8854	83.319
LPE 16:1	0.640727	0.888518	0.566898	0.751901	0.646663	0.50972	0.596314	0.544277	0.662814	0.86368	1.21695	0.577003	1.06613	0.64752	0.543798	1.50209	2.44509	0.888951	0.543959	1.06979
LPE 18:0	75.8499	68.9326	126.07	133.02	72.2139	48.8372	95.9374	48.9156	50.9903	123.945	143.799	105.317	142.374	64.1704	97.7886	82.1819	169.019	114.38	64.3188	138.997
LPE 18:1	19.893	14.954	10.3307	22.3862	13.1072	12.4099	16.7611	9.33043	15.7967	13.7601	28.5672	20.6236	26.3867	23.597	19.9368	33.2828	39.4133	33.49	13.6228	26.8149
LPE 18:2	2.59353	2.33076	3.52334	2.5271	4.07417	1.80474	1.6776	3.02426	3.0024	3.73898	2.69287	1.01039	2.63941	1.32243	0.787196	3.74249	4.80926	1.671	1.76642	5.94959
LPE 20:3	0.531212	0.449175	0.484994	0.651143	0.438062	0.382524	0.456637	0.37303	0.627962	0.484242	0.644031	0.471898	0.535243	0.448366	0.422013	0.746699	0.728228	0.893022	0.464061	0.747917
LPE 20:4	16.6455	11.5097	26.868	23.0156	29.7767	14.7712	14.3222	10.3241	14.6677	26.6848	28.0771	10.1963	33.649	10.353	9.04758	21.8763	41.7339	11.8621	12.4055	30.5602
LPE 22:4	0.240044	0.167615	0.247237	0.259291	0.173924	0.218924	0.153958	0.164529	0.188213	0.20894	0.232532	0.157348	0.207044	0.189004	0.154542	0.196614	0.248714	0.223697	0.267063	0.220348
LPE 22:5	0.488819	0.396635	0.511255	0.553922	0.581862	0.381025	0.34478	0.309564	0.444684	0.432957	0.497151	0.290644	0.384939	0.332274	0.361308	0.437924	0.504496	0.477872	0.248968	0.337113
LPE 22:6	15.7852	10.4244	40.8922	23.5771	31.4005	14.124	17.44	8.19803	15.2989	41.8334	24.2322	8.4505	24.8503	5.73608	6.26318	13.0378	28.552	6.98614	10.2293	26.7473
LPI 16:0	0.750221	0.894261	0.679513	0.624822	0.579991	0.505333	0.715589	0.894503	0.529594	1.16713	0.950214	0.95145	1.21756	0.663134	0.907292	1.41428	2.30534	0.897064	0.914848	1.44019
LPI 16:1	0.213194	0.218868	0.324014	0.200133	0.221094	0.223817	0.183891	0.207527	0.231542	0.328355	0.233567	0.200991	0.209632	0.102438	0.127924	0.247893	0.30703	0.128778	0.183025	0.355454
LPI 18:0	44.1129	47.879	50.6223	39.8566	28.5084	27.0032	53.2777	34.4815	25.8665	69.5638	47.6846	59.4365	70.4992	44.4582	51.489	58.806	109.817	55.3562	44.5334	66.3726
LPI 18:1	1.45889	1.29933	0.638707	0.912628	0.957664	1.07327	1.1867	1.11735	0.979321	1.51502	1.24574	1.32103	1.29235	1.25419	0.873137	2.37779	2.71147	1.32466	1.32941	2.01428
LPI 20:4	3.45727	2.8386	3.14864	2.80668	2.90513	2.54902	2.86972	2.69327	2.21335	4.20318	3.54808	3.1001	3.2994	2.51776	2.7219	4.43051	5.89578	2.98956	3.06262	5.65817
LPS 16:0	0.103116	0.166932	0.0764259	0.134976	0.148611	0.178136	0.150088	0.149318	0.14977	0.217753	0.236657	0.176816	0.198047	0.10456	0.283502	0.222354	0.341515	0.123051	0.155864	0.20358
LPS 18:1	0.0515785	0.157765	0.043504	0.176875	0.180514	0.206857	0.142164	0.15049	0.183299	0.207497	0.113276	0.155149	0.190305	0.152341	0.159	0.220759	0.32346	0.115491	0.108222	0.22678
LPS 20:4	0.896504	0.569535	0.890983	0.750995	0.94129	0.858868	0.643427	0.649059	0.7571	1.13386	0.798529	0.50865	0.700945	0.348046	0.597209	0.671503	0.890816	0.357966	0.521368	0.745758
LPS 22:6	0.550924	0.359014	0.650544	0.37179	0.573592	0.433651	0.434839	0.465123	0.609973	0.816547	0.440035	0.287208	0.435666	0.212631	0.268533	0.614828	0.614858	0.267763	0.401346	0.973205
MG 18:1	0.0833198	0.0476101	0.00460751	0.0334521	0.119393	0.0920573	0.0246988	0.0230375	0.0504948	0.0054019	0.229806	0.218194	0.0834883	0.113191	0.203459	0.0713664	0.147009	0.189149	0.136161	0.101845
MG 22:6	0.17584	0.15261	0.0961267	0.152638	0.16385	0.23462	0.145769	0.0520967	0.114825	0.0279563	0.720109	0.576961	0.216985	0.200696	0.421429	0.149745	0.282324	0.324904	0.229322	0.0605354
OxLPC 20:2 OO	0.237812	0.529947	0.549605	0.205454	0.345241	0.224164	0.890744	0.212977	0.161418	0.621092	0.652216	0.19327	0.647685	0.191066	0.52053	0.259775	0.201416	0.181204	0.451853	0.343759
OxPE 18:0_22:3 OH	0.615505	0.655984	0.970051	0.997342	0.869187	0.429761	0.426101	0.531689	0.74712	0.818255	0.66874	0.270506	0.808555	0.515267	0.259299	0.774915	2.20618	0.627458	0.398836	0.664644
OxTG 16:0_16:1_18:1 OH	2.34065	1.97131	0.437047	2.24219	1.12969	2.55224	2.92667	0.863211	1.41283	1.07538	4.64596	10.9429	4.79578	10.0044	10.85	3.0447	1.86601	8.11263	8.35868	1.11874
OxTG 16:0_16:1_9:0 CHO	2	1.66887	0.338355	1.78469	0.965223	2.57103	4.39786	0.757264	0.957865	1.23393	4.92523	16.644	3.4073	7.85109	18.8612	1.65643	1.59101	14.1465	9.55003	1.40048
OxTG 16:0_18:1_11:0 CHO	0.997249	0.56414	0.208536	1.28508	0.322642	1.54764	1.72415	0.219916	0.29384	0.290058	1.42971	11.1749	1.17415	4.08702	11.3004	0.643298	0.370212	9.93528	4.10867	0.0613176
OxTG 16:0_18:1_18:1 OH	3.57832	3.52376	1.14879	3.93261	2.07714	4.47031	5.43422	1.82952	2.0806	2.9547	9.1507	27.4273	9.7764	24.8333	26.4438	5.70127	2.967	16.9081	19.5863	1.74922
OxTG 16:0_18:1_18:2 OH_a	4.68974	3.51101	1.59098	4.72421	2.17973	4.65888	6.0139	1.93976	2.93375	3.99862	9.45253	20.423	10.1236	20.4222	23.2181	5.52116	4.2656	13.4924	18.8494	2.10704
OxTG 16:0_18:1_18:2 OH_b	10.8643	4.06844	1.80535	9.68279	3.21026	5.75756	7.44262	2.24554	6.44942	4.4516	7.28467	16.9659	7.87392	21.0755	18.4747	3.53861	3.44573	16.7797	14.3742	2.76158
OxTG 16:1_18:1_9:0 CHO	6.08586	3.97081	2.12166	6.07321	3.33244	7.61942	11.0031	2.32629	2.61444	4.45837	10.8419	45.9006	9.63423	20.7876	47.0433	3.10467	5.09812	35.7184	30.2427	4.48622
OxTG 18:1_18:1_18:1 OH	3.25726	3.08911	1.34682	3.02925	1.90405	4.19034	4.2327	1.66034	1.91645	2.26694	5.37729	14.8801	4.867	12.9178	14.8937	3.78526	2.33445	11.0952	12.0022	1.87827
OxTG 18:1_18:1_18:2 OH	1.85881	1.97823	0.76837	1.10072	1.3325	2.4186	1.96078	0.754487	0.901737	1.85543	3.28787	6.69943	3.63516	7.13526	7.35043	2.5508	2.12714	6.44096	7.50161	0.758539
OxTG 18:1_18:2_9:0 CHO	3.01416	1.61253	0.694041	2.07619	1.41624	2.66559	3.87437	0.704354	0.465992	1.61267	4.33718	13.3962	2.04824	6.64673	10.8879	0.768627	1.45148	5.35055	10.5345	1.3459
PA 16:0_18:1	24.1031	30.5062	13.8997	25.3348	13.7752	19.4212	15.2754	25.165	25.6969	14.5186	28.3691	41.2429	32.7331	49.849	52.8626	17.1404	12.3088	34.3989	38.0868	11.5602
PA 34:0	2.24369	3.06874	2.51147	2.39704	3.12232	2.91135	1.58102	3.49779	2.86321	4.61724	6.23479	0.779439	1.95414	1.54877	1.25355	4.3757	5.62022	2.12891	1.6067	3.50277
PA 34:2	11.9115	12.2969	6.12775	10.5774	8.7462	8.49227	6.74359	11.715	11.7997	6.2872	14.5663	13.6686	14.0509	20.6635	15.4074	10.9749	5.43671	10.8456	14.995	7.27317
PA 34:3	4.53395	4.78472	2.34656	3.12006	3.57419	3.62714	3.29188	5.05191	4.92402	3.14102	5.50745	3.74823	3.37093	4.19414	3.36463	3.90883	1.63722	2.10929	4.04615	3.71822
PA 35:1	0.159457	0.489709	0.200939	0.17072	0.497552	0.893645	0.33822	0.47107	0.110542	0.0991442	0.523711	0.514135	0.314843	0.483171	0.55731	0.596036	0.407513	0.51501	0.469957	0.456501
PA 36:1	3.61329	4.34551	2.88492	5.14695	4.01513	2.97438	2.6181	4.9537	4.2106	2.17419	5.44523	2.66903	3.73985	8.34792	2.15634	6.52414	3.6951	4.8804	3.14168	3.2045
PA 36:2	5.17767	3.98082	1.01479	4.64597	1.77873	4.83712	2.34026	3.7456	5.19554	2.38179	2.51322	4.24478	2.01474	7.36946	4.08943	1.18855	0.74664	4.93715	4.00242	1.75805
PA 36:3	7.03223	5.61086	3.25075	6.35579	4.21755	5.25699	3.34864	6.22944	7.20743	3.75405	7.05963	4.94252	4.84386	6.77584	4.51932	5.75481	2.6733	4.23885	5.05923	4.64112
PA 36:4	8.06418	7.44561	5.31948	9.71558	5.42648	7.24595	6.81028	5.06437	7.28749	8.07837	12.6597	6.26239	8.49376	11.9964	10.4333	13.2687	8.61114	8.27634	5.71445	6.13787
PA 36:5	2.17381	1.24622	1.22426	1.29138	1.19576	1.93734	1.55543	0.871448	1.14526	1.46149	2.39501	1.70564	3.0254	3.88788	1.78773	2.83849	1.62856	1.06751	1.82326	1.11085
PA 38:1	10.2559	11.4021	11.138	13.1472	14.4599	10.1167	10.1057	11.7973	10.0509	9.78092	19.7141	7.75611	11.3842	16.5531	8.58831	14.9618	9.38973	12.697	9.46384	8.61811
PA 38:2	3.32965	3.74539	2.62835	4.68503	3.57271	2.83186	2.72137	3.73125	3.34277	2.52936	4.32593	1.37312	2.40868	4.42982	1.90841	3.62289	1.83001	3.54814	2.19666	1.73247
PA 38:5	4.87704	1.7912	1.24712	2.89833	2.15266	5.64619	2.96707	2.98589	3.55753	1.35767	4.36264	2.8827	1.46736	3.72037	3.48123	3.05059	1.70556	1.66235	2.39733	1.88976
PA 38:6	10.015	6.39974	6.11797	7.00083	7.59162	9.07722	7.46934	6.72256	9.46286	7.77914	8.75263	7.93492	7.25902	7.32382	9.49699	7.43639	5.3585	5.14974	6.25672	5.97638
PA 40:4	49.9336	41.6833	48.5838	73.5668	91.1821	64.8024	68.0885	53.8051	39.7427	64.0203	66.2604	36.8598	63.1369	39.8311	47.5535	39.565	41.711	45.4536	42.9537	41.2813
PA 40:5	26.6363	16.59	25.4907	36.7345	38.5536	33.0708	32.8951	19.0028	21.6032	29.0999	35.2128	17.9196	20.6231	15.7784	22.3039	16.1054	13.2303	14.7975	17.4841	14.8518
PA 42:10	1.39279	0.66818	0.132202	2.47742	4.0081	6.97407	1.72464	0.561548	0.402595	1.1458	2.50631	2.00201	3.30947	0.985232	10.8268	2.5462	2.9569	1.30513	2.07605	2.06528
PA 42:4	3.27971	7.06852	6.95355	11.2053	6.54158	8.04409	5.52604	6.11555	6.44003	8.70116	10.0349	1.94406	4.31501	5.90002	3.51712	9.55165	5.36472	4.82057	3.96332	4.93708
PC 15:0_18:1	74.474	96.76	53.9601	73.7187	72.7438	64.9935	61.035	101.048	91.2543	76.0372	127.41	98.6797	91.1756	92.3355	90.2743	115.369	96.6693	75.1972	80.8301	86.05
PC 15:1_18:1	62.5926	74.1636	48.458	76.2017	90.357	46.3105	37.8846	80.2203	70.02	55.1003	110.675	85.9635	126.462	128.229	147.881	114.163	138.217	84.9141	87.7171	78.4184
PC 16:0_17:1	60.2828	90.4605	49.503	87.148	84.8008	54.6903	63.7444	66.421	85.5166	77.9374	115.466	52.8557	118.584	86.343	63.8821	113.799	163.408	57.7363	65.6913	73.9633
PC 16:0_18:0	221.718	254.085	258.011	279.474	328.201	232.594	252.307	243.874	250.905	299.364	300.937	123.744	212.895	179.765	151.941	268.338	269.62	137.926	176.439	240.647
PC 16:0_18:1	3653.63	4706.55	3135.49	4557.96	4283.89	3015.93	3524.76	4082.99	4384.15	4385.03	6792.03	4482.58	6768.68	5404.58	5093.81	6201.06	6994.56	4169.01	4361.91	4525.71
PC 16:0_18:2	2411.4	4072.47	3665.33	3158.24	3787.12	1949.21	2562.83	4339.65	3245.23	4238.49	5805.27	2965.45	5909.29	3776.29	3266.03	5349.42	6266.21	2625.98	3765.66	4436.41
PC 16:0_20:3	1455.64	2013.6	1205.49	1820.57	1735.84	1008.61	1329.24	1767.11	1791.08	1208.54	2914.66	2055.83	2761.46	2572.6	2272.51	2506.4	2478.9	1709.68	2228.05	1773.86
PC 16:0_20:4	2452.67	3401.72	3282.29	3645.32	3514.77	2095.53	2996.34	2750.13	2419.95	4024.09	6273.06	3301.8	5931.38	4118	4062.07	4505.08	5197.59	2580.35	3119.95	2965.12
PC 16:0_20:5	169.539	394.897	218.644	326.77	237.164	156.978	235.323	210.169	283.653	218.032	348.66	188.186	338.415	245.359	217.32	246.39	454.62	173.401	296.607	330.113
PC 16:0_22:6	2996.53	3501.65	4449.87	4248.93	4419.29	2547.97	3914.6	3005.13	3030.69	5574.65	7807	3796.45	7674.01	3560.71	4285.23	4616.05	6775.22	2056.31	3925.24	3974.01
PC 16:1_18:2	124.616	200.123	130.719	165.551	251.172	117.455	117.704	210.328	162.107	185.219	345.546	139.515	326.758	212.221	110.126	331.791	422.338	124.852	175.673	262.087
PC 16:1_22:6	174.616	188.295	124.885	254.229	268.01	151.166	173.727	124.292	159.764	170.955	473.334	188.09	412.397	234.809	156.134	294.684	408.723	116.065	179.006	201.492
PC 17:0_18:1_a	155.288	164.506	116.19	168.833	152.947	124.816	139.087	148.422	161.165	165.119	193.003	161.922	149.381	135.645	151.926	136.587	159.685	115.791	125.221	127.759
PC 17:0_18:1_b	83.4766	101.296	57.4034	103.279	104.956	76.1064	76.5182	77.471	117.022	88.5208	106.403	53.6559	103.308	83.9904	65.0367	114.951	127.771	54.6383	68.7541	81.9902
PC 17:0_18:2	116.733	165.323	95.6626	131.203	153.886	97.5421	94.2734	172.757	175.188	105.937	173.353	78.8586	170.122	126.352	78.5329	194.163	189.792	68.7746	125.581	155.319
PC 17:0_20:3_a	77.3086	68.2266	56.3231	81.002	63.3833	54.3572	69.9417	64.6037	66.2749	61.5412	94.4916	89.1726	69.7533	64.3746	82.1416	55.4678	50.6187	58.3373	63.882	55.0553
PC 17:0_20:3_b	24.9105	23.1532	7.68882	21.4745	23.7155	15.7653	13.8245	20.4783	27.862	7.92815	28.8527	19.9812	29.2789	30.3582	15.885	30.763	25.9995	16.9805	22.077	24.0406
PC 17:0_20:4	103.386	102.647	104.063	143.166	125.633	85.3475	118.521	76.6934	86.0988	125.762	168.024	87.0593	144.656	100.681	81.4657	113.964	122.764	58.6808	77.3837	85.0081
PC 17:0_22:6	26.773	25.9946	27.3892	33.9248	30.6477	20.9819	26.3028	23.9132	32.3383	29.0359	30.3177	12.5474	27.9907	18.3252	13.1837	32.3475	32.0337	10.4941	18.6264	30.8476
PC 18:0_18:1	2949.23	2897.48	1997.12	3371.91	2868.76	2189.31	2510.2	2420.36	3021.69	2613.18	3401.23	2711.09	2972.4	3121.08	2947.13	2718.65	3047.81	2314.58	2400.09	2331.51
PC 18:0_18:2	3417.19	4026.64	2977.27	3854.94	3971.25	2450.71	2787.52	4090.58	3984.66	2959.63	3840.27	2471.05	3530.34	3310.06	2707.69	3353	3789.3	2235.24	3084.08	3160.4
PC 18:0_20:2	282.577	206.434	94.8935	260.668	249.336	152.411	159.749	215.315	263.921	66.5676	278.585	268.284	307.573	464.734	328.824	375.648	279.523	251.823	321.466	271.473
PC 18:0_20:3	1760.53	1536.07	1237.89	2049.61	1572	1128.7	1569.27	1310.66	1532.24	1155.31	2037.35	1849.91	1989.01	1850.31	1914.74	1340.44	1496.99	1471.11	1573.75	1296.63
PC 18:0_20:4	3235.64	3030.34	3485.87	4421.52	3729.02	2399.13	3434.25	2306.29	2490.1	3801.26	4524.42	2582.71	4200.04	3116.34	2845.27	2777.83	3317.21	1910.1	2233.27	2403.49
PC 18:0_22:4	42.8389	49.5567	38.2746	56.7501	58.8445	35.2715	42.5426	41.6023	42.1454	38.5604	58.0366	43.6643	50.2866	56.5337	58.2667	48.5258	52.0911	34.7986	38.0752	45.6917
PC 18:0_22:5	105.876	59.5371	39.7162	120.728	91.5317	60.8749	69.0264	50.8436	62.0861	36.025	54.7515	33.428	43.0971	73.6456	45.9828	56.8533	42.0528	42.1049	22.4021	25.8645
PC 18:0_22:6	1956.55	1658.18	2272.76	2662.97	2090.94	1378.53	2138.75	1411.66	1686.18	2709.46	2415.45	1419.45	2239.81	1320.44	1531.04	1370.83	2093.21	878.872	1493.66	1738.29
PC 19:0_18:1	58.2816	36.3197	16.2913	49.7	48.8906	35.0959	26.572	32.3052	54.7658	18.0355	74.8187	47.9819	74.2122	127.873	41.645	129.854	103.048	58.3099	76.2143	82.6427
PC 19:0_20:4	24.6355	15.5921	6.7448	22.4067	20.6759	16.5015	14.7053	11.7549	16.4825	9.96501	67.6346	32.5206	52.3145	70.8824	20.6937	87.8302	54.9106	27.569	36.3909	46.55
PC 20:0_18:1	63.0185	57.2166	39.818	68.9331	63.6129	44.8961	52.671	54.0663	75.0523	60.0063	94.896	79.9972	88.6317	188.484	122.48	122.616	100.229	101.372	94.0218	66.9449
PC 20:4_22:6	73.1738	47.7159	51.1146	66.2495	101.908	221.457	344.444	187.203	209.191	340.224	101.32	50.609	116.002	85.3682	97.1172	277.451	298.488	131.883	210.308	188.84
PC 20:5_22:6	0.0953714	0.0648039	0.0344964	0.087099	0.113354	0.33309	0.432438	0.233278	0.423912	0.223401	0.0529687	0.0133655	0.06605	0.0556827	0.068468	0.215093	0.382617	0.122644	0.308184	0.320588
PC 28:0	0.192599	0.234514	0.102922	0.315005	0.234119	0.164307	0.152206	0.166997	0.237641	0.0913254	0.141482	0.0754408	0.151785	0.145773	0.086659	0.170471	0.269562	0.129528	0.11492	0.158622
PC 30:0	20.4291	25.9207	16.545	32.6381	26.5216	18.5085	15.689	21.325	26.821	15.7032	16.8145	7.90757	15.7639	17.9386	9.65846	23.6228	24.5114	17.8531	12.9756	20.5899
PC 30:1	1.01106	1.4753	0.592386	1.40563	1.44196	1.05792	1.13835	0.959874	1.4033	1.00269	1.4163	0.623589	1.64586	1.47562	0.771142	1.58869	4.58054	1.13204	1.03887	1.366
PC 31:0	9.00715	12.928	12.2141	16.0624	14.5837	9.47368	10.6576	11.1737	11.2522	13.547	11.9168	4.67749	10.9996	9.64122	6.69271	13.0042	13.8765	8.87866	7.80596	10.5946
PC 31:1	0.906431	2.0334	0.741165	1.31756	1.41166	0.907923	1.02341	1.22101	1.41081	1.43438	1.91075	0.597065	2.52517	1.74259	0.742967	2.60667	6.19557	1.08704	1.14983	1.67812
PC 32:0	278.828	342.531	294.83	395.752	386.885	290.902	305.151	317.967	315.784	346.487	381.747	221.074	335.884	348.563	277.115	382.335	363.265	328.487	288.576	280.772
PC 32:1	261.148	452.454	227.775	333.528	289.666	231.536	292.031	345.359	355.923	362.816	493.778	326.543	488.23	427.958	357.266	483.167	682.738	361.642	350.852	357.927
PC 32:2	19.003	31.0323	14.3634	23.455	46.0876	16.5922	17.3278	30.5389	30.6739	19.5889	35.9309	11.9611	54.8619	40.8168	14.9681	47.51	105.344	21.4383	28.9721	37.84
PC 32:3	0.0954585	0.181389	0.0847114	0.152124	0.170323	0.0955023	0.0865829	0.121998	0.157658	0.105756	0.137527	0.037926	0.145395	0.1555	0.0390259	0.17921	0.434407	0.10303	0.136957	0.135548
PC 33:0_a	7.63724	9.33201	4.78731	7.83292	10.0249	7.22771	6.76476	8.83547	10.1085	5.67024	8.8233	3.82964	7.792	7.92759	4.04007	10.5098	11.5305	5.49337	5.75127	8.27944
PC 33:0_b	5.25079	6.20711	5.62764	7.73115	8.02187	6.17063	5.57362	5.39954	6.05559	6.23988	5.65502	2.58805	4.939	4.96967	2.4611	6.86484	6.26461	3.75982	4.38334	4.90426
PC 33:3	0.12767	0.310599	0.174331	0.144502	0.30285	0.102159	0.110964	0.217323	0.206093	0.230503	0.208297	0.024061	0.314574	0.220503	0.0527036	0.423437	1.09599	0.130799	0.197188	0.216413
PC 34:4	4.63548	5.91996	3.54892	6.10352	11.0707	4.22884	4.17309	3.87753	5.15468	3.63429	7.93536	2.43689	10.3085	7.60772	2.82843	9.23219	19.8656	3.36099	4.43744	5.32695
PC 35:3	6.21235	8.41683	4.1095	6.44517	8.91564	5.3125	4.53706	7.81014	8.37975	4.2518	9.47557	4.79794	10.7672	10.4286	4.06992	14.2208	13.0094	5.82725	8.9191	8.70929
PC 35:4	5.41868	10.6256	8.72509	8.34426	14.7728	5.53368	8.11372	6.56943	6.11068	9.89094	18.6884	3.69717	25.5265	12.5029	5.43652	18.8395	34.9257	4.92412	7.36641	9.50104
PC 36:0	1.71734	1.11637	1.18376	1.68234	2.06948	1.20523	1.37724	0.914086	1.27606	0.94598	1.24693	0.577703	1.51153	1.28671	0.733194	1.35813	1.55093	0.815007	0.890731	1.12612
PC 36:6	3.20621	2.80425	2.27186	3.64837	6.05327	2.88021	3.03759	2.10481	3.4681	2.56196	4.92726	1.77333	4.77943	2.75779	1.59569	3.46169	9.83121	1.36309	2.66556	3.47494
PC 37:2_a	18.4562	10.6717	2.44913	12.9692	19.7161	9.63055	6.10788	11.5787	20.6922	2.32298	20.3583	9.72124	28.7731	48.6844	8.29459	56.1763	49.926	16.981	31.1977	43.7984
PC 37:2_b	6.68664	5.84992	2.56782	6.09066	7.48308	3.53589	2.8915	5.2328	6.92185	1.76184	8.59831	3.75357	16.9378	19.6668	3.73298	28.2587	27.3475	7.10441	13.4522	11.9743
PC 37:5	5.88747	4.84432	2.05348	7.52499	9.14394	5.84893	5.57954	3.32971	5.97639	2.95515	7.81655	2.81645	11.2629	9.34651	3.90417	9.842	11.1673	3.30178	4.72864	5.36011
PC 37:6	5.93364	7.92071	8.63644	7.55562	16.2911	5.74547	9.42364	5.85351	6.89567	12.3848	19.2149	3.64081	28.0812	9.93057	3.9811	17.346	42.0712	3.08918	8.53827	11.2688
PC 38:5_a	850.021	579.801	356.387	844.351	691.503	680.529	698.838	460.424	660.63	492.144	827.217	660.326	670.349	871.506	604.175	688.813	607.345	513.55	484.357	557.458
PC 38:5_b	477.534	404.385	312.815	606.871	402.664	374.647	420.627	261.046	362.335	385.247	479.897	351.819	374.171	473.642	255.309	388.091	357.545	289.668	276.562	281.105
PC 38:9	0.301226	0.304108	0.223396	0.387399	0.529845	0.276083	0.296817	0.21624	0.322082	0.260098	0.495432	0.168297	0.445585	0.303565	0.165678	0.379462	0.887649	0.144415	0.282509	0.347624
PC 39:3	2.13767	0.890995	0.259283	1.61602	1.4414	0.953474	0.77611	0.693405	1.65049	0.236872	2.7244	2.39976	4.98722	10.0343	1.81973	6.01772	5.10727	3.66156	5.007	4.53207
PC 39:5	6.10412	3.1677	1.23836	6.59566	6.50652	3.93353	3.3756	2.29982	4.29207	1.4977	4.22789	2.52553	4.81405	6.3419	2.19396	4.28317	5.17079	2.18955	2.43113	3.40923
PC 39:7	4.19399	2.20464	1.33917	4.54956	5.76549	4.06445	4.16643	1.89332	4.11041	2.21821	5.11205	1.94112	6.88245	3.9361	2.21702	4.84714	6.28035	1.39612	3.68564	3.62816
PC 40:3	0.401846	0.277567	0.197637	0.445842	0.360746	0.247079	0.281582	0.239311	0.306796	0.158569	0.742738	0.545738	1.44903	1.85042	0.704724	1.41059	1.4383	0.977325	1.15555	0.87653
PC 40:7	656.095	375.179	308.372	668.78	594.099	475.781	560.421	323.738	509.059	397.602	651.399	406.533	608.232	552.579	407.531	519.986	502.114	268.381	429.941	460.155
PC 40:8	73.853	43.2326	33.4375	59.7986	108.673	108.421	132.629	111.894	119.72	97.9001	76.9492	22.1707	109.997	83.346	53.4837	184.892	200.086	62.733	120.097	119.891
PC 40:9	0.6057	0.457416	0.338447	0.525555	0.759959	1.14641	1.21631	0.781849	1.37616	0.879367	0.511521	0.262703	0.502314	0.433182	0.423386	1.1696	1.75765	0.517573	1.11203	1.11594
PC 41:6	3.0807	1.2265	0.560933	2.22176	2.08569	1.74608	1.49233	1.12097	2.36106	0.897706	4.79634	2.62166	4.7417	5.18867	1.64923	6.77919	7.14482	2.13443	5.55577	7.7722
PC 42:7	5.48448	1.56821	0.896467	4.98808	3.84857	3.01077	2.51746	1.39725	3.15833	0.906983	7.30194	6.6069	8.47364	12.5464	5.27039	8.28834	5.56976	3.91094	5.81871	4.6973
PC 42:8	1.38672	0.818005	0.514445	1.20553	1.5745	1.22536	1.30725	1.34312	1.54317	0.704502	0.936634	0.696071	0.75378	1.09596	0.857023	1.39796	1.04343	1.04298	1.1386	1.25776
PC 42:9	2.30394	1.05202	0.61746	1.49236	2.27637	4.75427	6.64374	4.38909	6.30233	3.04182	1.51587	0.837423	1.99443	2.05025	1.70789	6.73917	6.68459	4.41449	7.9572	5.43425
PE 14:0_22:6	3.05643	4.02898	2.68171	5.35807	4.55994	1.82962	2.51677	2.50235	3.6128	3.74103	3.64511	0.766738	2.94689	1.35623	0.39212	5.64822	7.40687	1.59114	0.954158	3.74578
PE 15:0_20:4	4.11483	8.14746	8.19175	9.35862	7.87116	3.2953	5.35427	5.29031	4.48078	10.8461	12.673	2.47005	12.9163	4.57086	2.30015	11.1359	17.7218	3.21441	3.33864	7.17412
PE 15:0_22:6	13.1605	20.975	18.5484	22.2532	20.6573	8.48323	15.3717	12.9524	13.3005	28.7103	21.314	3.13962	20.8171	7.69447	1.56966	28.7545	35.5726	6.8269	4.563	19.2141
PE 16:0_16:0	5.57642	8.29937	4.59899	9.37926	7.86573	6.28989	6.25169	6.89675	6.42306	6.77455	7.42413	2.82772	5.75485	5.89544	4.25414	10.0443	6.87638	7.04446	3.69761	6.01237
PE 16:0_16:1	17.1002	46.3064	10.7468	22.7893	16.1201	11.3638	14.3417	41.0082	29.7838	18.0933	28.649	11.9068	27.7684	33.4626	14.1853	65.7458	51.1938	36.2536	16.1523	31.2311
PE 16:0_17:1	2.37451	4.53117	1.44535	3.41765	2.16276	1.63177	1.93964	3.56173	3.86919	2.13433	3.05144	1.07267	2.89511	3.45413	1.27688	6.5367	5.04448	2.99554	1.56983	3.49862
PE 16:0_18:0	4.89178	6.50825	4.81879	7.05428	5.91272	4.14766	5.65802	4.32473	5.10091	6.83406	12.4387	5.7525	8.27111	9.89925	8.58728	6.59897	13.607	13.7498	6.26114	4.19689
PE 16:0_18:1	234.864	338.749	134.091	310.455	218.005	150.896	177.474	314.168	278.952	167.857	221.95	119.332	231.461	308.954	152.16	456.496	284.009	339.022	146.481	237.494
PE 16:0_18:2	275.205	440.884	344.554	434.317	346.355	182.288	219.981	476.09	352.96	413.32	435.059	187.329	445.033	313.8	170.11	596.931	601.546	328.277	221.068	530.68
PE 16:0_20:3	23.6375	31.8764	10.578	31.3551	19.5825	11.6766	11.752	19.1035	33.5797	9.18156	14.7719	8.83287	17.1166	35.0472	12.0073	38.9776	26.1739	46.7428	9.40207	13.6655
PE 16:0_20:4	1239.69	1492.67	1289.35	1728.81	1503.52	1064.03	1136.26	1408.88	1316.63	1549.3	2020.02	1134.57	1663.63	1313.8	1057.5	1855.31	1959.02	1211.42	1004.74	1491.44
PE 16:0_22:6	2624.27	2964.72	2799.44	3460.46	3010.81	2281.96	2480.52	2593.43	2610.43	3399.51	3858.55	2190.14	2787.96	2195.8	1798.85	3311.82	3487.04	1988.03	1891.47	2953.42
PE 16:1_18:2	12.788	32.0232	9.49897	14.4216	19.9209	8.95269	7.9514	28.4116	20.0592	13.5448	21.2949	5.27013	15.2723	12.172	5.16774	38.8206	36.0727	11.6262	7.79454	20.3829
PE 16:1_20:4	44.1295	93.9678	40.8558	66.3746	55.8548	39.6762	47.0306	53.8683	55.7309	57.0655	127.289	45.7625	80.3663	73.7011	31.4114	122.618	135.393	64.6128	34.2365	69.1014
PE 16:1_22:6	23.0375	31.9074	15.7075	37.5827	25.0546	27.0908	28.6463	19.0846	27.263	39.3863	68.2349	22.0491	27.7641	16.7909	16.558	52.5226	60.6401	20.6746	14.6669	30.7288
PE 17:0_18:0	2.24807	1.67323	1.28174	2.30467	1.7632	1.29659	1.84934	1.62959	2.93626	1.67183	1.40673	0.574698	1.12311	1.11649	0.385065	1.36902	2.04863	1.20943	0.540508	1.33695
PE 17:0_18:1	20.2305	15.6883	4.70565	19.6173	15.7419	11.0519	10.3591	14.6175	25.9968	5.59455	9.9167	3.83277	8.77293	14.5655	3.38327	18.462	13.2031	9.94155	4.94939	10.0855
PE 17:0_18:2	17.9848	35.0719	17.0722	27.3901	27.2849	11.0662	11.7071	31.0877	34.557	16.8303	18.4592	5.00001	22.4271	22.6276	5.42582	46.6566	44.9173	15.3284	11.7506	33.4461
PE 17:0_20:4	107.474	135.924	132.402	182.421	147.817	88.4238	105.841	97.2743	120.568	151.413	177.482	65.4909	175.262	110.138	65.5477	153.234	225.8	73.1883	73.6657	135.699
PE 17:0_22:6_a	53.2576	47.8937	66.3762	87.5194	75.2169	49.1234	64.4503	27.8047	56.2874	73.7447	59.3111	26.8585	50.1833	26.9772	20.0485	36.2525	59.6137	20.3474	28.9918	49.4464
PE 17:0_22:6_b	48.1284	28.4485	21.9241	43.8477	56.1268	43.152	33.1888	22.5623	47.1647	25.6631	26.1777	12.6178	18.0753	13.7219	4.91454	21.6227	23.044	9.43159	15.4871	31.6871
PE 17:1_20:4	12.0594	17.927	14.279	21.5421	20.317	13.9355	12.8781	12.8948	13.7156	17.9592	40.3134	7.453	24.9512	7.63127	7.61333	30.854	37.4803	4.50776	12.3779	23.1928
PE 17:1_22:6	12.6256	8.39264	5.90784	13.503	12.8479	9.25179	12.4459	5.26791	10.3381	10.5181	13.6218	4.48803	9.58432	5.07951	3.91331	10.4074	12.8248	4.20524	4.74187	8.28373
PE 18:0_18:0	1.54308	1.2695	1.33477	2.56123	2.21061	1.43325	1.50946	0.765662	1.1255	1.29959	2.53884	1.30861	2.82293	2.61397	1.59683	1.70204	3.09863	3.46951	1.25048	1.21234
PE 18:0_18:1	157.407	176.427	107.153	199.318	158.149	111.965	122.712	143.289	171.575	107.618	218.243	158.083	182.368	279.632	221.329	205.835	301.529	350.852	204.181	164.52
PE 18:0_18:2	617.524	784.978	669.359	788.121	735.118	390.61	465.916	706.339	765.51	638.288	658.621	363.892	654.462	609.897	356.45	742.284	935.514	621.2	430.55	828.78
PE 18:0_19:1	3.83463	2.67711	1.51112	3.98065	3.26488	1.76165	1.98564	2.49368	4.28557	1.6983	2.99547	1.33992	3.47241	5.36912	1.14978	6.01629	5.78084	4.08252	1.78435	4.05803
PE 18:0_20:1	34.221	13.3209	8.34284	42.5084	31.3111	18.2938	16.8537	10.3255	22.1145	5.54955	47.6646	30.1084	53.074	84.0665	38.4694	46.4037	58.3374	93.0609	29.0262	25.6916
PE 18:0_20:3	191.979	202.919	187.592	262.625	181.803	105.337	152.391	164.62	208.44	173.871	213.519	142.477	237.522	183.894	138.778	231.659	275.394	245.232	116.691	268.46
PE 18:0_20:4	2207.53	2302.76	2268.37	2974.89	2581.92	1871.59	1983.3	1933.25	2244.59	2564.76	3181.05	1937.74	2683.12	2230.1	1752.22	2659.07	3124.67	2027.3	1603.18	2457.39
PE 18:0_22:4	60.7913	68.6219	70.9471	105.261	106.572	46.5893	53.836	50.619	65.2892	60.8817	90.0458	43.905	93.7617	90.9695	67.6957	86.6842	134.763	81.3072	62.9336	69.0419
PE 18:0_22:5_a	73.9845	56.0441	60.2776	105.477	85.824	41.9065	56.4658	45.2411	51.8864	55.2182	54.2015	25.9981	45.8324	53.7697	33.9842	61.916	66.2101	68.154	14.8853	40.4151
PE 18:0_22:5_b	27.1823	30.2006	17.916	33.7063	28.4804	18.6775	20.0511	20.6355	28.3097	24.6351	51.1289	30.298	45.8568	50.5376	24.552	63.9547	66.1827	45.5841	24.2478	53.7918
PE 18:0_22:6	1588.02	1603.52	1848.23	2265.53	1846.78	1290.1	1659.6	1224.8	1544.62	2332.28	2293.79	1414.13	1951.05	1332.91	1268.26	1697.12	2316.62	1446.75	1132.96	1864.84
PE 18:1_18:2	533.082	543.603	298.117	565.821	578.024	336.787	311.217	540.228	611.682	311.153	573.827	340.885	432.048	617.315	310.689	704.072	520.233	483.497	357.445	570.663
PE 18:1_20:1	22.237	12.9914	6.1508	21.3109	21.4686	10.7698	9.69359	12.4614	20.4785	5.40762	32.2499	19.7014	26.8472	69.5959	26.5923	49.6274	41.301	47.5738	26.6986	21.9468
PE 18:1_20:4	1551.07	1547.02	1042.15	1907.54	1581.27	1217.82	1286.7	1134.67	1454.94	1277.37	2059.96	1243.25	1609.34	1566.19	1054.88	1770.53	1831.25	1304.86	962.788	1423.61
PE 18:2_19:0	7.06874	6.90166	2.47081	6.46338	6.82229	3.3023	2.79368	6.3849	10.9158	2.5918	9.64029	3.41661	11.6812	17.2901	2.64394	32.2161	24.7191	10.1379	8.14515	27.9468
PE 19:0_20:3	1.16191	0.949754	0.41061	1.28298	1.02934	0.596102	0.614489	0.715134	1.19232	0.477757	3.59295	1.76142	3.71438	6.00648	1.2818	6.81317	8.5116	4.17128	2.83609	4.55825
PE 19:0_20:4	66.4827	58.0116	28.4823	77.6254	64.9981	37.5256	44.1281	42.7219	64.4349	29.9572	255.072	102.115	275.437	278.911	71.7658	375.08	346.197	125.678	108.974	199.981
PE 19:0_22:6	1.63615	1.46342	1.76658	2.36998	1.76966	0.900816	1.47977	0.895487	1.68588	2.60213	5.30723	1.98714	6.42407	3.68985	1.66865	6.45215	11.1462	2.37541	3.12799	7.043
PE 19:1_20:4	18.166	14.988	7.24628	24.0357	19.2144	11.9741	12.6637	9.57714	15.4919	9.4257	21.794	10.8997	22.173	22.3942	9.06294	22.24	28.8533	12.7189	7.6912	15.8642
PE 20:0_20:4	2.42471	3.07777	2.59461	3.65444	3.36961	1.5889	1.68479	2.09116	2.88089	2.0947	60.1068	10.4111	85.1294	65.5318	21.7918	93.9269	198.252	32.577	38.816	43.743
PE 20:0_22:6	0.79458	0.724312	0.858748	0.907082	0.831381	0.410033	0.554721	0.551429	0.839192	0.949902	10.3717	3.10347	20.5238	7.74926	4.03687	14.3602	30.4529	5.45289	9.656	16.4664
PE 20:1_22:6	21.2979	9.47392	5.27591	24.0974	22.0732	14.4229	11.5729	7.12314	16.1013	5.03657	45.7953	33.1532	37.78	48.3307	26.0851	48.841	29.5529	21.6534	19.9307	25.7699
PE 20:2_22:6	2.53377	2.16052	1.61154	3.04056	3.54585	2.0105	2.39443	1.89226	2.79465	1.86883	3.13921	1.89683	3.04938	3.65368	2.0692	3.69426	3.20749	2.88374	2.11148	3.30675
PE 20:4_22:1	1.00262	1.25889	1.14795	1.83164	1.62526	0.734877	0.764568	0.805336	1.03978	1.04263	3.32846	1.25814	3.33568	4.17764	1.98503	5.48302	7.82344	2.94475	2.37523	1.94849
PE 20:4_22:6	2.78022	2.68657	1.81655	2.79307	4.11669	8.51658	10.0474	6.17704	6.09695	9.96127	3.09699	1.61633	2.87979	2.37188	2.01291	12.2289	8.70737	4.85657	4.30088	6.9231
PE 38:2	5.32017	4.11528	2.44937	6.17779	4.35746	2.81111	3.38446	3.99599	6.47094	2.42863	8.8825	3.9823	7.75783	11.286	4.2945	14.4704	13.8958	11.7444	6.1352	11.7361
PE 41:7	3.21872	1.90019	1.09731	4.02416	3.04357	2.34254	2.4835	1.24048	2.6931	1.64359	3.30465	2.52955	2.54654	2.72869	1.69454	2.12243	2.58737	1.84119	1.32734	1.96619
PEtOH 15:0_18:1	8.08174	21.7858	16.9337	57.3092	32.9534	24.165	13.2303	9.25301	15.025	20.2675	35.0319	11.2665	31.367	30.6269	11.7078	19.6593	34.8904	42.6492	6.22728	17.2389
PEtOH 17:1_20:4	2.23998	3.91833	2.64299	9.2131	5.64841	3.83812	2.66559	1.823	2.6739	3.37363	5.05013	1.31567	4.13741	4.44666	1.39543	4.20107	5.97828	4.34244	0.958894	3.14598
PG 16:0_16:1_a	1.396	1.66545	0.601	1.8151	1.3291	2.68321	1.30122	1.06313	1.32503	1.04074	3.98493	3.93561	2.48129	1.75644	25.4916	1.82685	2.27432	1.61317	2.455	1.17014
PG 16:0_16:1_b	0.512843	0.578662	0.167742	0.809119	1.16504	0.701126	0.331421	0.622613	0.498955	0.218462	0.446806	1.14442	0.646182	0.682754	2.72014	0.477119	0.687648	0.449402	1.00815	0.271382
PG 16:0_18:0	0.475955	0.426157	0.813942	0.657527	0.803778	0.791985	0.363007	0.370096	0.581638	0.504854	0.419622	0.417992	0.424547	0.381213	2.01398	0.309063	0.488131	0.489298	0.426771	0.379416
PG 16:0_18:1	107.748	95.4054	87.4357	140.155	112.58	106.367	97.3439	87.4718	94.4915	106.262	176.396	167.365	150.751	113.757	225.883	132.498	109.474	98.8755	120.06	119.888
PG 16:0_18:2	10.4805	10.5634	12.1809	17.1279	17.5787	19.5592	10.5431	9.49216	9.91921	13.3897	35.0769	21.1977	23.9216	12.4357	70.7389	16.8643	18.9408	7.83148	15.2242	15.134
PG 16:0_20:4	0.844356	0.597644	0.536923	2.18407	1.73127	2.49604	0.749402	0.455728	0.511843	0.808266	3.23577	2.29658	1.59159	0.811959	17.2835	0.813834	1.25734	0.810245	0.805974	0.510822
PG 16:1_18:1	7.0548	7.56411	1.40497	10.4345	6.98112	8.6054	5.72904	6.18117	4.56587	1.99511	12.2091	28.5031	12.7058	19.637	45.6386	5.77155	8.84222	14.1157	13.9791	2.36029
PG 16:1_18:2	0.617157	0.958693	0.305645	0.822753	1.03018	0.80124	0.589458	1.05464	0.46877	0.449928	1.48214	2.13232	1.37692	1.48347	2.96709	1.00775	1.47096	0.913547	1.45562	0.485192
PG 16:1_20:4	0.316779	0.501732	0.211692	0.456941	0.460687	0.379885	0.309572	0.380734	0.249193	0.296592	0.699091	0.697765	0.531405	0.544137	0.974127	0.547167	0.641194	0.394469	0.513758	0.240259
PG 16:1_22:6	3.19227	2.96647	1.43205	7.97158	3.56825	4.5493	4.72259	1.86269	2.28615	1.88362	9.4641	16.4595	6.67277	6.64589	19.4797	4.2841	5.65595	3.03245	4.93572	2.2326
PG 17:0_20:4	0.451349	0.425364	0.452323	0.580241	0.588721	0.388131	0.403211	0.371146	0.373309	0.57785	0.52848	0.392749	0.498488	0.361884	0.516769	0.362862	0.44323	0.271025	0.279797	0.309292
PG 17:1_18:1	1.7308	1.3213	0.326533	2.02703	1.74812	1.97327	0.977229	1.32661	1.32144	0.449486	1.5427	2.46351	1.34519	1.63598	3.41427	0.802866	0.945209	1.18003	1.45692	0.592246
PG 17:1_18:2	0.218329	0.232952	0.0891568	0.31124	0.465393	0.29259	0.149583	0.269793	0.197465	0.111154	0.256925	0.320244	0.283944	0.304977	0.420349	0.338083	0.29228	0.154868	0.315508	0.165717
PG 17:1_22:6	0.48512	0.286284	0.158982	0.841518	0.527573	0.581818	0.426299	0.24863	0.380965	0.23489	0.60594	0.795564	0.496296	0.46383	0.84951	0.416769	0.458802	0.24764	0.386642	0.3276
PG 18:0_18:1	4.34835	4.22725	3.75526	5.14316	5.32778	5.1589	3.41116	3.8016	3.86255	3.95638	5.45418	7.34801	5.83073	6.35236	23.2324	4.26133	4.93204	7.13906	5.20983	4.90417
PG 18:0_18:2	22.731	18.961	17.0274	30.8959	30.1031	31.9594	16.5653	12.0899	18.7614	16.9991	23.5937	18.4507	16.1566	13.6741	66.7235	14.2157	17.9585	12.5667	10.6374	15.8905
PG 18:0_20:3	1.10929	1.15593	2.06421	2.47657	1.47926	1.8645	1.97636	0.698249	0.751765	2.03078	4.50636	4.46422	3.46998	1.88593	7.93724	1.15733	1.72901	1.67535	1.33738	1.65478
PG 18:0_20:4	3.49486	2.02701	2.30426	7.39707	5.19856	7.20301	3.44969	1.20716	1.75076	2.59562	4.73579	4.50262	2.83663	1.99348	17.9144	1.44324	1.95776	2.35565	1.38105	1.26452
PG 18:1_16:2	0.213048	0.176536	0.065067	0.327542	0.245183	0.301966	0.165716	0.147693	0.149217	0.0842324	0.250687	0.654526	0.270306	0.45522	1.09131	0.180401	0.210969	0.352773	0.345142	0.115348
PG 18:1_18:1	162.132	101.626	38.3144	188.691	155.784	163.394	97.4938	106.559	107.092	46.1949	127.893	217.548	122.662	161.677	273.653	72.3452	75.3293	134.426	121.678	47.494
PG 18:1_18:2_a	2.33097	1.2684	0.722918	2.42237	2.32472	7.47544	1.31822	0.88438	1.65897	1.19261	3.96598	3.40396	1.65574	2.08835	19.0807	1.7587	1.97609	1.51004	1.79514	1.52727
PG 18:1_18:2_b	42.6487	39.0766	19.0986	54.5591	63.6768	41.7104	26.5899	49.7698	31.6342	18.4422	54.3348	61.9389	49.909	52.8714	81.0658	40.3166	39.9324	37.9722	46.9432	24.3354
PG 18:1_20:0	3.94158	4.56643	1.29086	3.40678	4.59046	2.69351	1.48269	4.44457	5.59922	1.15694	2.10641	1.9197	2.29603	4.10828	2.18466	3.68157	2.73385	1.49505	2.15492	3.06988
PG 18:1_20:1	3.1045	1.52657	0.636382	3.32577	3.39155	2.81369	1.27784	1.84016	2.00425	0.633801	3.20769	6.66897	3.87446	5.39565	10.9566	2.50983	2.16492	3.63659	3.31385	1.34575
PG 18:1_20:2	4.29382	2.1142	0.693829	4.65125	4.19698	3.67166	1.88266	2.45011	2.70463	0.639589	3.35574	6.62814	3.28644	6.09146	13.0794	2.53548	2.16563	5.52898	3.6505	1.23366
PG 18:1_20:3	11.8405	7.84184	3.0652	14.1026	12.614	9.84757	6.06815	7.64822	7.59264	2.88581	10.8669	14.3549	8.95272	14.1984	22.2795	7.9306	7.08342	13.7373	9.79393	4.24537
PG 18:1_20:4	10.6948	11.0033	5.74617	16.4492	17.2361	12.1703	8.99336	8.63515	6.86408	6.20649	14.5713	13.3336	13.822	15.278	25.2048	13.4487	11.2344	12.0384	11.3693	5.57451
PG 18:1_20:5	2.1466	2.95273	1.59585	3.56642	4.46117	2.54106	1.93591	2.68856	1.7131	1.59033	4.09888	3.51271	3.45701	3.48503	4.72312	4.22602	4.05029	2.2557	2.78956	2.03872
PG 18:1_22:4	5.38327	5.60312	3.05484	8.60791	8.58035	5.37972	4.00817	4.99836	4.48667	3.39538	6.97145	5.26644	5.75938	6.99548	8.75947	6.82898	5.60365	4.7635	4.23561	3.14676
PG 18:1_22:5	33.0731	17.4681	8.31412	36.5199	30.9149	24.6573	13.9722	20.0958	17.8476	5.19362	18.5453	20.9536	13.1585	28.1475	32.726	20.1097	10.245	17.1917	9.06533	5.69495
PG 18:2_18:2	2.06619	2.92568	1.37291	2.89764	5.11886	2.52101	1.48306	3.98705	1.63626	1.37203	3.39633	3.18715	3.12971	2.94806	4.24051	3.34607	3.87858	1.8111	3.09513	1.74589
PG 18:2_22:6	15.3646	12.3103	14.0225	27.2049	27.9924	17.3068	15.4521	13.4041	10.4606	11.7803	30.3241	28.2704	21.4231	16.0763	27.2198	22.7217	19.6858	6.37246	13.6231	15.281
PG 18:3_22:6	0.552859	0.565891	0.423486	0.835741	0.667083	0.608664	0.541202	0.403252	0.445301	0.447614	0.929504	0.906842	0.592708	0.492334	0.715408	0.609613	0.759622	0.283247	0.502122	0.517077
PG 20:1_22:6	1.35718	0.655757	0.365172	1.71706	1.28106	1.14513	0.807865	0.686763	0.932558	0.348026	2.00065	2.68811	1.82627	2.3053	3.37795	1.79873	1.13595	1.11592	1.0971	1.02669
PG 20:2_22:6	1.66327	1.32973	0.713282	2.52306	2.26134	1.62243	1.18936	1.06577	1.13533	0.647523	2.37536	2.50362	1.60742	2.38114	3.58488	2.02974	1.44625	1.23732	1.09316	0.955425
PG 20:3_22:6	2.4377	1.48538	1.16922	3.65107	3.27	2.39528	1.89299	1.31144	1.43972	1.0043	3.10733	3.54749	2.40519	2.65295	4.13637	3.02865	2.34573	1.30884	1.73589	1.63658
PG 20:4_22:6	2.39067	2.02853	2.43082	4.68261	3.77089	2.82957	3.0625	1.45246	1.49112	2.30091	5.42642	4.65942	3.81051	2.74308	6.15042	5.14362	3.71812	1.25699	2.18002	2.11243
PG 22:4_22:6	0.907339	0.694527	0.632133	1.75203	1.82446	1.15639	0.821222	0.623688	0.669291	0.610322	1.43602	1.71353	1.24176	1.2779	2.18349	1.70468	1.11741	0.555115	0.839249	0.845967
PG 22:5_22:6	9.42985	3.43089	4.05174	14.9829	10.167	6.86163	5.45425	3.34832	4.54485	2.01323	6.28515	5.98963	4.16448	7.61988	7.55734	10.0306	3.47446	2.58278	2.0016	2.58251
PG 22:6_22:6	43.7629	14.8068	34.2485	107.391	39.9899	45.2788	57.8671	10.2626	27.8974	30.9645	69.0334	87.4607	38.24	28.1971	60.8742	33.64	25.2914	11.2015	22.0271	39.4944
PG 37:2	0.698958	0.337974	0.0785068	0.638733	0.64165	0.633805	0.219791	0.418405	0.557625	0.0706283	0.324182	0.494819	0.255519	0.392083	0.558772	0.264552	0.221364	0.261049	0.272947	0.195487
PI 16:0_18:2	9.12654	11.8389	17.8596	14.6389	24.4504	8.59069	13.4348	17.7934	14.2551	31.913	38.4757	13.4374	38.4667	15.633	11.9403	30.7948	54.1388	14.8484	24.3897	41.9934
PI 16:0_20:3	33.1663	33.1229	6.83326	35.942	27.6539	14.6224	19.7689	28.3195	35.8264	6.18647	21.0543	22.737	30.1838	56.6039	24.7663	44.1965	29.222	60.7272	25.5069	14.6781
PI 16:0_20:4	177.911	258.851	207.36	250.646	275.757	134.101	203.283	287.94	190.136	290.345	417.912	215.343	426.882	278.022	213.609	388.907	486.282	216.968	280.466	338.712
PI 16:0_20:5	1.78829	3.13317	1.42663	3.13713	4.10264	2.31954	3.127	3.87888	3.21053	3.33098	3.38186	1.4507	5.73038	3.14828	1.71426	8.49653	11.462	2.84697	6.38423	6.92659
PI 16:0_22:6	5.39129	4.17884	7.48835	12.0031	12.0933	7.15368	9.26079	3.53869	6.66825	13.3217	26.4776	14.5842	26.5533	10.1666	22.925	11.3494	24.6299	8.65302	14.3274	12.9147
PI 16:1_18:2	1.01312	0.77053	0.656063	0.934879	1.71201	2.09966	1.49337	0.707608	0.83783	1.17731	1.57807	0.536373	1.67904	0.924966	0.577254	2.24156	2.19307	0.918435	1.7632	2.87642
PI 17:0_20:4	24.2342	44.604	30.9999	34.6087	37.0496	16.8325	29.784	38.561	29.3066	40.1627	42.7234	17.2517	39.4994	31.2331	10.4908	45.9799	56.1115	17.7273	27.9115	43.6908
PI 18:0_18:1	6.78996	9.08294	3.50898	9.37929	7.12604	6.60234	6.26352	7.66166	9.29436	4.34246	10.3786	19.9516	9.15705	28.0009	19.8546	9.96567	7.93993	22.5511	17.8222	7.57867
PI 18:0_18:2	18.6572	18.8986	20.2145	25.8155	42.307	18.9995	16.9429	28.5322	34.9635	26.2996	38.7129	23.1923	29.9243	39.2614	20.1822	31.8325	44.6475	31.1576	37.4903	47.5777
PI 18:0_19:2	5.92413	5.75371	1.03111	6.92754	6.41444	3.00647	3.57811	5.81127	7.94051	0.815112	2.16086	2.18014	2.63714	6.85439	1.56812	5.10795	4.32167	3.16681	1.77591	2.28674
PI 18:0_20:2	16.841	9.57299	2.22507	17.8638	16.3691	8.32345	8.95	9.17594	20.7457	1.30506	9.91058	16.6977	14.9254	44.1501	17.085	18.5528	13.4142	29.3115	6.99724	5.5365
PI 18:0_20:3	148.291	123.913	124.386	214.774	203.436	124.297	149.48	143.03	206.077	130.206	353.018	265.753	340.053	418.298	251.91	262.976	365.303	298.598	333.31	307.934
PI 18:0_20:4	1152.32	1121.5	973.727	1353.52	1178.65	1161.77	1114.25	1131.39	1049.94	1334.53	1676.17	1162.46	1016.41	927.248	919.291	1204.89	1163.84	838.649	909.371	1153.99
PI 18:0_20:5	1.34452	1.41596	1.21484	1.90358	1.50156	1.26441	1.36835	1.30821	1.32642	1.62121	2.2905	1.15736	1.33068	1.41412	1.09207	1.60369	1.4714	1.14965	1.11621	1.41294
PI 18:0_22:3	3.40759	1.39877	0.547301	4.29018	3.70964	2.18278	1.77747	1.30662	3.8775	0.362681	3.08466	5.92086	5.90148	22.3783	9.57261	4.16904	4.61864	19.9989	4.45938	1.97294
PI 18:0_22:4	13.5743	16.8389	13.5788	27.6608	29.823	17.5757	18.16	16.9001	19.4163	13.0897	44.2551	41.2366	46.6668	55.9001	49.2283	28.9298	43.2736	27.1774	44.2636	31.9272
PI 18:0_22:5_a	11.4835	5.72703	5.69058	15.2719	15.1991	8.29373	7.52754	6.20873	16.1723	3.71867	13.3447	9.90017	12.4896	30.4381	10.5428	16.672	14.2158	16.27	8.95594	8.20787
PI 18:0_22:5_b	2.29722	1.86429	1.7825	3.65239	3.87302	3.29184	2.66383	1.5653	3.09654	2.7991	9.59137	6.52223	6.78281	7.01138	6.65195	5.71719	8.19615	5.82625	6.47521	6.58326
PI 18:0_22:6	21.5373	12.9326	33.3646	45.6921	43.0136	27.4956	34.8765	10.8239	32	43.4812	76.1421	44.5305	64.7286	38.1383	61.2174	30.5257	64.002	27.5713	43.2927	47.6366
PI 18:1_18:2	18.3212	15.1009	18.2096	29.3736	42.5931	18.3909	22.8865	23.8977	28.704	29.6037	63.5021	34.8103	67.3546	51.6375	30.2707	50.9575	70.6826	43.1563	59.7375	58.2383
PI 18:1_20:4	286.505	291.949	137.555	291.124	336.251	237.815	290.687	284.945	259.652	281.035	432.341	265.791	380.122	408.063	193.356	477.752	464.423	283.137	345.35	350.939
PI 19:0_20:4	3.83696	6.63869	2.96746	4.41621	4.88353	2.01088	2.87869	5.10651	4.12805	3.72268	16.7439	6.26408	25.1003	24.575	6.53927	31.3096	36.6933	8.79907	18.3671	21.0975
PI 19:1_20:4	1.08173	1.07471	0.444199	0.954876	1.3474	0.853547	0.837888	0.912894	1.27769	0.827334	1.626	0.78638	1.64958	2.50994	0.552895	3.28501	3.0283	1.21137	1.4303	2.00205
PI 37:3	19.4833	18.3192	4.0879	23.427	13.0169	10.2981	16.6478	11.0293	20.3898	4.84572	11.7015	12.9863	15.5862	30.7872	10.1075	17.3174	15.0537	26.5351	10.5941	8.47291
[truncated: 195 more rows]
[truncated: 23 more columns]

## Sheet: Normalized_Scaled_f_ko__f_wt
Sample Name	Label	ACar 16:0	ACar 18:0	ACar 18:1	ACar 20:0	ACar 20:1	ACar 20:4	Cer d17:1/16:0	Cer d17:1/22:0	Cer d17:1/24:0	Cer d17:1/24:1	Cer d18:0/16:0	Cer d18:0/18:0	Cer d18:0/20:0	Cer d18:0/22:0	Cer d18:0/24:0	Cer d18:0/24:1	Cer d18:1/16:0	Cer d18:1/18:0	Cer d18:1/20:0	Cer d18:1/22:0	Cer d18:1/22:1	Cer d18:1/23:0	Cer d18:1/24:0	Cer d18:1/24:1	Cer d18:1/24:2	Cer d18:1/25:0	Cer d18:2/20:0	Cer d18:2/22:0	Cer d18:2/24:0	Cer d18:2/24:1	Cer d41:2	Cer t18:0_18:0	Cer t18:0_22:0	Cer t18:0_24:0	Cer t18:0_24:1	CerP d41:1	CerP d42:1	CL 16:0_18:1_16:0_18:2	CL 16:0_18:2_16:1_18:2	CL 16:1_16:1_16:1_18:2	CL 16:1_18:2_16:1_18:2	CL 16:1_18:2_18:1_18:2	CL 16:1_18:2_18:2_18:2	CL 18:1_18:1_18:1_18:2	CL 18:1_18:1_18:2_18:2	CL 18:1_18:2_18:1_20:3	CL 18:1_18:2_18:2_18:2	CL 18:1_18:2_18:2_20:3
[truncated: 10 more rows]
[truncated: 535 more columns]

[truncated: 18 more sheets: PCA_f_ko__f_wt, PCA_f_ko__f_wt_1, PLS-DA_f_ko__f_wt, PLS-DA_f_ko__f_wt_1, PLS-DA_f_ko__f_wt_2, Volcano_f_ko__f_wt, Normalized_Scaled_m_ko__m_wt, PCA_m_ko__m_wt, PCA_m_ko__m_wt_1, PLS-DA_m_ko__m_wt, PLS-DA_m_ko__m_wt_1, PLS-DA_m_ko__m_wt_2, Volcano_m_ko__m_wt, Settings Values, NEG annotations 1, NegIDed_Fragments, POS annotations 1, PosIDed_Fragments]
