# Supplementary material for: Lipidomic QTL in Diversity Outbred mice identifies a novel function for α/β hydrolase domain 2 (Abhd2) as an enzyme that metabolizes phosphatidylcholine and cardiolipin
Source: PLoS Genet. 2023 Jul 31;19(7):e1010713. doi: 10.1371/journal.pgen.1010713 (PMC10414554; doi:10.1371/journal.pgen.1010713)
Supplement: S1 Rawdata — (ZIP) [file pgen.1010713.s018.zip › RawData/Abhd2_liverRNAexpressioninDO_raw.csv]

	ENSMUSG00000039202
DO021	35920.02362
DO022	62765.16304
DO023	54553.94699
DO024	18595.75047
DO025	31774.61336
DO026	32673.57301
DO027	30224.42786
DO028	57845.09561
DO030	38426.61136
DO031	27730.28013
DO032	49034.33755
DO033	55636.78391
DO034	21612.0699
DO035	31072.79667
DO036	30600.17069
DO037	33409.28221
DO038	22429.47705
DO039	66676.39417
DO040	44123.29222
DO041	17339.94055
DO042	48124.06974
DO043	49159.27425
DO044	39924.49407
DO046	37984.97414
DO047	37987.51688
DO048	46935.71742
DO049	41292.85946
DO050	30604.60752
DO051	27542.21854
DO052	35887.1868
DO053	49443.77488
DO054	64001.75342
DO055	73781.25704
DO056	42563.57452
DO057	88083.70166
DO058	37863.43315
DO059	31706.54202
DO060	59850.88077
DO061	66591.97418
DO062	32572.84421
DO063	13791.48062
DO064	60679.87916
DO065	70313.38761
DO066	11916.89033
DO067	34543.27072
DO068	42864.61853
DO069	41392.97973
DO070	25884.94367
DO071	9552.015882
DO072	20554.03074
DO073	27217.22798
DO074	17882.03744
DO075	15739.2995
DO076	17489.6399
DO078	11707.75551
DO079	10971.40922
DO080	11735.5668
DO081	8958.607578
DO082	13554.1206
DO083	20721.565
DO084	7728.619836
DO085	33831.25836
DO086	13497.70803
DO087	8744.548337
DO088	28877.03461
DO089	31224.18279
DO090	17324.10369
DO091	16271.12669
DO092	17586.348
DO093	39657.84548
DO094	18283.79716
DO095	33474.32051
DO096	16125.04359
DO097	14898.19246
DO098	12823.96865
DO099	21254.29399
DO100	17549.58716
DO101	36788.68849
DO102	36644.83109
DO103	16211.52255
DO104	30158.57025
DO105	41101.40197
DO106	28447.54594
DO107	28004.92034
DO108	16276.53317
DO109	14357.31883
DO111	34280.34936
DO112	15352.60042
DO113	35014.11233
DO114	17203.00659
DO115	19171.79748
DO116	57302.44764
DO118	37204.77006
DO119	22258.58908
DO120	16390.30733
DO121	85852.26443
DO122	22582.16563
DO123	20096.82759
DO124	29174.46621
DO125	23383.76922
DO126	49537.1736
DO128	16645.85966
DO129	29157.09498
DO130	39655.0087
DO131	43979.02125
DO132	77560.84888
DO133	120754.2805
DO137	48450.88129
DO138	55731.06378
DO140	55783.4199
DO141	51189.73113
DO142	51924.70195
DO143	65585.86181
DO144	72668.05417
DO145	67013.74458
DO146	64066.47732
DO147	36785.69314
DO148	22950.80184
DO149	53635.01297
DO150	63974.77916
DO151	43677.62676
DO152	31171.46823
DO153	51425.69616
DO154	144173.3359
DO155	47925.41461
DO156	40265.1832
DO157	64791.18493
DO158	29971.47323
DO159	32036.90543
DO160	26744.45653
DO161	39922.58834
DO162	41567.245
DO163	48581.06671
DO164	29478.58017
DO165	33264.64385
DO166	24157.19767
DO167	27568.9103
DO168	31287.9366
DO169	34607.42929
DO170	37035.45402
DO171	10400.43915
DO172	8916.112285
DO173	14306.83514
DO174	13692.36142
DO175	12237.59971
DO176	13138.52839
DO177	18406.97029
DO178	16058.45598
DO179	17948.58424
DO180	18331.94844
DO181	11377.14835
DO182	45650.68497
DO183	23417.90128
DO184	8071.620393
DO185	18546.27609
DO186	42925.70663
DO187	30945.64151
DO188	15102.33973
DO189	32572.80487
DO190	11497.41303
DO191	69130.61165
DO192	24608.12814
DO193	22488.0515
DO194	12125.29537
DO195	16551.48494
DO196	17596.4032
DO197	26320.42441
DO199	16500.20557
DO200	18873.61064
DO201	35865.61209
DO202	34418.16437
DO203	11576.64309
DO204	22007.83569
DO205	27434.45803
DO206	19534.39902
DO207	12867.85917
DO208	24923.51753
DO209	18993.28772
DO210	12912.48264
DO211	21367.29174
DO212	37130.22037
DO213	26331.40166
DO214	26930.57552
DO215	23916.40568
DO216	12635.77829
DO217	26998.60587
DO218	17809.46488
DO219	32074.22255
DO220	17614.76606
DO221	51994.54727
DO222	69331.01101
DO223	58475.53284
DO224	52483.56746
DO225	37926.75071
DO226	42449.73236
DO227	37988.96605
DO228	27727.90904
DO229	43533.72126
DO230	126065.7365
DO231	35442.17641
DO232	39254.68157
DO233	61357.41914
DO234	24879.2278
DO235	76421.05007
DO236	54646.97008
DO237	45113.00489
DO238	52517.17138
DO239	35761.82454
DO240	46558.74072
DO241	86731.6036
DO242	27633.48232
DO243	35908.05763
DO244	36170.63396
DO245	29779.68296
DO246	44536.94808
DO247	39351.86342
DO248	31866.33011
DO249	106758.3603
DO250	25709.19893
DO251	72099.10377
DO252	42429.65443
DO253	77045.36848
DO254	83921.46982
DO255	52189.68607
DO256	29774.9281
DO257	71217.88439
DO258	60876.31119
DO259	40140.71902
DO260	54652.80398
DO261	70461.49153
DO262	87949.16379
DO263	55334.32554
DO264	47372.63185
DO265	85395.99621
DO266	57766.76674
DO267	56353.81713
DO268	26597.70856
DO269	59079.76097
DO270	45535.63244
DO271	22426.19236
DO272	9084.357227
DO273	19559.27915
DO274	15440.85904
DO275	28808.89752
DO276	25875.71558
DO277	33983.39378
DO278	17300.77718
DO279	30718.9195
DO280	11435.9033
DO281	22108.38113
DO282	17230.21706
DO283	14083.47714
DO284	29416.41082
DO285	12206.45714
DO286	15900.89428
DO287	12648.24513
DO288	27857.38473
DO289	22447.07122
DO290	16033.85165
DO291	12805.05337
DO292	21628.68226
DO293	25491.69073
DO294	17611.64522
DO295	27315.09593
DO296	35382.76111
DO297	39395.81132
DO298	16184.59205
DO299	27888.46406
DO301	7404.662343
DO302	11770.89239
DO303	23060.60171
DO304	19865.98686
DO305	31744.8363
DO307	14453.15662
DO308	27105.42029
DO309	15090.27483
DO310	32443.62971
DO311	11454.8359
DO312	26345.56951
DO313	22597.3744
DO314	24388.66269
DO315	18271.9682
DO316	32329.55988
DO317	15869.31208
DO318	8140.82172
DO319	17981.0447
DO320	18819.49654
DO321	32251.50914
DO322	70784.08653
DO323	94266.20463
DO324	29598.74984
DO325	56906.9681
DO326	31620.64976
DO327	53825.96569
DO328	20211.56302
DO329	37117.47411
DO330	55550.79597
DO331	75890.1203
DO332	50345.81236
DO333	20505.92507
DO335	82208.1062
DO336	116762.8302
DO337	52234.26972
DO338	18658.03607
DO339	53567.95614
DO340	41902.97681
DO342	82732.85168
DO343	19243.66587
DO344	42840.87077
DO345	44554.61076
DO346	32329.85968
DO347	41620.00876
DO348	37681.85898
DO349	38697.43246
DO350	51850.02644
DO352	24331.87664
DO353	59517.30894
DO354	39407.62845
DO355	47921.04556
DO356	48622.44862
DO357	32125.31039
DO358	59520.48085
DO359	40106.73315
DO360	47368.54624
DO361	53459.87693
DO362	41393.20845
DO363	62491.42082
DO364	45775.81616
DO365	53579.57086
DO366	37004.21963
DO367	26912.76782
DO368	64747.14118
DO369	50940.41824
DO370	33672.11559
DO371	11218.52187
DO372	13685.30322
DO373	22658.53991
DO374	41612.48588
DO375	30535.90352
DO376	16837.95224
DO377	8466.707394
DO378	12184.62073
DO379	6303.78802
DO380	20320.69793
DO381	20565.4019
DO382	17462.69291
DO383	54074.80047
DO384	42027.33679
DO385	10900.27648
DO386	13030.47515
DO387	6264.880529
DO388	22188.2995
DO389	22639.30672
DO390	17331.88554
DO391	18936.51887
DO392	17559.30733
DO393	29061.76771
DO394	31045.42814
DO395	24574.62712
DO396	27087.64616
DO397	26805.54061
DO398	21507.67587
DO399	13187.372
DO400	27261.69406
DO401	11538.21679
DO402	18644.81539
DO403	24883.89782
DO404	21177.62124
DO405	19196.70541
DO406	23842.50736
DO407	10003.97573
DO408	11970.98697
DO409	28197.23563
DO410	18459.72822
DO411	26158.01464
DO412	17244.87415
DO413	6001.221073
DO414	13945.17492
DO415	5714.362941
DO416	23543.27489
DO417	24618.9235
DO420	28141.74282
DO461	26526.72363
DO462	43788.80328
DO463	26323.72843
DO464	59039.62122
DO465	42389.5929
DO466	32753.79292
DO467	40600.46917
DO468	37469.23585
DO469	45039.00682
DO470	105824.2167
DO471	36502.44041
DO472	36806.5085
DO473	74372.57027
DO474	38177.25169
DO475	28370.28103
DO476	45386.83676
DO477	37756.85134
DO478	36957.79466
DO479	27380.24838
DO480	55397.18674
DO481	59719.39463
DO482	50553.13698
DO483	60366.24623
DO484	56152.08851
DO485	78219.62021
DO486	75085.24228
DO487	52773.44289
DO488	122890.4154
DO489	78865.19645
DO490	36231.79058
DO491	28509.37487
DO492	54819.76507
DO493	33562.94941
DO494	67617.78156
DO495	63193.18818
DO496	52806.04751
DO497	62107.62618
DO498	59979.6257
DO499	49461.05973
DO500	54855.80633
DO501	73539.04716
DO502	30357.92141
DO503	32485.95328
DO504	62994.61374
DO505	82344.17358
DO506	62040.4596
DO507	58673.31307
DO508	46086.36527
DO510	78282.28983
DO511	23271.49302
DO512	13177.45909
DO513	9047.126743
DO514	11149.53241
DO515	29629.00001
DO516	21164.90888
DO517	13446.14882
DO518	9311.937779
DO519	26981.56529
DO520	13189.63786
DO521	11776.38002
DO522	17776.3037
DO523	13886.75467
DO524	54942.06384
DO525	14855.06712
DO526	22310.84261
DO527	47402.01223
DO528	39088.81667
DO529	43123.63732
DO530	41961.29429
DO531	19827.68082
DO532	12429.40714
DO533	12982.96415
DO534	5998.234434
DO535	67268.65088
DO536	17124.27123
DO537	13440.39557
DO538	19037.29818
DO539	33598.93752
DO540	18017.82667
DO541	19810.06815
DO542	17274.2094
DO543	28139.88087
DO544	59286.69471
DO545	46249.08437
DO546	16784.27751
DO547	51121.18195
DO548	36802.71621
DO549	6453.67525
DO550	22743.03306
DO551	27972.25105
DO552	15954.5087
DO553	36519.27235
DO554	14190.24367
DO555	35011.25474
DO556	18726.82183
DO557	17989.86897
DO558	24172.21353
DO559	7471.088166
DO560	33426.1332
