# Supplementary material for: Lipidomic QTL in Diversity Outbred mice identifies a novel function for α/β hydrolase domain 2 (Abhd2) as an enzyme that metabolizes phosphatidylcholine and cardiolipin
Source: PLoS Genet. 2023 Jul 31;19(7):e1010713. doi: 10.1371/journal.pgen.1010713 (PMC10414554; doi:10.1371/journal.pgen.1010713)
Supplement: S1 Rawdata — (ZIP) [file pgen.1010713.s018.zip › RawData/Abhd2_mousephenotypedata.xlsx]

## Sheet: rederive
mouse #			6wk_weight (g)	6wk_glucose (mg/dL)	6wk_insulin (ng/mL)	6wk_TG (mg/dL)	10wk_weight (g)	10wk_glucose (mg/dL)	10wk_insulin (ng/mL)	10wk_TG (mg/dL)	14wk_weight (g)	14wk_glucose (mg/dL)	14wk_insulin (ng/mL)	14wk_TG (mg/dL)	16wk_F/RF_0weight (g)	16wk_F/RF_24hfastweight (g)	16wk_F/RF_6hrefeedweight (g)	18wk_weight (g)	20wk_weight (g)
mouse #	Sex x Geno	diet	6 wk weight	glucose	insulin	TG	10 wk weight	glucose	insulin	TG	14wk weight	glucose	insulin	TG	16 wk F/RF			18 wk GTT	20 wk B3TT		Weight Loss (24 hr fast)	Weight Gain (6 hr re-feed)	Total Weight loss		Body Length (cm)	Body Weight (g)	BMD (g/cm3)	Fat (g)	Lean (g)	Fat (%BW)	Lean (%BW)	BMD (%BW)	BMI		20wk BW gain (g)	23wk BW gain (g)	20wk %BW gain	23wk %BW gain
Abhd2-25	F +/+	HFD	17.9	105.156	0.319018	61.3372	23	122.562	0.291043	46.8233	24.4	125.557	0.327141	45.2276	23.6	21.9	23.6	26.4	28.5		1.7	1.7	0		9.8	29.8	0.056	7.1	18.7	23.8255	62.7517	0.187919	3.10287		10.6	11.9	59.2179	66.4804
Abhd2-30	F +/+	HFD	19.4	100.84	0.995883	59.5626	25.2	109.237	0.759683	49.6674	26.4	107.185	0.437575	43.5228	29.9	28	29.1		35.2		1.9	1.1	-0.8		9.5	38.1	0.0533	14.1	20.1	37.0079	52.7559	0.139895	4.22161		15.8	18.7	81.4433	96.3918
Abhd2-40	F +/+	HFD	17	131.174	0.573203	77.4641	20.8	95.9298	0.16507	56.8493	20.5	112.969	0.0967623	56.045	23.2	21.5	23.2	27.2	26.2		1.7	1.7	0		9.2	26.3	0.0553	5.8	17.6	22.0532	66.9202	0.210266	3.10728		9.2	9.3	54.1176	54.7059
Abhd2-46	F +/+	HFD	18.1	102.031	0.387299	53.4897	21.4	125.924	0.258156	29.4312	23.8	126.186	0.256803	78.7873	26.8	25.8	26.1	29.5	25.8		1	0.3	-0.7		9.3	27.9	0.0581	5.4	19.1	19.3548	68.4588	0.208244	3.22581		7.7	9.8	42.5414	54.1436
Abhd2-49	F +/+	HFD	17.9	143.055	0.531768	52.4213	19.3	107.23	0.24754	37.2661	22.2	124.831	0.244512	76.7529	25.5	23.8	24.4	23.7	22.4		1.7	0.6	-1.1		8.6	24.2	0.0589	3.8	17.2	15.7025	71.0744	0.243388	3.27204		4.5	6.3	25.1397	35.1955
Abhd2-52	F +/+	HFD	16.9	136.796	0.251543	48.8602	19.6	118.001	0.277627	33.7996	20.2	105.614	0.151163	73.6572	20.3	19.7	21	21.4	25.6		0.6	1.3	0.7		9.2	25.8	0.0584	5.3	17.7	20.5426	68.6047	0.226357	3.0482		8.7	8.9	51.4793	52.6627
Abhd2-53	F +/+	HFD	16.9	125.646	0.253163	56.3623	18.6	118.758	0.259738	39.9999	20.3	119.071	0.254406	70.6205	21.6	20.5	21.8	21.4	21.6		1.1	1.3	0.2		9.3	24.3	0.057	3.9	17.1	16.0494	70.3704	0.234568	2.80957		4.7	7.4	27.8107	43.787
Abhd2-60	F +/+	HFD	18.3	106.363	0.291611	56.779	23.7	133.839	0.534291	52.2448	27.5	106.699	0.331001	85.6112	30.1	28	28.5	34.4	36		2.1	0.5	-1.6		9.9	36.6	0.0558	12.8	20.5	34.9727	56.0109	0.152459	3.73431		17.7	18.3	96.7213	100
Abhd2-62	F +/+	HFD	14.8	114.943	0.21754	54.9635	17.6	105.692	0.0748974	54.6808	20.7	107.513	0.14723	75.6664	20.6	19.4	20.5	21.3	21.3		1.2	1.1	-0.1		9	23.6	0.0547	4.3	16.6	18.2203	70.339	0.23178	2.91358		6.5	8.8	43.9189	59.4595
Abhd2-67	F +/+	HFD	17.6	112.482	0.14323	47.9193	19.6	135.529	0.127744	66.8761	25.7	129.31	0.635051	116.508	27.1	25.6	27.1	31.1	32.3		1.5	1.5	0		9.8	35.6	0.0553	12.3	20	34.5506	56.1798	0.155337	3.70679		14.7	18	83.5227	102.273
Abhd2-77	F +/+	HFD	17.4	145.499	0.246294	83.8846	20.5	98.2325	0.345684	72.5994	24.4	117.88	0.394912	45.7838	22.7	21.3	22.3	25	25.3		1.4	1	-0.4		9.5	30.4	0.0592	9.3	17.2	30.5921	56.5789	0.194737	3.36842		7.9	13	45.4023	74.7126
Abhd2-79	F +/+	HFD	16.8	147.117	0.21659	66.1188	19.5	96.033	0.202634	67.3832	22.2	115.731	0.186882	50.3169	24	21.9	23.5	26.1	27.7		2.1	1.6	-0.5		9.6	30.7	0.0573	9	18.3	29.316	59.6091	0.186645	3.33116		10.9	13.9	64.881	82.7381
Abhd2-90	F +/+	HFD	19.6	99.3259	0.179449	61.0971	26	112.16	0.26943	62.4586	27.7	111.634	0.38987	56.4615	31.8	29.2	30.1	29.7	33.6		2.6	0.9	-1.7		9.9	32.9	0.0565	10	18.7	30.3951	56.8389	0.171733	3.3568		14	13.3	71.4286	67.8571
Abhd2-95	F +/+	HFD																							9.4	29.7	0.0601	7.9	18	26.5993	60.6061	0.202357	3.36125
Abhd2-99	F +/+	HFD																							9.6	31.6	0.599	9.2	18.5	29.1139	58.5443	1.89557	3.42882
Abhd2-108	F +/+	HFD																							9.7	34	0.0594	10.2	19.9	30	58.5294	0.174706	3.61356
Abhd2-110	F +/+	HFD																							9.8	37.7	0.0582	13.9	19.4	36.87	51.4589	0.154377	3.92545
Abhd2-135	F +/+	HFD																							9.7	38.7	0.0584	15.8	18.9	40.8269	48.8372	0.150904	4.11308
Abhd2-136	F +/+	HFD																							9.8	44.2	0.0586	18.1	20.3	40.9502	45.9276	0.132579	4.60225
Abhd2-145	F +/+	HFD																							9.9	41.8	0.0547	16.9	20.4	40.4306	48.8038	0.130861	4.26487
Abhd2-26	F KO/KO	HFD	17.6	101.914	0.45485	61.9168	19.8	97.0274	0.300071	51.6119	21.7	104.208	0.462769	39.4878	23.7	22.1	22.9	25	24		1.6	0.8	-0.8		9.5	25.3	0.055	4.8	16.5	18.9723	65.2174	0.217391	2.80332		6.4	7.7	36.3636	43.75
Abhd2-32	F KO/KO	HFD	19.7	89.5829	1.03733	64.8288	24	110.131	0.964837	56.3386	27.5	117.467	0.800832	42.6491	28.6	26.8	27.7		33.8		1.8	0.9	-0.9		9.4	34.4	0.0505	11.8	19.6	34.3023	56.9767	0.146802	3.89316		14.1	14.7	71.5736	74.6193
Abhd2-41	F KO/KO	HFD	18.2	95.7018	0.315286	73.4985	20.9	112.798	0.222724	59.6105	23.3	118.69	0.110351	62.541	27	25.2	26.2	27.3	28.7		1.8	1	-0.8		9.3	29.5	0.0547	8.5	18.1	28.8136	61.3559	0.185424	3.4108		10.5	11.3	57.6923	62.0879
Abhd2-47	F KO/KO	HFD	18.5	124.7	0.438623	53.7508	21.8	116.488	0.115154	39.3517	27.5	175.221	0.836798	86.6003	32.4	30.5	30.8	34.5	36.5		1.9	0.3	-1.6		9.7	38.8	0.0573	16	19.2	41.2371	49.4845	0.14768	4.12371		18	20.3	97.2973	109.73
Abhd2-48	F KO/KO	HFD	18.7	128.749	0.559446	48.2429	21.2	125.79	0.279895	26.782	26	166.314	0.487874	70.1488	29.1	27.9	28.3	30.5	30.3		1.2	0.4	-0.8												11.6		62.0321
Abhd2-64	F KO/KO	HFD	15.7	126.937	0.328834	56.6926	19	118.919	0.12539	58.7084	22.4	104.526	0.394784	76.638	23.2	21.5	22.4	24.8	25.9		1.7	0.9	-0.8		9.4	28.9	0.0564	8.3	17.3	28.7197	59.8616	0.195156	3.27071		10.2	13.2	64.9682	84.0764
Abhd2-70	F KO/KO	HFD	16.3	115.197	0.349736	38.7598	18	103.484	0.136374	65.0187	20.7	117.136	0.313622	88.2499	20.5	18.6	20.9	22	22.2		1.9	2.3	0.4		9	24.2	0.0552	4.4	16.6	18.1818	68.595	0.228099	2.98765		5.9	7.9	36.1963	48.4663
Abhd2-71	F KO/KO	HFD	17.2	103.758	0.245058	61.3627	19.3	100.145	0.244512	83.652	21.7	112.266	0.261774	63.7347	22.9	21	22.6	24.4	25.6		1.9	1.6	-0.3		9.3	29.2	0.0582	8.7	17.3	29.7945	59.2466	0.199315	3.37611		8.4	12	48.8372	69.7674
Abhd2-80	F KO/KO	HFD	17.5	143.781	0.367691	63.4301	21.3	108.902	0.860787	73.4541	25.1	117.103	0.311144	53.1203	27.9	26	26.5	30.5
Abhd2-87	F KO/KO	HFD	18.1	105.557	0.116612	54.5496	22.5	106	0.205053	56.487	24.6	129.425	0.244235	63.8751	29.1	27.1	28	30.4	31.5		2	0.9	-1.1		9.9	34.4	0.0535	11.8	18.5	34.3023	53.7791	0.155523	3.50985		13.4	16.3	74.0331	90.0552
Abhd2-104	F KO/KO	HFD																							9.5	37.9	0.0578	13.7	19.7	36.1478	51.9789	0.152507	4.19945
Abhd2-109	F KO/KO	HFD																							9.7	41.6	0.0555	15.9	20.7	38.2212	49.7596	0.133413	4.4213
Abhd2-126	F KO/KO	HFD																							9.7	41.1	0.0558	19	18.1	46.2287	44.0389	0.135766	4.36816
Abhd2-131	F KO/KO	HFD																							9.8	42.7	0.0545	19.3	18.8	45.1991	44.0281	0.127635	4.44606
Abhd2-133	F KO/KO	HFD																							10.1	47	0.0599	20.2	21.2	42.9787	45.1064	0.127447	4.60739
Abhd2-134	F KO/KO	HFD																							10	44.8	0.0552	18.7	21	41.7411	46.875	0.123214	4.48
Abhd2-144	F KO/KO	HFD																							9.8	40.1	0.0552	16.5	19	41.1471	47.3815	0.137656	4.17534
Abhd2-33	M +/+	HFD	19.5	122.521	0.231442	51.3543	25	113.234	0.548243	58.6652	29.2	119.426	0.747317	44.3119	31.9	29.2	30.2		35.2		2.7	1	-1.7		9.5	38.6	0.052	13.8	20	35.7513	51.8135	0.134715	4.27701		15.7	19.1	80.5128	97.9487
Abhd2-34	M +/+	HFD	23	124.821	0.466649	75.386	31	136.744	1.08057	59.0451	40.5	172.615	3.70025	47.9475	43.9	40.8	41.9		47.7		3.1	1.1	-2		10.1	52.1	0.0535	20.3	26.3	38.9635	50.4798	0.102687	5.10734		24.7	29.1	107.391	126.522
Abhd2-43	M +/+	HFD	21.7	119.99	0.430317	72.8002	27	139.807	0.523748	69.2071	32.2	157.044	0.90105	80.9572	35.2	33.1	34.1	37.4	39.7		2.1	1	-1.1		9.9	43.3	0.0546	17	22	39.261	50.8083	0.126097	4.41792		18	21.6	82.9493	99.5392
Abhd2-44	M +/+	HFD	23	142.059	0.522808	58.7833	28	113.017	0.437357	68.429	34	173.978	0.923079	75.0783	37.5	35.3	36.1	44.4	41.6		2.2	0.8	-1.4		10	45	0.0571	14.7	25.8	32.6667	57.3333	0.126889	4.5		18.6	22	80.8696	95.6522
Abhd2-56	M +/+	HFD	23.6	162.305	0.696364	54.5105	31.2	138.342	1.47565	49.9203	40.1	208.765	4.33179	76.7529	44.1	42.6	42.3	44.6	46.6		1.5	-0.3	-1.8		9.9	46.5	0.0555	14.5	27.7	31.1828	59.5699	0.119355	4.74441		23	22.9	97.4576	97.0339
Abhd2-59	M +/+	HFD	23.4	154.521	1.46118	56.4573	30.2	114.93	1.69023	50.6531	36.7	175.705	4.66716	85.7453	39.8	38	37.6	40.9			1.8	-0.4	-2.2		10.4	49.1	0.0567	18.5	26.6	37.6782	54.1752	0.115479	4.53957			25.7		109.829
Abhd2-73	M +/+	HFD	22.1	133.313	0.38049	76.8915	28.2	133.447	0.39641	90.1677	31.2	134.321	0.693691	70.6017	34.5	32.4	33.2	35			2.1	0.8	-1.3		9.9	42.6	0.0549	15.7	22.8	36.8545	53.5211	0.128873	4.3465			20.5		92.7602
Abhd2-75	M +/+	HFD	21.1	116.176	0.527116	59.0798	26.8	156.924	0.500515	89.7844	31.2	147.619	1.16176	83.3057	32.5	30.4	31.3	32.2			2.1	0.9	-1.2		9.9	37.8	0.0559	11.3	22.5	29.8942	59.5238	0.147884	3.85675			16.7		79.1469
Abhd2-83	M +/+	HFD	23	131.8	0.979892	71.8365	32.7	125.609	2.889	92.3443	40.1	121.265	7.81493	73.4297	43.3	39.5	40	42.7	46		3.8	0.5	-3.3		10.4	48.7	0.0573	17.5	26.9	35.9343	55.2361	0.117659	4.50259		23	25.7	100	111.739
Abhd2-153	M +/+	HFD	20.4	154.805	0.619774	141.737	26.1	120.386	0.843533	81.4305	27.4	111.168	0.416001	95.9245											9.5	35.5	0.0573	8.8	22.5	24.7887	63.3803	0.161408	3.93352			15.1		74.0196
Abhd2-160	M +/+		18.9	157.375	0.508981	82.8836	28.1	127.633	0.874617	69.7013	38.6
Abhd2-168	M +/+		23.4	100.428	0.605929	63.5831	31.5	87.7354	1.17248	77.1097
Abhd2-29	M KO/KO	HFD	23.6	134.953	1.66411	59.9572	31.5	157.715	2.13375	67.84	38.6	142.225	3.34199	67.6998	42	39.6	40.8	42.1	43.7		2.4	1.2	-1.2		10	45	0.0533	17.6	22.4	39.1111	49.7778	0.118444	4.5		20.1	21.4	85.1695	90.678
Abhd2-39	M KO/KO	HFD	22.5	138.552	0.979996	89.4546	26.4	143.099	0.454998	69.0688	32.3	125.986	0.688111	115.4	37.9	35	35.8	39.2	41.5		2.9	0.8	-2.1		9.3	40.5	0.0532	15.1	22.1	37.284	54.5679	0.131358	4.68262		19	18	84.4444	80
Abhd2-45	M KO/KO	HFD	22.1	124.984	0.844823	83.7243	30.8	131.928	1.36267	81.7432	37.2	155.991	3.5075	97.6194	40.6	38.3	38.7	41.7	43.6		2.3	0.4	-1.9		9.9	42.7	0.0553	13.3	25.4	31.1475	59.4848	0.129508	4.3567		21.5	20.6	97.2851	93.2127
Abhd2-50	M KO/KO	HFD	25.6	158.781	0.516076	53.917	30	133.802	0.719193	52.0059	33.7	154.552	1.00954	89.1653	36	33.6	34.2	33.3	36.8		2.4	0.6	-1.8		9.8	41.8	0.0607	11.6	26.4	27.7512	63.1579	0.145215	4.35235		11.2	16.2	43.75	63.2812
Abhd2-55	M KO/KO	HFD	24.3	137.428	1.64107	51.7566	32.6	96.2803	3.1015	74.2141	38.2	114.86	2.44122	89.0768	41.9	39.6	39.4	43.5	43.4		2.3	-0.2	-2.5		9.9	48.3	0.0549	15.5	27.9	32.0911	57.764	0.113665	4.92807		19.1	24	78.6008	98.7654
Abhd2-84	M KO/KO	HFD	25.7	147.673	0.81616	105.02	33.5	132.723	2.70225	151.166	41.9	150.583	6.9649	79.2452	45.2	41.9	42.4	45.8	42.8		3.3	0.5	-2.8		10.4	52.8	0.0549	19.5	27.5	36.9318	52.0833	0.103977	4.88166		17.1	27.1	66.537	105.447
Abhd2-137	M KO/KO	HFD	27	127.333	0.775425	105.866	36.4	164.477	1.16258	69.0429	43.2	169.472	2.06443	58.2391											9.8	49.1	0.0503	20.2	24.4	41.1405	49.6945	0.102444	5.11245			22.1		81.8519
Abhd2-149	M KO/KO	HFD	25.7	139.639	1.448	95.0031	32.3	119.179	1.10052	88.8365	35.7	108.541	0.911198	74.3537
Abhd2-150	M KO/KO	HFD	21.2	160.169	0.5708	131.983	27.9	125.263	0.596269	81.9003	31.2	116.553	0.706309	108.251											9.7	43.8	0.0576	13.7	25.5	31.2785	58.2192	0.131507	4.65512
Abhd2-162	M KO/KO		18.4	147.168	0.35489	73.2906	24.6	126.869	0.90833	76.0638	33.1
Abhd2-163	M KO/KO		15.7	135.405	0.114924	54.1314	24.4	135.548	0.610911	72.5933	32.5
Abhd2-164	M KO/KO		17.8	135.771	0.563575	84.0358	26.1	120.708	0.464194	70.1275	33.8
Abhd2-169	M KO/KO		26.7	164.796	0.792328	83.0046	39.5	137.849	2.27336	84.2883
Abhd2-175	M KO/KO		23.7	138.55	1.10298	87.5613	33.3
Abhd2-176	M KO/KO		23.1	153.488	0.624782	92.2843	33.5

## Sheet: Graphs
							AVERAGES	6 wk	glucose	insulin	TG	10 wk	glucose	insulin	TG		14wk	glucose	insulin	TG	16 wk			18 wk	20 wk		Weight Loss (24 hr fast)	Weight Gain (6 hr re-feed)	Total Weight loss
				12			F WT (13)	17.5846	120.802	0.354353	60.02	20.7333	117.27	0.299579	46.7638		22.5429	117.345	0.252623	63.5162	25.5667	23.8	25.3	26.4	28.5		1.76667	1.5	0.266667
				9			F KO (10)	17.75	113.588	0.421347	57.7033	20.5889	110.598	0.29862	55.1342		25.2	136.38	0.539725	60.2854	26.4333	24.7	25.6	25	24		1.73333	0.9	0.833333
				10			M WT (10)	22.1	131.456	0.602133	65.9318	28.9	130.806	0.83159	66.984		35.45	167.922	2.54511	68.4655	37.125	34.6	35.575	#DIV/0!	#DIV/0!		2.525	0.975	1.55
				6			M KO (6)	23.9667	140.395	1.07704	73.9716	30.8	132.565	1.55442	68.9744		36	138.723	2.19767	91.7923	40.1667	37.6333	38.4333	42.1	43.7		2.53333	0.8	1.73333
HFD	F	KO/KO	10				StdERROR
		+/+	13				F WT	0.339843	5.03413	0.0641787	2.92527	0.619647	3.54261	0.0563455	3.2183		0.667152	2.4406	0.0308913	4.16296	1.04231	1.01033	0.914414	#DIV/0!	#DIV/0!		0.0320256	0.0960769	0.128103
	M	KO/KO	6				F KO	0.369459	5.41529	0.0782935	3.0535	0.565563	3.12555	0.0880647	5.35933		0.8228	10.1369	0.0934615	6.20167	0.790148	0.755645	0.776531	#DIV/0!	#DIV/0!		0.0365148	0.0316228	0.0182574
		+/+	10				M WT	0.428693	5.46097	0.116077	3.47619	0.79341	4.98492	0.162284	5.00638		1.41715	9.22789	0.593223	5.60612	1.60258	1.53123	1.54216	#DIV/0!	#DIV/0!		0.146913	0.0397911	0.122474
							M KO	0.620573	4.72697	0.192255	8.92734	1.01686	9.26916	0.441219	4.47085		1.15506	7.33906	0.531306	7.02971	0.850817	0.968102	1.02497	#DIV/0!	#DIV/0!		0.131233	0.163299	0.192931
							ttest
							F	0.746664	0.34405	0.511476	0.593985	0.875234	0.242793	0.993355	0.231619		0.0978985	0.159508	0.0385029	0.752204	0.75612	0.738566	0.905516	#DIV/0!	#DIV/0!		0.741521	0.0449088	0.102653
							M	0.0230373	0.282225	0.0404076	0.340057	0.173278	0.871164	0.127706	0.810978		0.818128	0.08407	0.735345	0.0552651	0.380347	0.370666	0.40297	#DIV/0!	#DIV/0!		0.979961	0.436588	0.595328
	BodyWEIGHT
AVERAGES	6 wk	10 wk	14wk	16 wk	18 wk	20 wk		6wk glucose	10wk glucose	14wk glucose	6wk insulin	10wk insulin	14wk insulin	6wk TG	10wk TG	14wk TG		24hrfast	6hr refeed		Weight Loss (24 hr fast)	Weight Gain (6 hr re-feed)	Total Weight loss
F WT (13)	17.5846	20.7333	22.5429	25.5667	26.4	28.5		120.802	117.27	117.345	0.354353	0.299579	0.252623	60.02	46.7638	63.5162		23.8	25.3		1.76667	1.5	0.266667
F KO (10)	17.75	20.5889	25.2	26.4333	25	24		113.588	110.598	136.38	0.421347	0.29862	0.539725	57.7033	55.1342	60.2854		24.7	25.6		1.73333	0.9	0.833333
M WT (10)	22.1	28.9	35.45	37.125	#DIV/0!	#DIV/0!		131.456	130.806	167.922	0.602133	0.83159	2.54511	65.9318	66.984	68.4655		34.6	35.575		2.525	0.975	1.55
M KO (6)	23.9667	30.8	36	40.1667	42.1	43.7		140.395	132.565	138.723	1.07704	1.55442	2.19767	73.9716	68.9744	91.7923		37.6333	38.4333		2.53333	0.8	1.73333
StdERROR
F WT	0.339843	0.619647	0.667152	1.04231	#DIV/0!	#DIV/0!		5.03413	3.54261	2.4406	0.0641787	0.0563455	0.0308913	2.92527	3.2183	4.16296		1.01033	0.914414		0.0320256	0.0960769	0.128103
F KO	0.369459	0.565563	0.8228	0.790148	#DIV/0!	#DIV/0!		5.41529	3.12555	10.1369	0.0782935	0.0880647	0.0934615	3.0535	5.35933	6.20167		0.755645	0.776531		0.0365148	0.0316228	0.0182574
M WT	0.428693	0.79341	1.41715	1.60258	#DIV/0!	#DIV/0!		5.46097	4.98492	9.22789	0.116077	0.162284	0.593223	3.47619	5.00638	5.60612		1.53123	1.54216		0.146913	0.0397911	0.122474
M KO	0.620573	1.01686	1.15506	0.850817	#DIV/0!	#DIV/0!		4.72697	9.26916	7.33906	0.192255	0.441219	0.531306	8.92734	4.47085	7.02971		0.968102	1.02497		0.131233	0.163299	0.192931

## Sheet: FRF NEFAs
	sex	geno		NEFAs (mM)
Abhd2-25	F	+/+	0	0.98732
			24 hr	0.804399
			30 hr	0.628223
Abhd2-26	F	KO/KO	0	0.972989
			24 hr	1.35485
			30 hr	0.575117
Abhd2-29	M	KO/KO	0	0.913983
			24 hr	0.790069
			30 hr	0.739492
Abhd2-30	F	+/+	0	0.984265
			24 hr	0.39917
			30 hr	0.378308
Abhd2-32	F	KO/KO	0	0.84297
			24 hr	0.767107
			30 hr	0.224685
Abhd2-33	M	+/+	0	1.04401
			24 hr	1.10944
			30 hr	0.14977
Abhd2-34	M	+/+	0	0.787021
			24 hr	0.855298
			30 hr	0.635294
Abhd2-39	M	KO/KO	0	0.883746
			24 hr	0.632449
			30 hr	0.36598
Abhd2-40	F	+/+	0	0.858142
			24 hr	1.08668
			30 hr	0.338479
Abhd2-41	F	KO/KO	0	1.10185
			24 hr	1.23367
			30 hr	0.3546
Abhd2-43	M	+/+	0	1.0478
			24 hr	1.1303
			30 hr	0.541414
Abhd2-44	M	+/+	0	1.2697
			24 hr	1.17297
			30 hr	0.303393
Abhd2-45	M	KO/KO	0	1.17866
			24 hr	1.23651
			30 hr	0.272099
Abhd2-46	F	+/+	0	0.597101
			24 hr	0.519592
			30 hr	0.690463
Abhd2-47	F	KO/KO	0	0.627928
			24 hr	0.751237
			30 hr	0.516069
Abhd2-48	F	KO/KO	0	0.719529
			24 hr	0.634093
			30 hr	0.457937
Abhd2-49	F	+/+	0	0.727456
			24 hr	0.729218
			30 hr	0.431514
Abhd2-50	M	KO/KO	0	1.27178
			24 hr	0.600624
			30 hr	0.403329
Abhd2-52	F	+/+	0	0.477315
			24 hr	0.373382
			30 hr	0.486122
Abhd2-53	F	+/+	0	0.535446
			24 hr	0.555704
			30 hr	0.699271
Abhd2-55	M	KO/KO	0	0.576843
			24 hr	0.701033
			30 hr	0.700152
Abhd2-56	M	+/+	0	0.915943
			24 hr	0.906254
			30 hr	0.786468
Abhd2-59	M	+/+	0	1.20396
			24 hr	0.611193
			30 hr	0.509023
Abhd2-60	F	+/+	0	0.927253
			24 hr	0.600521
			30 hr	0.560119
Abhd2-62	F	+/+	0	0.433642
			24 hr	0.610183
			30 hr	0.444182
Abhd2-64	F	KO/KO	0	0.795506
			24 hr	0.489854
			30 hr	0.250954
Abhd2-67	F	+/+	0	0.797043
			24 hr	1.28125
			30 hr	0.111913
Abhd2-70	F	KO/KO	0	0.703822
			24 hr	1.56091
			30 hr	0.419633
Abhd2-71	F	KO/KO	0	0.437734
			24 hr	1.61431
			30 hr	0.232286
Abhd2-73	M	+/+	0	1.12286
			24 hr	0.539101
			30 hr	0.469411
Abhd2-75	M	+/+	0	0.90384
			24 hr	0.752695
			30 hr	0.235001
Abhd2-77	F	+/+	0	0.737317
			24 hr	0.881598
			30 hr	0.30348
Abhd2-79	F	+/+	0	0.987072
			24 hr	0.971152
			30 hr	0.238802
Abhd2-80	F	KO/KO	0	0.639803
			24 hr	0.537314
			30 hr	0.302485
Abhd2-83	M	+/+	0	0.718411
			24 hr	1.00697
			30 hr	0.673635
Abhd2-84	M	KO/KO	0	1.00598
			24 hr	0.683585
			30 hr	0.80299
Abhd2-87	F	KO/KO	0	0.660699
			24 hr	0.69652
			30 hr	0.297509
Abhd2-90	F	+/+	0	0.851747
			24 hr	0.826871
			30 hr	0.391043

## Sheet: B3TT
	sex	geno		glucose (mg/dl)	insulin (ng/mL)	NEFA (mM)	glycerol (mM)
Abhd2-25	F	+/+	0	145.037	0.785042	0.780632	0.43513
Abhd2-25	F	+/+	5	233.353	1.93893	1.97494	0.9617
Abhd2-25	F	+/+	15	193.209	6.54206	1.82074	1.1721
Abhd2-25	F	+/+	30	119.676	2.50682	1.65907	1.26536
Abhd2-25	F	+/+	60	94.5704	2.71943	1.90952	1.13684
Abhd2-25	F	+/+	120	57.8677	1.68713	2.27398	0.887775
Abhd2-26	F	KO/KO	0	98.6485	0.391976	0.770352	0.22018
Abhd2-26	F	KO/KO	5	150.771	0.871995	1.97867	0.86048
Abhd2-26	F	KO/KO	15	111.393	1.61185	1.8955	1.1232
Abhd2-26	F	KO/KO	30	55.4888	1.49755	2.40294	1.06747
Abhd2-26	F	KO/KO	60	43.467	1.42721	2.45621	0.959425
Abhd2-26	F	KO/KO	120	40.9607	1.06013	2.36182	0.693297
Abhd2-29	M	KO/KO	0	169.845	6.63059	0.67036	0.324812
	M	KO/KO	5	237.94	11.6178	2.14128	0.835459
	M	KO/KO	15	268.653	13.882	2.09829	1.02425
	M	KO/KO	30	247.966	18.1001	1.66188	0.969661
	M	KO/KO	60	182.377	14.2262	1.29835	1.17779
	M	KO/KO	120	154.042	13.7913	1.7843	1.02539
Abhd2-30	F	+/+	0	132.586	0.595014	0.944128	0.687559
	F	+/+	5	178.34	8.71286	2.15344	1.72841
	F	+/+	15	166.392	9.74755	1.78527	1.41792
	F	+/+	30	74.4755	9.27971	2.20805	2.0389
	F	+/+	60	55.1055	7.81951	2.25032	1.78721
	F	+/+	120	61.0795	5.91637	2.05567	1.50142
Abhd2-32	F	KO/KO	0	133.717	1.0201	1.01635	0.701672
	F	KO/KO	5	207.622	7.88602	1.92796	1.52847
	F	KO/KO	15	241.881	5.68604	1.46203	0.756949
	F	KO/KO	30	85.654	10.0809	2.068	1.82132
	F	KO/KO	60	63.3423	8.76199	2.34897	1.84837
	F	KO/KO	120	63.6591	4.36278	2.1508	1.03098
Abhd2-33	M	+/+	0	128.558	1.09063	0.651709	0.598175
	M	+/+	5	223.145	9.99622	1.84869	1.3156
	M	+/+	15	329.499	9.14921	1.75621	1.35323
	M	+/+	30	182.232	11.5845	1.43384	1.05568
	M	+/+	60	151.412	6.86228	1.79144	0.947477
	M	+/+	120	124.756	6.76571	1.85309	0.879263
Abhd2-34	M	+/+	0	207.124	6.57676	1.03044	0.227704
	M	+/+	5	265.732	8.23604	1.87247	0.796936
	M	+/+	15	397.203	6.6429	1.36074	1.10507
	M	+/+	30	409.739	6.31441	1.76325	1.16035
	M	+/+	60	417.705	10.5534	1.74035	1.20151
	M	+/+	120	353.621	15.1337	1.80817	1.28267
Abhd2-39	M	KO/KO	0	125.093	0.966441	1.06325	0.447122
	M	KO/KO	5	182.94	6.20158	2.52987	0.989497
	M	KO/KO	15	225.945	7.04305	2.61445	1.00117
	M	KO/KO	30	166.169	5.99865	2.55341	1.12536
	M	KO/KO	60	182.716	4.87252	2.16539	1.02771
	M	KO/KO	120	104.42	5.14724	2.24823	0.843024
Abhd2-40	F	+/+	0	133.523	0.694328	1.21671	0.344166
	F	+/+	5	230.025	1.76348	2.34066	1.12323
	F	+/+	15	149.487	6.08539	2.58567	1.21876
	F	+/+	30	75.7206	2.4758	2.46796	1.25803
	F	+/+	60	94.8686	1.95741	2.29706	1.35462
	F	+/+	120	73.344	1.35525	2.29619	1.11156
Abhd2-41	F	KO/KO	0	169.577	0.051394	0.981285	0.437569
	F	KO/KO	5	188.635	1.71629	2.45575	1.28244
	F	KO/KO	15	missed 15 minute timepoint, oops
	F	KO/KO	30	77.3798	6.57722	2.91701	1.65075
	F	KO/KO	60	67.335	3.58218	2.69292	1.75689
	F	KO/KO	120	49.3978	1.03849	2.43047	1.2177
Abhd2-43	M	+/+	0	165.945	1.50313	0.895834	0.402543
	M	+/+	5	220.339	6.26809	2.31886	1.01603
	M	+/+	15	364.958	36.1632	2.40605	1.12005
	M	+/+	30	153.209	21.4649	2.31711	1.08927
	M	+/+	60	139.936	11.7472	2.40518	1.04469
	M	+/+	120	106.887	9.45559	2.20725	1.12536
Abhd2-44	M	+/+	0	161.55	2.06881	0.933328	0.367517
	M	+/+	5	233.209	5.31811	2.243	1.05743
	M	+/+	15	297.918	17.3724	2.62927	1.17949
	M	+/+	30	181.999	17.4907	2.38687	1.33339
	M	+/+	60	134.913	11.481	2.26567	1.23256
	M	+/+	120	102.761	8.69412	2.63537	1.07547
Abhd2-45	M	KO/KO	0	132.851	5.09547	1.15306	0.593595
	M	KO/KO	5	181.819	12.3595	2.10436	1.12536
	M	KO/KO	15	190.653	29.0902	2.43483	1.36736
	M	KO/KO	30	103.344	32.9001	2.56213	1.47137
	M	KO/KO	60	92.4022	30.3058	2.62229	1.51383
	M	KO/KO	120	59.039	16.0856	2.78622	1.07547
Abhd2-46	F	+/+	0	147.548	0.13	0.60698	0.473763
	F	+/+	5	202.316	3.74865	1.81614	1.17863
	F	+/+	15	137.742	2.7927	1.41339	1.2007
	F	+/+	30	106.201	2.75178	1.72563	1.39282
	F	+/+	60	69.689	2.37732	1.8976	1.52003
	F	+/+	120	48.9025	1.74634	1.73559	1.17084
Abhd2-47	F	KO/KO	0	206.247	0.615965	0.711967	0.811269
	F	KO/KO	5	278.096	3.37484	1.94466	1.71085
	F	KO/KO	15	250.983	2.33394	1.69486	1.62907
	F	KO/KO	30	217.951	4.73592	1.91479	1.73162
	F	KO/KO	60	142.848	2.99123	1.70934	1.59532
	F	KO/KO	120	100.146	4.02928	1.66138	1.50965
Abhd2-48	F	KO/KO	0	146.328	0.501242	0.706537	0.490639
	F	KO/KO	5	303.853	0.401271	1.01788	1.01637
	F	KO/KO	15	358.983	0.392052	1.04141	1.17084
	F	KO/KO	30	389.665	0.426928	0.97715	1.14878
	F	KO/KO	60	394.771	0.743256	1.11743	1.04103
	F	KO/KO	120	305.073	0.937613	1.24143	0.869684
Abhd2-49	F	+/+	0	103.58	0.109329	0.559917	0.430926
	F	+/+	5	182.569	0.443385	1.20251	1.01247
	F	+/+	15	164.855	1.87639	1.71477	1.08257
	F	+/+	30	104.077	0.831057	1.72925	1.34089
	F	+/+	60	81.5734	0.436696	1.75279	1.45513
	F	+/+	120	49.3544	0.41563	1.84782	0.917713
Abhd2-50	M	KO/KO	0	155.32	1.96047	0.660379	0.42833
	M	KO/KO	5	198.339	10.6629	1.64237	0.808673
	M	KO/KO	15	182.569	6.03497	1.22242	0.682757
	M	KO/KO	30	139.685	5.05133	1.20251	0.76973
	M	KO/KO	60	129.789	1.73562	1.15726	0.782711
	M	KO/KO	120	82.3868	2.36637	1.56272	0.550351
Abhd2-52	F	+/+	0	128.84	0.112673	1.12015	0.730787
	F	+/+	5	236.704	2.81605	1.62698	1.34868
	F	+/+	15	184.918	1.26748	1.14549	1.20719
	F	+/+	30	139.866	3.57244	1.72744	1.5447
	F	+/+	60	109.409	2.61689	1.60617	1.46032
	F	+/+	120	74.9308	2.81189	1.44326	1.21628
Abhd2-53	F	+/+	0	118.311	0.346584	0.6821	0.414051
	F	+/+	5	172.266	1.60861	1.55186	0.972234
	F	+/+	15	168.018	0.511099	1.03779	1.18902
	F	+/+	30	200.825	0.571581	1.1654	1.25911
	F	+/+	60	143.436	0.658082	0.944568	1.13579
	F	+/+	120	73.7559	0.612038	1.45683	0.869684
Abhd2-55	M	KO/KO	0	115.826	7.36031	0.868543	0.581506
	M	KO/KO	5	176.785	73.0005	1.93742	0.896944
	M	KO/KO	15	154.281	off curve high	1.70572	1.22666
	M	KO/KO	30	124.592	34.775	1.71477	1.39931
	M	KO/KO	60	94.1357	42.1756	1.76998	1.55638
	M	KO/KO	120	100.778	37.2483	1.88221	1.26171
Abhd2-56	M	+/+	0	183.246	7.04983	0.458551	0.469869
	M	+/+	5	233.993	13.8423	1.56001	0.896944
	M	+/+	15	256.767	18.7156	1.5582	0.843722
	M	+/+	30	242.578	29.4459	1.7193	0.87228
	M	+/+	60	159.071	39.5284	1.69124	0.852808
	M	+/+	120	110.313	54.0243	1.82972	0.780115
Abhd2-59	M	+/+	0	156.811	6.62802	0.52643	0.733383
	M	+/+	5	219.216	48.6727	2.00892	1.32791
	M	+/+	15	194.905	48.0528	1.85958	1.37594
	M	+/+	30	170.052	59.7259	2.00077	1.27859
	M	+/+	60	127.575	55.9299	2.113	1.19031
	M	+/+	120	86.273	55.0789	2.13472	0.963147
Abhd2-60	F	+/+	0	119.3	0.879245	0.863413	0.872397
			5	160.782	4.67332	1.5469	1.5606
			15	140.041	off curve high	1.68394	1.79717
			30	75.0564	5.93	1.44561	1.98356
			60	55.3456	4.88738	1.79885	2.04569
			120	52.7238	4.10309	1.73927	1.68486
Abhd2-62	F	+/+	0	104.131	0.0884715	0.561248	0.542632
			5	159.892	1.37666	1.60053	1.01338
			15	134.751	2.04911	1.56648	1.24398
			30	79.3638	1.67327	1.66436	1.53193
			60	86.7144	0.678845	1.40135	1.36585
			120	58.6698	0.565299	1.62351	1.12569
Abhd2-64	F	KO/KO	0	105.723	0.149997	0.659132	0.835358
			5	176.7	1.98298	1.96312	1.40289
			15	146.877	3.25464	1.82268	1.56419
			30	89.6639	4.62735	1.86779	1.77925
			60	49.9146	2.78855	1.981	1.51998
			120	42.1427	1.919	1.88397	1.34434
Abhd2-67	F	+/+	0	138.265	0.199476	0.809955	0.546142
			5	243.488	1.81645	2.03286	1.53408
			15	228.202	5.46311	2.13833	1.42306
			30	96.6965	off curve high	2.0448	1.5004
			60	78.262	6.36876	2.34928	1.60518
			120	59.2799	5.87617	2.23286	1.53284
Abhd2-70	F	KO/KO	0	124.074	0.264246	0.565175	0.369011
			5	237.328	0.560592	1.72838	1.07878
			15	194.482	3.70816	1.65275	1.29333
			30	127.679	3.81112	1.78111	1.58523
			60	98.5217	2.35043	1.9652	1.57026
			120	50.2908	1.42932	2.10848	1.09874
Abhd2-71	F	KO/KO	0	113.899	off curve low	0.67662	0.50373
			5	232.491	0.601504	1.61594	1.17857
			15	228.476	1.15389	2.08261	1.47296
			30	89.9432	0.746498	2.35028	1.65758
			60	77.3037	0.869229	2.34132	1.46548
			120	65.5768	0.604136	2.17814	1.31205
Abhd2-73	M	+/+	0	172.397	1.41758	0.774134	0.418907
			5	250.515	8.99545	2.01097	0.962773
			15	238.195	25.108	2.1244	1.16111
			30	104.91	33.6912	1.99505	1.20602
			60	90.1258	9.48578	2.11445	1.18356
			120	69.8204	13.166	2.18908	1.06506
Abhd2-75	M	+/+	0	154.19	0.783654	0.744282	0.554874
			5	244.218	3.09132	1.00996	0.894166
			15	267.763	12.1402	1.87664	1.04635
			30	140.775	16.7965	1.8438	1.20602
			60	106.826	4.4447	1.79206	1.07379
			120	87.5249	3.96185	1.93933	0.939073
Abhd2-77	F	+/+	0	112.251	0.263875		0.344437
			5	180.82	2.514		1.02486
			15	144.428	6.05424		0.918869
			30	78.95	4.70096		1.21066
			60	75.484	3.30663		1.27609
			120	49.5363	3.04009		1.0772
Abhd2-79	F	+/+	0	113.047	0.123822		0.504074
			5	172.53	1.78831		1.18449
			15	167.378	7.93678		1.25646
			30	98.8557	4.63175		1.34675
			60	81.0576	2.82299		1.23422
			120	46.2109	2.78968		0.939804
Abhd2-83	M	+/+	0	117.544	4.83083		0.48183
			5	186.3	17.9168		1.03925
			15	162.929	40.4478		1.04448
			30	92.7669	45.4129		1.18711
			60	63.9153	13.9995		1.08505
			120	49.349	26.3185		0.789327
Abhd2-84	M	KO/KO	0	135.389	3.0989		0.62969
			5	171.594	23.6717		1.17403
			15	205.972	69.6742		1.14786
			30	139.744	104.734		1.25384
			60	92.8137	75.6744		1.33235
			120	34.2206	13.9939		1.11514
Abhd2-87	F	KO/KO	0	122.376	0.213303		0.418925
			5	185.545	6.00971		1.1158
			15	148.003	10.6454		1.24954
			30	79.0346	5.27452		1.18451
			60	60.8258	2.86024		0.855702
			120	44.5503	2.51975		0.798037
Abhd2-90	F	+/+	0	121.117	0.196808		0.523212
			5	177.947	2.25843		1.24831
			15	155.422	7.27868		1.1293
			30	72.7852	6.04213		1.23972
			60	46.1239	3.05351		1.07409
			120	37.9412	1.60389		0.756323

## Sheet: oGTT
	sex	geno		glucose (mg/dl)	insulin (ng/mL)	c-peptide (pM)	log(cpeptide/insulin)
Abhd2-25	F	+/+	0	123.592	0.1657	306.176	1.03008
			15	440.847	1.17125	691.408	0.534513
			30	340.544	0.452553	441.016	0.752213
			120	168.187	0.472561
Abhd2-26	F	KO/KO	0	122.95	0.191145	148.618	0.654138
			15	312.79	1.17226	491.984	0.386355
			30	207.745	0.302216	357.69	0.836618
			120	123.493	0.322175
Abhd2-29	M	KO/KO	0	144.186	5.12594	1542.58	0.241902
			15	422.229	8.4088	3469.28	0.378934
			30	328.988	4.03205	2079.08	0.475773
			120	374.571	2.85828
Abhd2-30	F	+/+	0	126.356	0.602776	223.098	0.331768
			15	414.499	3.67093	860.961	0.133636
			30	210.216	0.898456	399.904	0.411887
			120	204.378	1.84861
Abhd2-32	F	KO/KO	0	107.754	0.481948	509.119	0.787248
			15	402.031	4.94508	1593.9	0.271715
			30	186.617	0.850405	766.656	0.718403
			120	151.539	0.850781
Abhd2-33	M	+/+	0	149.362	0.926397	935.588	0.767716
			15	329.995	3.84753	2032.61	0.4863
			30	215.213	1.02252	1117.71	0.802083
			120	203.587	0.952265
Abhd2-34	M	+/+	0	153.864	9.0445	off curve high	--
			15	399.656	14.197	off curve high	--
			30	397.69	5.936	off curve high	--
			120	338.103	3.42369
Abhd2-39	M	KO/KO	0	153.902	2.68354	1120.66	0.384195
			15	323.977	4.20987	854.638	0.0709414
			30	302.299	2.03898	859.61	0.388316
			120	211.197	2.96249
Abhd2-40	F	+/+	0	152.589	0.558011	303.521	0.498974
			15	319.271	1.82242	548.774	0.242172
			30	262.383	1.00291	365.321	0.32484
			120	243.691	1.38231
Abhd2-41	F	KO/KO	0	145.212	0.499866	234.979	0.435603
			15	279.671	0.629868	346.241	0.503557
			30	344.343	0.658225	282.586	0.396205
			120	183.228	0.806782
Abhd2-43	M	+/+	0	187.663	1.08176	696.205	0.572034
			15	454.001	8.06961	1198.5	-0.0647858
			30	338.233	1.39701	576.864	0.379303
			120	250.027	1.99393
Abhd2-44	M	+/+	0	161.595	2.01536	832.057	0.379228
			15	373.76	8.66828	2665.37	0.251252
			30	383.445	2.36556	1045.29	0.408731
			120	356.698	2.59859
Abhd2-45	M	KO/KO	0	178.883	4.68809	1020.98	0.101449
			15	420.646	9.54929	1747.77	0.0259416
			30	356.291	4.13379	1090.79	0.184822
			120	285.69	3.77334
Abhd2-46	F	+/+	0	111.371	0.08	718.858	1.71698
			15	255.362	2.45797	1923.82	0.657016
			30	145.362	0.595463	1625.41	1.19954
			120	146.976	1.01001
Abhd2-47	F	KO/KO	0	157.425	0.51485	1206.61	1.13332
			15	368.59	1.54318	1766.9	0.822221
			30	354.151	0.881748	1161.49	0.8831
			120	167.066	1.05138
Abhd2-48	F	KO/KO	0	152.582	0.318	450.814	0.914997
			15	433.747	1.29332	943.71	0.626562
			30	383.837	0.359915	676.256	1.03734
			120	238.052	0.710542
Abhd2-49	F	+/+	0	127.021	0.08	222.027	1.20674
			15	244.599	0.305103	329.903	0.797368
			30	240.743	0.08	232.208	1.22622
			120	157.245	0.132006
Abhd2-50	M	KO/KO	0	131.819	0.512559	749.761	0.928607
			15	328.68	2.38199	1088.26	0.423221
			30	264.241	0.693732	555.293	0.666758
			120	234.106	1.44549
Abhd2-52	F	+/+	0	134.196	0.08	311.332	1.35356
			15	209.712	0.506935	560.34	0.806928
			30	210.564	0.08	304.289	1.34362
			120	143.882	0.47989
Abhd2-53	F	+/+	0	109.846	0.08	197.725	1.1564
			15	227.29	0.198638	366.339	1.02925
			30	226.797	0.0366457	216.5	1.53486
			120	140.025	0.406594
Abhd2-55	M	KO/KO	0	187.649	5.78999	3199.58	0.505843
			15	404.151	17.152	6056.58	0.31134
			30	350.384	4.70018	2955.89	0.562001
			120	315.317	4.00079
Abhd2-56	M	+/+	0	133.03	6.59345	2945.04	0.413407
			15	395.855	22.4295	7602.22	0.293548
			30	358.187	5.50659	2806.39	0.470693
			120	315.003	3.25825
Abhd2-59	M	+/+	0	161.819	7.85936	3302.31	0.386858
			15	383.837	12.6507	4976.79	0.358262
			30	388.007	4.58658	1584.97	0.30196
			120	283.299	4.38697
Abhd2-60	F	+/+	0	149.943	0.98678	949.244	0.746585
			15	404.577	2.22168	1733.95	0.655784
			30	411.898	0.944747	943.364	0.762792
			120	241.313	1.61374
Abhd2-62	F	+/+	0	119.441	0.08	352.874	1.40796
			15	200.282	0.0438308	584.901	1.88873
			30	214.381	0.159687	393.516	1.15512
			120	101.095	0.0571988
Abhd2-64	F	KO/KO	0	135.347	0.353706	773.312	1.10314
			15	270.64	1.0388	1323.25	0.868539
			30	346.149	0.438503	683.702	0.956322
			120	139.324	0.341689
Abhd2-67	F	+/+	0	141.727	0.448986	554.512	0.855106
			15	450.592	1.37761	803.219	0.529137
			30	407.799	0.692028	717.994	0.779425
			120	486.689	1.75206
Abhd2-70	F	KO/KO	0	115.742	0.176774	353.592	1.06451
			15	343.282	0.741964	524.12	0.612476
			30	303.486	0.449379	442.978	0.757197
			120	133.206	0.349453
Abhd2-71	F	KO/KO	0	119.441	0.108914	425.412	1.35515
			15	388.322	0.488867	436.803	0.714523
			30	388.65	0.234571	394.869	0.989608
			120	174.125	0.343296
Abhd2-73	M	+/+	0	146.034	1.00354	992.226	0.758505
			15	417.537	4.40395	1697.6	0.349422
			30	403.679	1.3472	1105.39	0.677513
			120	459.581	1.06522
Abhd2-75	M	+/+	0	138.871	0.846471	803.626	0.74087
			15	379.146	1.4788	1053.13	0.616002
			30	395.72	11.5196	593.107	-0.524875
			120	230.074	1.92426
Abhd2-77	F	+/+	0	110.267	0.409862	504.997	0.854079
			15	282.854	1.8088	895.357	0.458034
			30	163.502	0.272535	515.435	1.04018
			120	145.223	0.510356
Abhd2-79	F	+/+	0	143.619	0.359473	614.438	0.996239
			15	370.991	1.10154	876.694	0.664276
			30	310.754	0.361017	581.198	0.970225
			120	185.149	0.521546
Abhd2-80	F	KO/KO	0	139.45	0.619813	795.617	0.871871
			15	512.578	0.619813	957.751	0.95242
			30	607.931	0.347143	918.439	1.18597
			120	705.208	1.09285
Abhd2-83	M	+/+	0	125.607	7.15219	2499.29	0.306806
			15	463.03	4.7177	2183.52	0.428855
			30	572.601	3.31306	2215.23	0.588617
			120	435.771	3.05633
Abhd2-84	M	KO/KO	0	178.307	4.38846	1927.19	0.40604
			15	547.373	1.73184	1392.54	0.668726
			30	731.665	0.406974	883.503	1.10007
			120	705.422	0.489024
Abhd2-87	F	KO/KO	0	118.106	0.465359	810.622	1.00446
			15	315.43	2.01521	1420.98	0.611696
			30	197.729	0.389558	828.564	1.09118
			120	158.854	1.10876
Abhd2-90	F	+/+	0	122.93	0.398141	522.355	0.881358
			15	338.333	1.02129	815.836	0.665883
			30	292.292	0.547731	573.038	0.783044
			120	146.021	0.851005

## Sheet: Islet GSIS
*Secretion and Content data (ng/mL) are averages for 6 individual islets per mouse. % Secretion is a calculation -> secreted/(secreted+content)*100. Fold over basal is a calculation using % secreted data -> %secreted by secretagogue/ %secreted in 3.3mM glucose
mouse #	sex	geno	Islet GSIS date	3.3mM secretion	8.3mM secretion	16.7mM secretion	2-AG secretion	1-PG secretion	3.3mM content	8.3mM content	16.7mM content	2-AG content	1-PG content	3.3mM %Secretion	8.3mM %Secretion	16.7mM %Secretion	2-AG %Secretion	1-PG %Secretion	3.3mM fold over basal	8.3mM fold over basal	16.7mM fold over basal	2-AG fold over basal	1-PG fold over basal
Abhd2-25	F	+/+		0.159337	0.397837	0.840214	0.254076	0.0785069	165.83	157.656	219.665	154.911	127.164	0.0959925	0.251711	0.38104	0.163746	0.0616987	1	2.62219	3.96948	1.70582	0.642745
Abhd2-30	F	+/+	2022-02-09	0.0160957	0.0525431	0.396514	0.137191	0.556555	101.93	138.004	97.2479	118.51	97.1622	0.0157885	0.0380592	0.406079	0.115629	0.569547	1	2.41057	25.72	7.32363	36.0736
Abhd2-40	F	+/+	2022-02-16	0.0139657	0.0143566	0.124338	0.161733	0.07908	122.269	127.811	101.866	118.065	124.762	0.0114208	0.0112314	0.121912	0.136798	0.0633448	1	0.983418	10.6745	11.978	5.54643
Abhd2-46	F	+/+	2022-03-08	0.00292951	0.0046182	0.087485	0.00712399	0.0118976	55.9074	53.524	41.6461	42.0311	44.6308	0.00582416	0.00935387	0.210493	0.0189735	0.0268948	1	1.60605	36.1414	3.25772	4.6178
Abhd2-49	F	+/+	2022-03-08	0.00784297	0.0164612	0.156781	0.0180874	0.0123448	253.187	163.035	75.6098	69.9179	62.5484	0.00642489	0.0115716	0.203999	0.0229921	0.0240101	1	1.80106	31.7513	3.5786	3.73704
Abhd2-52	F	+/+	2022-03-11	0.0629511	0.0468479	0.8674	0.0568624	0.0462037	74.8039	94.1386	84.7866	90.2509	83.4991	0.0668857	0.0529187	1.18222	0.0822178	0.054997	1	0.791181	17.6752	1.22923	0.822253
Abhd2-53	F	+/+	2022-03-11	0.110061	0.0186834	0.244908	0.0603421	0.0743409	81.6595	80.2015	89.915	100.564	107.556	0.133117	0.0274155	0.248383	0.0717347	0.076036	1	0.205951	1.86591	0.538886	0.571199
Abhd2-60	F	+/+	2022-03-22	0.0888388	0.0139383	0.105802	0.0312989	0.0637345	98.6452	121.363	150.566	109.443	119.034	0.104582	0.0121047	0.067406	0.0382497	0.0456099	1	0.115743	0.644524	0.365737	0.436114
Abhd2-62	F	+/+	2022-03-22	0.0487613	0.0578896	0.298311	0.0151693	0.118541	125.461	114.988	102.256	110.277	113.928	0.0409271	0.0482464	0.252045	0.0139352	0.114926	1	1.17884	6.15838	0.340489	2.80808
Abhd2-67	F	+/+	2022-04-12	0.0055435	0.0102135	0.116165	0.172588	0.0444133	105.684	97.2564	94.9697	100.629	103.135	0.00580912	0.0107527	0.138033	0.139737	0.0449153	1	1.851	23.7614	24.0547	7.73187
Abhd2-95	F	+/+	2022-04-25	0.00939722	0.0678998	0.164179	0.09219	0.0511582	136.977	110.509	98.528	105.098	112.323	0.0119464	0.0599218	0.164008	0.0976502	0.0467735	1	5.0159	13.7287	8.17406	3.91529
Abhd2-99	F	+/+	2022-04-25	0.00718025	0.0394208	1.09026	0.194993	0.204404	162.899	159.906	165.33	132.719	159.172	0.00591993	0.0218822	0.506368	0.160147	0.118675	1	3.69636	85.5361	27.0522	20.0466
Abhd2-108	F	+/+	2022-05-17	0.0288701	0.0385076	0.426202	0.0627055	0.206216	142.031	130.855	152.917	144.072	135.826	0.0228453	0.0300394	0.328204	0.0513252	0.208647	1	1.3149	14.3664	2.24664	9.13303
Abhd2-110	F	+/+	2022-05-17	0.0113163	0.0324901	0.456953	0.0319406	0.178196	190.529	132.03	131.962	183.9	152.19	0.00502873	0.026499	0.32104	0.0175279	0.095248	1	5.26953	63.8412	3.48555	18.9408
Abhd2-26	F	KO/KO		0.0504755	0.028035	0.924286	0.154562	0.0869315	203.289	154.839	128.173	160.026	116.012	0.0232675	0.0176264	0.697219	0.0860478	0.0664828	1	0.757553	29.9654	3.6982	2.85733
Abhd2-32	F	KO/KO	2022-02-09	0.0258553	0.188731	0.368415	0.123325	0.595888	104.754	110.385	85.4917	125.359	120.622	0.0246758	0.170683	0.429087	0.0982807	0.491584	1	6.91701	17.389	3.98287	19.9217
Abhd2-41	F	KO/KO	2022-02-16	0.00579986	0.0143132	0.157863	0.0169831	0.0666492	70.8848	82.3374	75.2515	81.6851	77.435	0.00818143	0.0173806	0.209342	0.0207866	0.0859972	1	2.12439	25.5874	2.54071	10.5113
Abhd2-47	F	KO/KO	2022-03-08	0.00302574	0.00522365	0.0696461	0.00683171	0.0316576	55.6966	40.9284	35.3619	37.2426	37.5529	0.00617462	0.0137511	0.267648	0.0205664	0.0946919	1	2.22703	43.3465	3.3308	15.3357
Abhd2-64	F	KO/KO	2022-03-22	0.0291013	0.0170674	0.233751	0.137495	0.12429	214.87	85.9514	100.528	89.27	85.1254	0.0137278	0.0198669	0.243704	0.214241	0.149529	1	1.4472	17.7526	15.6064	10.8924
Abhd2-70	F	KO/KO	2022-04-12	0.00730198	0.0154383	0.119635	0.0866937	0.129567	124.747	94.2979	92.0097	105.761	116.082	0.00597034	0.0158942	0.122011	0.0712616	0.133731	1	2.6622	20.4362	11.9359	22.3992
Abhd2-71	F	KO/KO	2022-04-12	0.00947233	0.0426479	0.318118	0.0501715	0.0239232	115.89	103.379	119.718	143.821	116.614	0.00951164	0.049429	0.25779	0.0361283	0.0225105	1	5.19669	27.1026	3.79832	2.36662
Abhd2-87	F	KO/KO	2022-04-25	0.0313366	0.0564821	0.487914	0.0856209	0.0677652	139.78	114.219	88.3916	147.68	146.454	0.0258996	0.0420474	0.799493	0.0608789	0.0583969	1	1.62347	30.8689	2.35057	2.25474
Abhd2-104	F	KO/KO	2022-05-17	0.0260404	0.0584711	0.692738	0.0659026	0.125521	160.875	194.313	184.543	201.921	187.347	0.0153715	0.0294522	0.362793	0.035371	0.0739148	1	1.91602	23.6017	2.30107	4.80856
Abhd2-109	F	KO/KO	2022-05-17	0.00516406	0.0355461	0.316687	0.0500759	0.0784698	137.652	121.498	148.649	148.549	158.164	0.00398692	0.0312477	0.199452	0.0354429	0.0514548	1	7.83755	50.0266	8.8898	12.9059
Abhd2-33	M	+/+	2022-02-08	0.177045	0.0419627	0.739931	0.053189	0.184077	160.002	167.709	170.452	142.759	136.806	0.110529	0.0250149	0.432222	0.0372441	0.134372	1	0.226319	3.91047	0.336961	1.21571
Abhd2-34	M	+/+	2022-02-08	0.0118978	0.0525008	0.370204	0.036327	0.106965	151.943	162.487	178.177	165.847	145	0.00782979	0.0323003	0.207342	0.0218991	0.0737146	1	4.1253	26.4812	2.7969	9.41464
Abhd2-43	M	+/+	2022-02-18	0.0048239	0.0356079	0.163077	0.0299076	0.0769109	42.2566	57.8906	58.8759	64.1032	67.6708	0.0114144	0.0614712	0.27622	0.0466337	0.113526	1	5.3854	24.1992	4.0855	9.94579
Abhd2-44	M	+/+	2022-02-18	0.00642207	0.0577223	0.318971	0.105766	0.142463	86.9719	85.6423	74.1492	84.5357	80.3234	0.00738354	0.0673539	0.428332	0.124957	0.177048	1	9.12217	58.0118	16.9238	23.9788
Abhd2-56	M	+/+	2022-03-12	0.00546913	0.0174803	0.0776723	0.0600515	0.0563892	95.6995	102.665	103.068	104.682	117.71	0.00562841	0.0177966	0.0795233	0.0629801	0.0504766	1	3.16192	14.1289	11.1897	8.96817
Abhd2-59	M	+/+	2022-03-12	0.00451254	0.0174472	0.0845003	0.0428645	0.127595	85.0912	73.8332	83.409	80.8094	81.2556	0.00547395	0.025621	0.107051	0.0542964	0.153826	1	4.68053	19.5565	9.91905	28.1015
Abhd2-83	M	+/+	2022-04-22	0.0215555	0.0499257	0.392287	0.23089	0.221127	253.15	224.192	217.031	245.096	276.698	0.00807852	0.0210773	0.158602	0.104309	0.0763857	1	2.60905	19.6326	12.9119	9.4554
Abhd2-29	M	KO/KO		0.0115824	0.0545482	0.906573	0.0550129	0.0804581	125.272	112.187	123.011	124.74	123.074	0.00914686	0.0479294	0.64073	0.0466648	0.0691887	1	5.23998	70.0492	5.10173	7.5642
Abhd2-39	M	KO/KO	2022-02-08	0.0244057	0.0719176	0.721443	0.0791069	0.122664	133.16	119.337	142.09	144.756	148.158	0.0183247	0.0602281	0.50517	0.0546187	0.0827241	1	3.28671	27.5677	2.9806	4.51435
Abhd2-45	M	KO/KO	2022-02-18	0.0167793	0.0658161	0.346069	0.210681	0.212696	159.701	136.066	176.283	162.162	190.526	0.0105056	0.0483474	0.19593	0.129751	0.111512	1	4.60206	18.6501	12.3507	10.6145
Abhd2-50	M	KO/KO	2022-03-12	0.00230922	0.0228045	0.246703	0.0266633	0.0753769	77.8681	86.2533	92.1367	90.4584	113.064	0.0207059	0.171001	0.213883	0.0276676	0.0946065	1	8.25855	10.3296	1.33622	4.56906
Abhd2-55	M	KO/KO	2022-03-12	0.0386051	0.030319	0.0586728	0.0174569	0.148815	80.5854	75.7435	69.9704	74.0829	58.8522	0.0273924	0.0414992	0.0860819	0.0255813	0.256223	1	1.51499	3.14255	0.933883	9.35383
Abhd2-84	M	KO/KO	2022-04-22	0.0572226	0.0426624	0.416719	0.0614702	0.811451	232.512	216.313	163.68	219.883	326.542	0.0269476	0.0200964	0.429252	0.0291524	0.143384	1	0.745758	15.9291	1.08182	5.32083

## Sheet: Biliary Cholesterol
Mouse ID	Sex	Genotype	Cholesterol (mg/dL)
25	F	+/+	65.5
52	F	+/+	95.5714
53	F	+/+	70.2857
60	F	+/+	141.714
62	F	+/+	42
67	F	+/+	104.214
77	F	+/+	135.643
79	F	+/+	87.5
90	F	+/+	65.6429
95	F	+/+	86.9286
99	F	+/+	99.7143
Abhd2-135	F	+/+	127.286
Abhd2-136	F	+/+	76.5
Abhd2-145	F	+/+	174.214
Abhd2-154	F	+/+
Abhd2-157	F	+/+
64	F	KO/KO	78.5714
70	F	KO/KO	64.6429
71	F	KO/KO	79.2857
87	F	KO/KO	86.0714
Abhd2-126	F	KO/KO	92.0714
Abhd2-131	F	KO/KO	121.643
Abhd2-133	F	KO/KO	71.5714
Abhd2-134	F	KO/KO
Abhd2-144	F	KO/KO	154.143
Abhd2-156	F	KO/KO
59	M	+/+	106
73	M	+/+	84.7143
75	M	+/+	71.2143
83	M	+/+	180.071
Abhd2-153	M	+/+	77.5714
Abhd2-160	M	+/+
Abhd2-168	M	+/+
50	M	KO/KO	55.4286
55	M	KO/KO	34.2143
84	M	KO/KO	118.5
Abhd2-137	M	KO/KO	122.429
Abhd2-149	M	KO/KO
Abhd2-150	M	KO/KO	76.7143
Abhd2-162	M	KO/KO
Abhd2-163	M	KO/KO
Abhd2-164	M	KO/KO
Abhd2-169	M	KO/KO
Abhd2-175	M	KO/KO
Abhd2-176	M	KO/KO

## Sheet: FPLC-cholesterol
Data are ODs for cholesterol plate; each sample was a pooled (125 uL/mouse) sample of 2 mice.
FPLC Fraction	FWT1	FWT2	FWT3	FWT4	FKO1	FKO2	FKO3	FKO4	MWT1	MWT2	MWT3	MWT4	MKO1	MKO2	MKO3	MKO4
2	0.0388	0.0391	0.0414	0.0403	0.0394	0.0501	0.0393	0.0385	0.0424	0.0421	0.0423	0.04225	0.0425	0.0425	0.0528	0.04195
3	0.0406	0.0412	0.0445	0.0427	0.0406	0.039	0.0413	0.0415	0.04275	0.0419	0.04255	0.04445	0.04265	0.0425	0.0534	0.04215
4	0.0434	0.0451	0.0404	0.0411	0.1016	0.0412	0.0446	0.0432	0.04225	0.0469	0.0423	0.0425	0.04245	0.0437	0.0531	0.0424
5	0.0401	0.0412	0.0378	0.0381	0.0406	0.0433	0.0404	0.0411	0.0429	0.0422	0.0421	0.0424	0.0424	0.04275	0.05355	0.0421
6	0.0379	0.0383	0.0397	0.0396	0.0373	0.0416	0.038	0.044	0.04355	0.04105	0.0435	0.0419	0.04375	0.04165	0.0536	0.0423
7	0.0387	0.0402	0.0413	0.0411	0.0399	0.0381	0.0397	0.0395	0.0426	0.04265	0.0427	0.04265	0.04275	0.04305	0.05285	0.04255
8	0.0408	0.0417	0.0407	0.0403	0.0417	0.0398	0.0424	0.0411	0.0421	0.04295	0.04205	0.04295	0.0425	0.0434	0.05775	0.0424
9	0.0407	0.0432	0.0571	0.0396	0.0428	0.0413	0.0416	0.0414	0.0447	0.04485	0.0461	0.0444	0.0464	0.04505	0.0579	0.04545
10	0.0386	0.0461	0.0422	0.0416	0.0453	0.0448	0.0419	0.0412	0.0445	0.04795	0.0492	0.04845	0.04935	0.0487	0.063	0.04845
11	0.0429	0.0482	0.0447	0.0457	0.0491	0.0457	0.0457	0.0453	0.0438	0.04745	0.0472	0.04905	0.0478	0.048	0.0577	0.0472
12	0.043	0.0491	0.0417	0.042	0.0522	0.047	0.046	0.0484	0.0432	0.0452	0.0451	0.04635	0.0452	0.04585	0.0557	0.0448
13	0.0406	0.0448	0.0384	0.0386	0.0447	0.0514	0.0535	0.0445	0.04295	0.0431	0.04405	0.0442	0.045	0.04355	0.05595	0.04425
14	0.0375	0.043	0.0401	0.0396	0.039	0.0444	0.0415	0.0424	0.04345	0.04275	0.0448	0.04325	0.04615	0.0434	0.05775	0.04495
15	0.0444	0.048	0.0413	0.0415	0.041	0.042	0.0627	0.0479	0.04355	0.04525	0.04535	0.0475	0.04735	0.0464	0.06155	0.046
16	0.0417	0.0562	0.0412	0.0417	0.044	0.0591	0.0598	0.0584	0.04385	0.0456	0.04795	0.04635	0.051	0.04715	0.06865	0.0474
17	0.0444	0.0638	0.0405	0.0432	0.0461	0.0522	0.06	0.0685	0.04905	0.0482	0.0517	0.0505	0.05675	0.05075	0.0747	0.0535
18	0.0444	0.0706	0.0436	0.0471	0.0473	0.0571	0.0666	0.0789	0.0542	0.052	0.05465	0.05695	0.0608	0.05525	0.07975	0.0563
19	0.0492	0.0728	0.0497	0.0528	0.0501	0.0613	0.075	0.0835	0.0623	0.05685	0.0602	0.0626	0.06555	0.059	0.08435	0.06035
20	0.0546	0.0772	0.0506	0.0533	0.063	0.0663	0.079	0.1121	0.0685	0.0632	0.07445	0.06715	0.06985	0.06235	0.0932	0.06625
21	0.0509	0.0781	0.0532	0.0492	0.0522	0.0724	0.0749	0.0987	0.073	0.06795	0.0939	0.0711	0.07765	0.06325	0.11375	0.07615
22	0.0483	0.09	0.0576	0.049	0.0542	0.0759	0.0847	0.129	0.0831	0.0749	0.1157	0.0775	0.092	0.065	0.13025	0.08955
23	0.049	0.1104	0.0574	0.051	0.0567	0.0848	0.0992	0.1785	0.08845	0.08595	0.1228	0.0862	0.1067	0.07095	0.15045	0.09675
24	0.0493	0.1204	0.0588	0.0495	0.0635	0.0969	0.1073	0.2242	0.09595	0.0917	0.12695	0.0883	0.1162	0.07385	0.1519	0.09685
25	0.0491	0.12	0.0624	0.0513	0.0636	0.0979	0.1283	0.2001	0.09775	0.09325	0.1137	0.0884	0.11505	0.07215	0.14255	0.0922
26	0.05	0.115	0.0664	0.0547	0.0627	0.1073	0.1032	0.1874	0.0961	0.09075	0.11025	0.08695	0.11085	0.0741	0.13785	0.08465
27	0.05	0.1073	0.0704	0.059	0.0655	0.101	0.1037	0.1733	0.09755	0.09185	0.10105	0.0864	0.10475	0.0741	0.1394	0.0801
28	0.0597	0.1215	0.0674	0.0579	0.0718	0.0993	0.1111	0.1758	0.10765	0.09725	0.1097	0.08915	0.10265	0.07805	0.16055	0.0804
29	0.0658	0.1605	0.0716	0.063	0.0747	0.1233	0.1482	0.2323	0.12785	0.1117	0.1332	0.09865	0.1115	0.08575	0.1899	0.08695
30	0.0838	0.2085	0.086	0.0755	0.1077	0.1376	0.2082	0.2399	0.16405	0.13265	0.16115	0.12025	0.12855	0.10155	0.21675	0.1101
31	0.1146	0.2522	0.1251	0.1	0.134	0.1752	0.257	0.2976	0.19275	0.1481	0.18035	0.1381	0.1404	0.12355	0.2901	0.1282
32	0.1395	0.3285	0.1732	0.1752	0.197	0.2176	0.3179	0.3511	0.21695	0.17045	0.24165	0.15995	0.16955	0.15	0.372	0.14875
33	0.1506	0.3445	0.2321	0.1549	0.2344	0.2399	0.3541	0.4686	0.2137	0.19465	0.2865	0.21325	0.2003	0.1808	0.35275	0.1781
34	0.1802	0.3016	0.266	0.1632	0.2382	0.2341	0.2267	0.3695	0.1754	0.1925	0.26945	0.2297	0.19615	0.19795	0.2661	0.18865
35	0.163	0.1983	0.2517	0.144	0.1903	0.2346	0.2273	0.2319	0.1173	0.1534	0.1794	0.18685	0.14485	0.16685	0.15455	0.15425
36	0.1155	0.1086	0.1741	0.0973	0.1106	0.1392	0.0943	0.1254	0.07535	0.09855	0.103	0.1214	0.0914	0.11225	0.0908	0.1052
37	0.0723	0.0586	0.0938	0.055	0.0648	0.0838	0.0565	0.0657	0.05305	0.06325	0.0607	0.06935	0.05965	0.0693	0.0682	0.06615
38	0.0485	0.0486	0.057	0.0447	0.046	0.0532	0.0443	0.0463	0.0473	0.0485	0.0488	0.04975	0.049	0.05075	0.05975	0.04995
39	0.045	0.0441	0.0473	0.0433	0.0429	0.044	0.0435	0.0456	0.04505	0.04575	0.04525	0.046	0.04525	0.0463	0.05785	0.04545
40	0.0451	0.0485	0.045	0.0428	0.0435	0.0462	0.0465	0.0582	0.0443	0.04485	0.04405	0.0456	0.0443	0.04515	0.0579	0.04345
41	0.0427	0.0612	0.0418	0.0409	0.043	0.0481	0.043	0.0444	0.04565	0.04475	0.04475	0.04975	0.045	0.0449	0.0574	0.04445
42	0.0404	0.0419	0.0435	0.0428	0.0412	0.0415	0.0542	0.0421	0.0451	0.04475	0.04465	0.0444	0.0447	0.0446	0.0568	0.0441
43	0.0414	0.0429	0.0463	0.0448	0.0428	0.0422	0.0738	0.0437	0.04455	0.0442	0.04405	0.04395	0.04415	0.04405	0.05735	0.0436
44	0.0453	0.047	0.043	0.0454	0.0481	0.0452	0.0465	0.0468	0.04675	0.04395	0.04405	0.0442	0.0451	0.0439	0.0606	0.0447
45	0.0444	0.0446	0.0481	0.0515	0.0529	0.0424	0.0472	0.0461	0.04465	0.04385	0.0456	0.044	0.048	0.04385	0.06155	0.04695
